# Supplementary material for: Molecular characterization of cross-kingdom RNA interference in Botrytis cinerea by tomato small RNAs
Source: Front Plant Sci. 2023 Mar 8;14:1107888. doi: 10.3389/fpls.2023.1107888 (PMC10031073; doi:10.3389/fpls.2023.1107888)
Supplement: Supplementary Table 1 — The list of DNA primers used in this study. [file Table_1.xlsx]

## Sheet: Sheet1
Primer name	sequence 5'->3'	Description
sRNA_SlU6ref_Fw	CAGGGGCCATGCTAATCTTCTCT	To check the level of Tomato U6snRNA, the reference Sl-sRNA
sRNA_spl1_Fw	ACAAGTACTCTTGTAGACTATGAC	To check the level of tomato sRNA1187 predicted to target Bcspl1
sRNA_oxp1_Fw	TTCGAGTTGAGGAGATGGAGTCGT	To check the level of tomato sRNA predicted to target Bcoxp1
sRNA_cnd1_Fw	AAAAGATTTAAGATGGACAAGTT	To check the level of tomato sRNA predicted to target Bccnd1
sRNA_universal_Rv	GCATAGACCTGAATGGCGGTA	Used together with the sRNA_Fw primers to check sRNA levels in S. lycopersicum/ B. cinerea
qPCRspl1fw	CACTGACCATTCAAGCCAACG	To check Bcspl1 mRNA level in B. cinerea (to validate the correlation between the down-regulation of Bcspl1 mRNA in B05.10 and the level of tomato sRNA)
qPCRspl1rv	CCGTCCTTCGCACTTTGTTG
qPCRFcnd1fw	GACGGAGGTCAGCTTAGTGG	To check Bccnd1 mRNA level in B. cinerea
qPCRFcnd1rv	GTACCTTGGGAGAAGGCACC
qPCRoxp1fw	GAAAGCGGGAGAGCGGATTA	To check Bcoxp1 mRNA level in B. cinerea
qPCRoxp1rv	ACTTCCCCATGCCCAACTAAG
qPCRspl1fw2	CGCGGGATTCAACATTGGAG	To check Bcspl1 mRNA level in B. cinerea (to check the Bcspl1 mRNA level in spl1-5mnt and spl1-wt mutants)
qPCRspl1rv2	CGTGCTTGCATTCTGGACTC
qPCR_BcRPL5_Fw	GATGAGACCGTCAAATGGTTC	To check Bcrpl5 mRNA level in B. cinerea and to be used as the reference gene in B. cinerea
qPCR_BcRPL5_Rv	CAGAAGCCCACGTTACGACA
A1	TCTTACACCCAAGTCGAtAAatccGCTTGTGGATTGTAAAT	To make synthetic Bcspl1 gene with 5nt synonymous mutations (A1 and A2 contain the 5nt mismatches)
A2	ATTTACAATCCACAAGCggatTTaTCGACTTGGGTGTAAGA
B1	tccccgggtaccgagctcgaattcTCCGAACATTCCGAGCTTCCATCG	To make the construct for generating B. cinerea spl1-5mnt mutant (B2 and C2 were designed to clone the synthetic construct into the pNDH_CTub_xGG(-i) plasmid via yeast recombination, which are coloured in blue Figure 3A. B1 and C1 were designed to include the hygromycin B resistance cassette arms for the recombination site which are coloured in orange in Figure 3A.)
B2	ccagggttttcccagtcacgacgccgcggTTTCGTACCCGCACAGCCT
C1	ctcggcgcgccgaagcttTCGCCATTGACAGATCGGGT
C2	ggaaataaacaatgaatcccattcacccgcggCCCGTGGGAAATCTGGTGGA
Cassette_20	GAATTCGAGCTCGGTACCCGGGGA	To amplify the hygromycin B resistance cassette from the plasmid pLOB7
Cassette_21	AAGCTTCGGCGCGCCGAG
B4	TATTTGCTGAGAGGAGACTCTGCTGATGCG	To confirm the successful cloning of the synthetic construct into the pNDH_CTub_xGG(-i) plasmid via yeast recombination after isolating the recombined plasmid from yeast cells
C4	GGACACCATTTCTTTCTTCGCCGGGGATCT
flank1 fw	CGGATACATCCCTCACTGCC	To genotype B. cinerea spl1-5mnt or spl1-wt transformants, by checking the homologous recombination at 5'- and 3'- side
flank1 rv	agtgggtcccatagctggat
flank2 fw	cgagactgaggaatccgctc
flank2 rv	AATTCCCTCTCCTCCCCCTC
BcSpl1_screenFw	GGGCGGAGGTGAGGCTAAGA	To genotype B. cinerea spl1-5mnt or spl1-wt transformants. The primer set for WT-spl1 check (BcSpl1_screenFw & Screen_WTspl1_Rv) will only result in an amplicon of 601 bp when Bcspl1 gene is the wild type. The primer set for WT-spl1 check (BcSpl1_screenFw & Screen_5mntspl1_Rv) will only result in an amplicon of 601 bp when Bcspl1 gene contains the 5-nt mutation.
Screen_WTspl1_Rv	ACCATTTACAATCCACAAGCACTCTTG
Screen_5mntspl1_Rv	ACCATTTACAATCCACAAGCGGATTTA
