# Supplementary material for: Molecular characterization of cross-kingdom RNA interference in Botrytis cinerea by tomato small RNAs
Source: Front Plant Sci. 2023 Mar 8;14:1107888. doi: 10.3389/fpls.2023.1107888 (PMC10031073; doi:10.3389/fpls.2023.1107888)
Supplement: Supplementary Data Sheet 1 — Differentially expressed B. cinerea genes during the infection of tomato leaves (sampled at 12, 16 and 24 hpi), as compared with a B. cinerea in vitro culture. The data contains four Excel sheets, which respectively provide all DEGs at 12/16/24 hpi in planta, and a summary sheet presenting the numbers of DEGs that are described to encode transporters, CAZymes, proteases, proteins involved in SM biosynthesis, signaling components and transcription factors (TFs) at different timepoints. [file DataSheet_1.xlsx]

## Sheet: mRNA expression I12
Differentially expressed gene	log2FoldChange	padj	Description	transporters	CAZymes	proteases	SM biosynthesis	signaling	TF
Bcin01g07100	10.3718	1.07418e-48	Bcctr1_Copper transporter 1	1
Bcin01g07090	9.29411	1.87014e-44
Bcin06g06720	8.82202	4.66523e-42	Bcnep1_ necrosis- and ethylene-inducing protein 1
Bcin09g00730	7.94978	2.85171e-47
Bcin01g07080	7.71028	2.43298e-16
Bcin02g05860	7.51653	2.40934e-50	Bcpg6_Endopolygalacturonase		1
Bcin14g00610	7.325	6.7704e-56	Bcpg2_Endopolygalacturonase		1
Bcin02g07500	6.96722	2.24907e-47
Bcin04g03920	6.85108	1.85671e-55
Bcin13g05190	6.84633	8.90674e-31
Bcin02g05300	6.71234	8.27907e-15
Bcin04g04880	6.69782	6.18626e-17
Bcin03g05820	6.61667	1.3947e-21	Carbohydrate-Active enZYme		1
Bcin13g04200	6.56626	7.35121e-16
Bcin02g07510	6.26786	8.88036e-28
Bcin13g05210	6.13591	9.84277e-10	Bcctr3, High-affinity copper transporter of the plasma membrane	1
Bcin03g03630	6.09025	1.46024e-43	Carbohydrate-Active enZYme		1
Bcin09g02150	6.00906	1.24174e-19
Bcin15g05700	5.8984	5.14637e-30
Bcin08g04070	5.89612	6.45536e-37
Bcin09g06090	5.89205	1.47785e-28
Bcin09g01040	5.81409	7.06895e-34
Bcin15g05630	5.7456	2.19732e-17
Bcin02g07490	5.63947	1.43627e-35
Bcin09g06100	5.63197	1.1177e-17
Bcin05g06510	5.60727	1.7317e-32
Bcin01g02430	5.49965	1.63225e-16
Bcin13g05200	5.46119	5.88153e-07
Bcin05g08090	5.39533	1.41632e-12
Bcin02g05560	5.3677	9.85181e-47
Bcin14g05500	5.32527	1.44195e-39	Bcgod1_Glucose oxidase
Bcin03g07360	5.23714	3.46054e-08	Carbohydrate-Active enZYme		1
Bcin16g05190	5.11874	3.39656e-12
Bcin09g02140	5.01112	6.63657e-10
Bcin15g00130	4.91527	1.20825e-12	Carbohydrate-Active enZYme		1
Bcin08g04060	4.90835	4.08087e-20
Bcin01g00100	4.86723	4.4249e-24	Bcboa10_ botcinic acid (BoA) biosynthetic gene, thioesterase domain				1
Bcin09g00460	4.81066	4.20178e-22
Bcin05g02520	4.79076	1.01244e-32	Bcpgx1_Exo-polygalacturonase		1
Bcin02g07470	4.77516	5.4022e-21
Bcin14g03430	4.75678	2.63009e-15	Carbohydrate-Active enZYme		1
Bcin05g03680	4.73753	1.96231e-13
Bcin16g00380	4.70076	3.07239e-11
Bcin13g02470	4.68911	1.70775e-22	Transporter	1
Bcin01g05510	4.5842	1.1574e-40	Bcctr2_putative low-affinity copper transporter of the vacuolar membrane	1
Bcin16g01810	4.55114	8.8295e-16
Bcin11g00940	4.47213	7.46927e-34
Bcin01g04860	4.43165	3.34158e-13
Bcin13g01780	4.40636	2.35064e-05
Bcin02g05360	4.39687	4.34538e-05	Protease			1
Bcin09g00060	4.29941	7.03585e-29
Bcin09g04430	4.2841	1.69975e-08	Protease			1
Bcin15g05710	4.28189	5.28056e-12
Bcin12g06120	4.27317	2.11325e-25
Bcin01g07200	4.25305	5.26592e-10
Bcin01g06950	4.24183	1.43627e-35
Bcin13g05420	4.22586	1.05497e-11
Bcin14g05530	4.2195	1.28247e-05	Bczps1_similar to yeast ZPS1, Putative GPI-anchored protein
Bcin01g01480	4.20368	2.8887e-20
Bcin06g00365	4.10204	1.19678e-08
Bcin16g03810	4.09465	2.48996e-05
Bcin11g01360	4.0487	5.83251e-20
Bcin07g07120	4.04621	3.15039e-19
Bcin01g01260	4.03324	9.04718e-10
Bcin04g06710	4.00549	1.38756e-14	Bcaqp6_Aquaporin	1
Bcin04g03050	3.99721	3.78512e-12	Bcgpr5_G protein-coupled receptor 5					1
Bcin13g02320	3.98035	1.72896e-09	Carbohydrate-Active enZYme		1
Bcin07g06480	3.935	4.45572e-22	Carbohydrate-Active enZYme		1
Bcin01g02470	3.89514	0.00107669
Bcin10g05620	3.86988	0.000656019	Carbohydrate-Active enZYme		1
Bcin16g01800	3.77516	5.7152e-26
Bcin16g02480	3.77458	1.07517e-27
Bcin15g03720	3.76713	9.78503e-06
Bcin05g00860	3.76492	5.93553e-24
Bcin12g02910	3.74545	3.53901e-24
Bcin18g00020	3.74531	5.50895e-14
Bcin05g08070	3.74092	3.15083e-11
Bcin01g00040	3.71851	2.72273e-14	Bcboa4_ botcinic acid (BoA) biosynthetic gene, cytochrome P450				1
Bcin12g00350	3.69297	8.28845e-28
Bcin15g01960	3.68919	1.89207e-08
Bcin06g05270	3.68253	1.11368e-13	Carbohydrate-Active enZYme		1
Bcin15g03870	3.66034	9.62175e-10	Carbohydrate-Active enZYme		1
Bcin03g09314	3.65776	2.7263e-07
Bcin03g07110	3.57005	2.91638e-13
Bcin02g07090	3.56887	5.52864e-08
Bcin03g09130	3.49489	2.30739e-14
Bcin01g00030	3.44649	4.0704e-14	Bcboa3_ botcinic acid (BoA) biosynthetic gene, cytochrome P450				1
Bcin11g01300	3.44372	1.31529e-05
Bcin09g04230	3.4392	2.04055e-12
Bcin08g02000	3.42782	5.27145e-17
Bcin10g01480	3.41735	2.00998e-06
Bcin09g05600	3.40464	1.09173e-09	Bcrpl30, Ribosomal 60S subunit protein L30
Bcin16g01820	3.39955	2.13575e-14
Bcin14g05510	3.38509	5.60523e-19	Carbohydrate-Active enZYme		1
Bcin10g01490	3.38248	7.26004e-16
Bcin11g01310	3.3403	7.45284e-13	Protease			1
Bcin16g03870	3.31855	1.58333e-15
Bcin09g02160	3.31641	1.73562e-05
Bcin02g06900	3.29215	2.24011e-26	Bcrps20, Ribosomal 40S subunit protein S20
Bcin09g00380	3.27561	6.74007e-16
Bcin04g03270	3.27266	0.00717778
Bcin12g01360	3.24484	0.000174307	Bcfkbp12, FK506-binding (FKBP12) peptidyl-prolylcis-transisomerase
Bcin02g07480	3.22963	3.78874e-07
Bcin04g06310	3.22067	5.65694e-28	Bcatx1_similar to yeast ATX1, Cytosolic copper metallochaperone
Bcin15g02410	3.2012	6.25966e-12
Bcin03g05780	3.18639	3.0604e-10
Bcin04g02310	3.18013	6.54781e-11
Bcin01g05870	3.16945	0.0168064
Bcin10g00150	3.16316	1.33844e-14
Bcin08g03830	3.14389	2.4381e-05	Bcaba4_Dehydrogenase/reductase, in abscisic acid gene cluster				1
Bcin12g02650	3.14277	6.64145e-12
Bcin07g04990	3.12581	7.30743e-11	BcABA4-like_Dehydrogenase/reductase				1
Bcin13g02540	3.12127	1.2653e-05
Bcin07g00250	3.11404	1.71923e-05
Bcin04g06040	3.11293	3.4734e-06	Carbohydrate-Active enZYme		1
Bcin01g09350	3.11234	4.4249e-24
Bcin11g02900	3.10118	8.99535e-05	Protease			1
Bcin06g05980	3.10039	9.74549e-30
Bcin07g01720	3.09515	1.24961e-13	Protease			1
Bcin02g05870	3.08387	3.81368e-15
Bcin05g06070	3.07725	1.25998e-18	Bcrpl38, Ribosomal 60S subunit protein L38
Bcin01g00020	3.05536	1.39904e-09	Bcboa2_ botcinic acid (BoA) biosynthetic gene, flavin-binding monooxygenase				1
Bcin03g05590	3.05327	4.55909e-11
Bcin14g01070	3.05201	3.47659e-05
Bcin09g00490	3.0486	6.72287e-08	Bcmep2_similar to yeast MEP2, Ammonium permease	1
Bcin04g05280	3.02926	0.00294045
Bcin08g01980	3.02342	8.01957e-12	Bcdao10_D-amino acid oxidase
Bcin07g00560	3.02003	0.000374032
Bcin01g05040	3.01975	1.28119e-11
Bcin07g01150	3.00567	4.78301e-11
Bcin02g04800	2.99168	0.00369997	Protease			1
Bcin10g04300	2.9758	3.73095e-25
Bcin13g03110	2.96656	2.50323e-13	Bcpio2_Gene with a peak of expression during colonization
Bcin10g03580	2.96538	1.28019e-10	Bcrpl29, Ribosomal 60S subunit protein L29
Bcin13g02960	2.95379	9.51039e-06	Protease			1
Bcin02g07310	2.94516	6.04001e-09	Bcap6_Aspartic proteinase			1
Bcin10g00380	2.93795	3.02545e-16
Bcin11g05920	2.91769	1.09442e-13
Bcin03g00790	2.91686	1.44565e-09
Bcin05g00030	2.91562	0.00538356
Bcin07g07130	2.90201	4.57657e-07
Bcin03g01900	2.87593	4.70402e-12
Bcin08g02060	2.86674	3.09342e-15
Bcin02g08100	2.86301	7.45284e-13
Bcin13g00830	2.84068	6.84936e-08
Bcin15g05470	2.8208	2.69673e-05
Bcin03g06330	2.81361	9.42874e-12
Bcin16g05195	2.79562	3.75404e-07
Bcin13g03350	2.79165	0.000387826
Bcin01g04330	2.78984	0.0245762
Bcin10g03030	2.78083	2.03015e-05
Bcin02g05800	2.77631	9.89836e-07
Bcin09g02490	2.77501	3.5899e-06
Bcin13g00140	2.77245	0.00121922
Bcin03g08170	2.76644	9.8403e-06
Bcin04g04890	2.75424	0.00334061
Bcin08g01990	2.74212	2.69281e-06	Transporter	1
Bcin15g03000	2.73684	0.00123603
Bcin04g00780	2.72736	7.82953e-32
Bcin03g08130	2.72254	6.76968e-07
Bcin05g06990	2.72014	6.81758e-07
Bcin08g06560	2.71933	1.50833e-09
Bcin08g00760	2.71916	4.98801e-06
Bcin03g03480	2.71371	2.7263e-07	Carbohydrate-Active enZYme		1
Bcin02g06070	2.70834	5.05711e-12	Bcrps31, Fusion protein cleaved to yield ribosomal protein S31 and ubiquitin
Bcin02g02790	2.70323	1.75286e-14	Bcfth1_similar to yeast FTH1, high affinity iron transporter	1
Bcin11g03280	2.69267	8.59296e-07
Bcin04g04290	2.69072	8.79848e-12
Bcin09g06480	2.69034	3.15227e-11
Bcin05g07630	2.68454	8.76498e-08
Bcin12g06270	2.65544	0.0111538
Bcin04g05440	2.65393	8.08582e-12
Bcin09g06050	2.64977	1.79803e-05
Bcin12g03040	2.64504	0.0203379
Bcin08g02490	2.6432	3.35414e-10	Bcrpl32, Ribosomal 60S subunit protein L32
Bcin12g06620	2.64105	0.00219864
Bcin07g04240	2.6338	0.000410423
Bcin04g00270	2.6274	2.18425e-05
Bcin01g09660	2.62282	1.58013e-15
Bcin14g04100	2.60935	7.18132e-12
Bcin05g01880	2.59883	7.74298e-06
Bcin03g03830	2.58773	8.99535e-05	Bcpme2_Pectin methyl esterase		1
Bcin14g00210	2.58623	1.01034e-05
Bcin16g00002	2.57554	0.000850043
Bcin02g05140	2.57545	7.05572e-26	Bcrpl28, Ribosomal 60S subunit protein L28
Bcin05g04800	2.56943	0.000667002
Bcin16g04090	2.55541	0.015063
Bcin07g00360	2.54819	0.000171341
Bcin12g01060	2.54605	0.00196048
Bcin12g00760	2.53971	0.00105135
Bcin02g01660	2.53361	9.13572e-07	Transporter	1
Bcin10g00140	2.53337	0.00352982
Bcin01g09620	2.53016	5.61728e-07
Bcin07g02980	2.51283	8.20064e-05
Bcin14g00940	2.51007	0.00329517	Transporter	1
Bcin01g05520	2.5075	8.07425e-11	Bcbna1, 3-hydroxyanthranilic acid dioxygenase
Bcin08g03720	2.50157	3.77538e-05
Bcin09g04950	2.50098	1.94263e-08
Bcin11g03690	2.49448	0.0456428
Bcin02g00015	2.48701	0.00118925
Bcin12g02560	2.48616	0.00167513
Bcin02g06060	2.47657	0.000219669
Bcin12g05660	2.47369	2.93839e-05
Bcin12g00910	2.47336	0.0295986
Bcin13g04550	2.46843	9.40043e-06
Bcin02g03310	2.46833	4.71816e-08
Bcin03g00280	2.45196	4.63389e-06	Carbohydrate-Active enZYme		1
Bcin09g00600	2.45184	1.73904e-08
Bcin06g03840	2.45154	4.19418e-06
Bcin13g03390	2.43944	0.000800896
Bcin03g00020	2.4319	0.000810067
Bcin04g05190	2.4304	4.74705e-08
Bcin06g03730	2.42997	5.52864e-08
Bcin07g04020	2.42936	0.00253877
Bcin03g07120	2.41264	1.49428e-12	Bcrps12, Ribosomal 40S subunit protein S12
Bcin15g01950	2.41079	0.0110684
Bcin05g06280	2.40735	0.00748222	Gene under positive selection (Aguileta et al., 2012), putative oxydoreductase
Bcin03g07460	2.40204	2.02267e-10	Bcrpl25, Ribosomal 60S subunit protein L25
Bcin01g00080	2.38739	4.57861e-11	Bcboa8_ botcinic acid (BoA) biosynthetic gene, FAD-binding domain				1
Bcin14g04720	2.38701	0.00346095
Bcin03g02440	2.38005	0.000697572
Bcin05g02580	2.3766	2.13096e-08
Bcin01g00110	2.37629	1.97709e-05	Bcboa11_botcinic acid (BoA) biosynthetic gene, transferase family				1
Bcin11g03840	2.37275	0.00227213
Bcin15g04200	2.3612	0.0129162
Bcin08g06940	2.35984	0.00302455
Bcin12g05670	2.35427	0.000277513
Bcin11g01340	2.34269	0.045529
Bcin02g08790	2.33682	9.5812e-07
Bcin01g06650	2.33602	9.63149e-14
Bcin05g01600	2.33595	5.2771e-05
Bcin06g06680	2.32769	0.00170901	Bcaqp1_Aquaporin	1
Bcin01g00770	2.32278	4.97533e-08
Bcin02g00860	2.32253	0.00225786
Bcin12g06300	2.32191	0.00350456	Protease			1
Bcin06g00520	2.31961	0.00254635
Bcin16g02770	2.3093	7.22418e-24	Bcmp1_secreted metalloproteinase			1
Bcin09g00450	2.3051	6.32552e-06	Protease			1
Bcin08g00020	2.3047	0.0055974
Bcin01g04050	2.30455	0.000986341	Bccox23_similar to yeast COX23, functions in mitochondrial copper homeostasis
Bcin06g00380	2.30229	3.77771e-13
Bcin03g00510	2.30228	0.00224296
Bcin02g03530	2.30044	0.000592928
Bcin15g01360	2.29225	4.82611e-08	Bctpo5, Protein involved in excretion of putrescine and spermidine	1
Bcin06g03270	2.29205	0.019716
Bcin02g07520	2.29187	2.61134e-06	Carbohydrate-Active enZYme		1
Bcin06g05020	2.28997	6.08909e-05
Bcin09g00770	2.28872	3.00287e-15
Bcin16g00180	2.28541	2.17652e-06
Bcin09g06320	2.28146	4.52278e-05
Bcin04g02950	2.26591	3.43447e-05
Bcin11g01090	2.26521	2.39206e-06
Bcin11g04690	2.26198	1.02829e-05	Bcerg2, C-8 sterol isomerase
Bcin06g05860	2.25728	8.83017e-13	Bcrps13, Ribosomal 40S subunit protein S13
Bcin03g06990	2.25206	0.000109759
Bcin15g02690	2.24478	0.0104421
Bcin08g03550	2.23884	0.00203468
Bcin13g01360	2.2316	0.0255308	Transporter	1
Bcin13g03100	2.23013	3.07221e-05
Bcin15g04320	2.22456	0.00139247
Bcin14g03600	2.21889	4.21913e-05
Bcin01g07180	2.2181	4.37844e-06	Bcmgr2_ Subunit of the TIM23 translocase complex
Bcin03g06050	2.21688	0.000236443	Bcfap7_Essential NTPase required for small ribosome subunit synthesis
Bcin04g05960	2.21169	2.04055e-12
Bcin01g01550	2.2079	8.2514e-05
Bcin12g03570	2.20727	1.18724e-05
Bcin06g02890	2.2044	4.03986e-09
Bcin07g00260	2.19989	0.0109608
Bcin03g05210	2.19878	0.000624848
Bcin14g04630	2.19834	1.32879e-06	Bcpic2_Gene with maximal expression at Complete colonization
Bcin01g04750	2.19691	0.00668258
Bcin13g02530	2.19638	0.00344708	Bcelc1_similar to yeast ELC1, Elongin C
Bcin01g05970	2.19587	0.000804719
Bcin07g00170	2.19108	1.2818e-11
Bcin07g04900	2.18934	2.25818e-06
Bcin09g05270	2.18732	0.00106334
Bcin07g02850	2.18557	0.00438807
Bcin16g03610	2.18446	0.000722656	Bcgst26_Microsomal glutathione S-transferase II (MAPEG family)
Bcin15g04620	2.1808	0.00467271
Bcin01g02460	2.17995	0.00652399	Carbohydrate-Active enZYme		1
Bcin04g03570	2.17805	4.0114e-06
Bcin06g00490	2.16932	0.0341878	Carbohydrate-Active enZYme		1
Bcin02g07930	2.16335	5.11324e-06
Bcin05g02320	2.15914	0.00114263	Bcrpb10_similar to yeast RPB10, RNA polymerase subunit ABC10-beta
Bcin11g05380	2.15526	0.00133139
Bcin03g06170	2.14852	1.32928e-10
Bcin10g01660	2.1455	3.20666e-08
Bcin09g03950	2.13933	0.000335644
Bcin05g03170	2.13068	0.0463811	Transporter	1
Bcin05g00710	2.1276	0.02903	Bclsm5_similar to yeast LSM5, Lsm (Like Sm) protein
Bcin12g06360	2.12405	0.0421036	Protease			1
Bcin07g04320	2.11594	7.68605e-06	Bcsme1_similar to yeast SME1, Core Sm protein Sm E
Bcin14g05540	2.11262	0.00799456
Bcin07g00470	2.11095	1.03172e-05
Bcin01g04230	2.11022	0.000274674	Bcmet16, 3'-phosphoadenylsulfate reductase
Bcin01g08610	2.10919	0.0108667
Bcin02g02510	2.10652	0.000596228
Bcin16g02100	2.10072	0.000683734	Bcurm1_similar to yeast URM1, involved in thiolation of cytoplasmic tRNAs
Bcin12g01770	2.09689	6.73204e-12
Bcin16g01750	2.09209	0.025309	Protease			1
Bcin09g06450	2.08723	6.0063e-07
Bcin11g00260	2.08389	1.2433e-06	Transporter	1
Bcin15g04460	2.07874	0.00074146	Transporter	1
Bcin10g02260	2.07758	0.00112018
Bcin03g09210	2.07693	0.00491769
Bcin02g08420	2.07144	0.00436502	Bctma16_similar to yeast TMA16, associates with ribosomes
Bcin05g07610	2.07086	0.0206794
Bcin12g03420	2.07019	0.00415336
Bcin03g05800	2.06442	0.00575796	Carbohydrate-Active enZYme		1
Bcin07g06950	2.06329	0.000240005
Bcin05g04300	2.06296	0.000183994
Bcin12g05410	2.06192	5.70792e-08	Bcesf2_nucleolar protein involved in pre-18S rRNA processing
Bcin06g03920	2.05641	0.0177663	Carbohydrate-Active enZYme		1
Bcin13g03600	2.05312	5.57652e-10
Bcin07g02390	2.04677	0.0481419
Bcin01g04580	2.04657	0.000153128
Bcin03g04950	2.04072	6.9157e-06
Bcin01g00050	2.03969	3.35009e-06	Bcboa5_ botcinic acid (BoA) biosynthetic gene, GroES-like domain				1
Bcin14g00100	2.03613	6.52833e-07
Bcin09g01710	2.03303	0.00191609
Bcin02g04940	2.03154	5.33737e-07
Bcin08g00720	2.02597	0.00393092	Bcap14_Aspartic proteinase			1
Bcin02g07700	2.01907	0.00931801	Bcara1_Alpha-1,5-L-endo-arabinanase		1
Bcin09g00440	2.019	0.0142826	Transporter	1
Bcin04g05080	2.00787	0.0173606
Bcin05g01470	1.99933	0.0443637
Bcin10g03700	1.99616	3.03279e-06
Bcin12g02610	1.99598	0.00027054
Bcin13g05620	1.98981	6.35931e-07	Bccyb5, Cytochrome b5
Bcin16g04810	1.98705	1.1643e-09
Bcin04g04800	1.9851	1.51794e-05	Bcbrn1_Tetrahydroxynaphtalene (THN) reductase, involved in DHN melanin synthesis				1
Bcin13g03750	1.9833	0.00509782	Bcssp120_similar to yeast SSP120
Bcin07g00520	1.97846	8.11047e-09
Bcin04g00610	1.97269	0.00092377
Bcin06g01100	1.97204	3.31153e-07	Bcmrp2_similar to yeast MRP2, Mitochondrial ribosomal protein
Bcin05g04720	1.97036	0.00131145
Bcin03g07340	1.96934	3.70473e-05
Bcin03g03620	1.9678	2.0889e-09
Bcin02g01090	1.96459	0.0030462	Bcyar1, Ankyrin-repeat containing, nucleocytoplasmic shuttling chaperone
Bcin16g02330	1.96423	0.000281526	Bcmak16_similar to yeast MAK16, Essential nuclear protein
Bcin05g02350	1.96081	8.01056e-05
Bcin01g07510	1.95936	1.20843e-08	Bcerj5_similar to yeast ERJ5, Type I membrane protein with a J domain
Bcin09g00480	1.95642	3.9388e-05
Bcin01g00010	1.95288	4.28654e-07	Bcboa1_ botcinic acid (BoA) biosynthetic gene, NmrA-like family				1
Bcin09g03550	1.95281	0.000882548
Bcin02g03540	1.94677	4.57625e-10	Bcrps15, Ribosomal 40S subunit protein S15
Bcin13g04360	1.94626	2.08373e-05
Bcin01g09480	1.94511	2.93839e-05	Bclsm6_similar to yeast LSM6, Lsm (Like Sm) protein
Bcin08g04350	1.94123	0.00438807
Bcin10g05000	1.9406	2.40084e-06
Bcin05g06130	1.94055	0.000352822
Bcin13g00380	1.93698	8.04305e-06
Bcin01g05020	1.9341	8.79112e-07
Bcin13g00910	1.93338	0.0192354	Bcmrpl31_similar to yeast MRPL31, Mitochondrial ribosomal protein
Bcin10g05370	1.93236	1.64363e-05
Bcin01g03720	1.92762	0.0187916
Bcin01g01800	1.92671	4.29055e-16
Bcin05g04280	1.92582	2.08353e-05	Carbohydrate-Active enZYme		1
Bcin13g00280	1.92568	1.10124e-13
Bcin07g04070	1.92484	0.00184707
Bcin05g07460	1.92381	0.000585127	Bcsmx2_similar to yeast SMX2, Core Sm protein Sm G
Bcin12g01300	1.92325	3.26782e-20
Bcin06g02770	1.92298	2.75071e-10
Bcin02g03450	1.92128	7.44072e-06
Bcin07g05760	1.92027	3.51136e-06
Bcin14g02600	1.9199	0.00784131
Bcin07g00620	1.91921	0.000882485	Bcabp140_similar to yeast ABP140, AdoMet-dependent tRNA methyltransferase
Bcin14g04850	1.90841	6.35931e-07
Bcin01g02210	1.90542	2.65448e-15
Bcin12g01390	1.90272	0.000463002
Bcin10g04290	1.8978	6.61762e-05
Bcin03g06970	1.89698	6.08373e-08
Bcin02g09240	1.89632	1.83249e-05
Bcin15g00260	1.89536	1.31529e-05	Transporter	1
Bcin04g00540	1.89503	2.48996e-05
Bcin13g04670	1.89432	2.62279e-06
Bcin15g02200	1.89079	6.02502e-06
Bcin06g03950	1.88655	4.32428e-05
Bcin09g00620	1.88184	9.87917e-05	Carbohydrate-Active enZYme		1
Bcin08g03680	1.8786	0.00301874
Bcin02g02980	1.8766	1.74713e-08
Bcin06g07370	1.87631	0.000487714
Bcin10g01390	1.8749	0.00633574
Bcin02g04470	1.87304	5.45335e-05
Bcin01g00980	1.86807	9.10257e-09
Bcin01g05130	1.86798	0.000102432	Bcmrpl25_similar to yeast MRPL25, Mitochondrial ribosomal protein
Bcin09g06040	1.86598	0.0101919
Bcin03g02490	1.86569	0.0135304
Bcin02g07920	1.86494	1.21051e-05
Bcin16g04750	1.85873	6.02868e-07
Bcin07g01240	1.85785	0.0327823	Carbohydrate-Active enZYme		1
Bcin02g00410	1.85641	0.041053
Bcin01g05240	1.853	0.000389301
Bcin08g06440	1.84968	0.0120837	Bclsm3_similar to yeast LSM3, Lsm (Like Sm) protein
Bcin03g00890	1.84571	0.00300295
Bcin01g02340	1.84529	0.000200581
Bcin11g02320	1.84232	0.00118925
Bcin10g02410	1.83775	2.41725e-05	Bcefg1, Essential protein required for maturation of 18S rRNA
Bcin03g02730	1.8358	1.52396e-05
Bcin08g04910	1.83276	0.0108667
Bcin10g02320	1.82061	0.0122966	Cys2His2 transcription factor
Bcin05g00470	1.82039	0.00730012
Bcin14g02370	1.81985	0.00156303	Bccyc1_Cytochrome c
Bcin02g01230	1.81875	2.6092e-05
Bcin03g07490	1.818	0.00234704
Bcin01g00930	1.81135	6.22846e-05	Bcfpr2, Membrane-bound peptidyl-prolyl cis-trans isomerase
Bcin13g03660	1.80947	4.02593e-07
Bcin05g03580	1.80901	0.00633574	Protease			1
Bcin16g00005	1.80789	0.0080357
Bcin06g07230	1.80383	3.80265e-06
Bcin02g02340	1.80325	0.00780834
Bcin01g00120	1.80148	3.33591e-06	Bcboa12_ botcinic acid (BoA) biosynthetic gene				1
Bcin06g05720	1.7974	0.00727074
Bcin03g01970	1.79677	0.0372628
Bcin05g02970	1.79511	0.0466267
Bcin07g05520	1.79107	0.0118331	Calmodulin
Bcin07g06290	1.79009	2.57998e-08
Bcin03g00160	1.78998	0.000843898
Bcin13g02090	1.78723	0.00056785
Bcin03g02530	1.78707	1.45439e-06
Bcin03g00480	1.7842	0.038057	Bcxyn11A_Xylanase		1
Bcin14g01580	1.77128	0.0275807
Bcin04g02040	1.76516	1.70116e-05
Bcin01g09980	1.76476	0.0285449
Bcin07g02180	1.76227	0.00916704	Bctpo1, MFS Polyamine transporter
Bcin01g00890	1.75245	0.023744
Bcin10g04130	1.74942	0.000147187	Bcfsf1_similar to yeast FSF1
Bcin16g04420	1.74592	0.0134215
Bcin13g03310	1.74296	0.000338861	Bcdpp1, Diacylglycerol pyrophosphate (DGPP) phosphatase					1
Bcin05g05350	1.74245	0.000105043
Bcin08g06670	1.73884	0.0266287	Bchop1, Meiosis-specific protein required for chromosome synapsis
Bcin07g05770	1.7383	0.000219669	Bcenv10, Protein proposed to be involved in vacuolar functions
Bcin07g02080	1.73764	0.000264711	Bcdys1, Deoxyhypusine synthase
Bcin11g05680	1.73525	3.38451e-06	Bcrmt2, Arginine N5 methyltransferase
Bcin01g08940	1.73266	0.029934
Bcin02g04190	1.72811	7.45001e-06	Bcnsa2, Protein constituent of 66S pre-ribosomal particles
Bcin14g02170	1.72466	1.50037e-05	Bcjlp2_similar to yeast JLP2
Bcin04g00890	1.72418	0.00962056
Bcin02g03370	1.72325	0.00336848	Bcnus1_putative prenyltransferase				1
Bcin08g03530	1.72266	1.99771e-05
Bcin05g05170	1.71822	0.0038025
Bcin06g00310	1.71816	0.0163816
Bcin11g01800	1.71659	0.000815925
Bcin06g06810	1.71607	0.00364803	Bcfcf1, Putative PINc domain nuclease
Bcin04g05460	1.71583	0.0353534
Bcin04g03100	1.7137	2.04602e-07	Bcilv5, Acetohydroxyacid reductoisomerase and mtDNA binding protein
Bcin03g05240	1.71141	0.00266336
Bcin02g03420	1.71019	0.000929033	Bclsm2_similar to yeast LSM2, Lsm (Like Sm) protein
Bcin14g02230	1.71017	0.00163332
Bcin10g03000	1.70997	0.000929033
Bcin16g01040	1.70421	0.0203106
Bcin06g07490	1.70378	7.1355e-06
Bcin09g00800	1.70116	3.93276e-06
Bcin02g03810	1.69586	1.13055e-06	Bcfol2, GTP-cyclohydrolase I
Bcin15g03080	1.69394	0.00143001	BccutA_Cutinase A		1
Bcin01g02200	1.69329	0.00325366
Bcin05g05420	1.69279	0.0129409
Bcin05g08320	1.69186	0.0492506
Bcin05g00010	1.69179	0.00152007
Bcin08g01850	1.69121	7.01683e-06
Bcin15g02880	1.68623	7.30115e-08
Bcin14g02680	1.68559	0.000424488
Bcin04g05070	1.68531	0.000286739
Bcin12g04070	1.68376	0.00310228	Bcpop5, Subunit of both RNase MRP and nuclear RNase P
Bcin05g00570	1.68195	0.00643044
Bcin10g02230	1.68021	0.00660906	Bcsar1, GTPase, GTP-binding protein of the ARF family					1
Bcin07g02150	1.68016	0.00124802	Bchtz1, Histone variant H2AZ
Bcin02g01830	1.67882	0.00107717	Bccgr1, Protein involved in nucleolar integrity and processing of pre-rRNA
Bcin08g05890	1.67615	0.000147187	Bcebp2, Required for 25S rRNA maturation and 60S ribosomal subunit assembly
Bcin13g02380	1.67587	0.0084188
Bcin14g04860	1.67397	1.85471e-07	Bcqcr8, Subunit 8 of ubiquinol cytochrome-c reductase (Complex III)
Bcin02g07870	1.66907	0.0226364
Bcin07g01590	1.66878	2.42342e-05
Bcin07g04040	1.66854	0.0172353
Bcin12g06460	1.66705	0.0012544	Protease			1
Bcin12g01780	1.66669	2.66464e-07	Bcidi1, Isopentenyl diphosphate:dimethylallyl diphosphate isomerase
Bcin11g00440	1.6623	0.0212676	Bchom6, Homoserine dehydrogenase (L-homoserine:NADP oxidoreductase)
Bcin10g00770	1.66089	0.000979239	Carbohydrate-Active enZYme		1
Bcin03g05980	1.65629	0.000338861
Bcin14g03800	1.65547	4.43831e-05	Bcmnn11, Subunit of Golgi mannosyltransferase complex
Bcin12g04030	1.65498	0.00553677	Bctoa2, TFIIA small subunit
Bcin07g05070	1.65227	7.57803e-05	Bcbrx1, Nucleolar protein
Bcin04g03860	1.65215	1.08489e-06	Bcrrp15, Nucleolar protein
Bcin08g04720	1.65096	0.0199178
Bcin10g04030	1.64784	0.0201959	Bccin4, GTP-binding protein involved in beta-tubulin (Tub2p) folding
Bcin01g07440	1.64734	0.00666678	Bcsvp26, Integral membrane protein of the early Golgi apparatus and ER
Bcin08g04610	1.64288	0.0191833
Bcin01g04350	1.64255	0.00131687	Bcisd11, Cysteine desulfurase (Nfs1p) activator
Bcin13g03800	1.64152	0.000804719	Bcalg2, Mannosyltransferase in the N-linked glycosylation pathway
Bcin08g02390	1.63948	5.4321e-07	Protease			1
Bcin05g04670	1.62823	3.03019e-06	Bcdyn2, Cytoplasmic light chain dynein, microtubule motor protein
Bcin12g05190	1.62416	0.000357829
Bcin07g02450	1.62367	0.00010491	Bcutp18, Small-subunit processome protein involved in pre-18S rRNA maturation
Bcin02g01740	1.62132	0.000678748
Bcin02g08350	1.6189	0.000667002
Bcin11g01890	1.61718	0.0129067
Bcin11g00700	1.61689	0.00671732	Bcnnt1, S-adenosylmethionine-dependent methyltransferase
Bcin14g02920	1.61611	0.00172647	Bcmrpl16, Mitochondrial ribosomal protein of the large subunit
Bcin14g02980	1.61393	2.36414e-05
Bcin02g02250	1.61105	0.00144068
Bcin12g02720	1.61018	0.0194294	Bcmtr3, Exosome non-catalytic core component
Bcin13g00840	1.60952	0.00251408
Bcin10g03490	1.60751	0.00481535
Bcin15g03210	1.60739	0.0011559
Bcin02g05960	1.60682	9.86556e-11
Bcin11g02110	1.60543	6.12839e-07	Bchmt1, Nuclear SAM-dependent mono- and asymmetric methyltransferase
Bcin11g00380	1.60449	0.00779149	Bcfmp30, Protein with a role in maintaining mitochondrial morphology
Bcin03g01090	1.60259	0.00100846	Bcnop16, Constituent of 66S pre-ribosomal particles
Bcin15g01490	1.60035	0.00044289	Bcebdp1_Emopamil-binding protein
Bcin01g02510	1.59918	0.000585127
Bcin03g08370	1.59302	0.0198648
Bcin16g03740	1.59246	0.000654788
Bcin03g07180	1.59151	0.0333874
Bcin07g05670	1.59095	0.000769039	Bcnip7, Nucleolar protein required for 60S ribosome subunit biogenesis
Bcin12g03900	1.58974	3.55027e-05	Bctom20, Component of the TOM (translocase of outer membrane) complex
Bcin08g06110	1.58941	0.00125139	Carbohydrate-Active enZYme		1
Bcin14g01610	1.58624	0.000623677	Bcvma10, Subunit G of the V1 peripheral membrane domain of V-ATPase
Bcin16g03510	1.58602	3.66335e-09
Bcin03g03700	1.58524	0.00936587
Bcin09g01200	1.58506	0.00755628	Bcltp1, Protein phosphotyrosine phosphatase					1
Bcin03g02980	1.58432	0.0280807	Bctae1, AdoMet-dependent proline methyltransferase
Bcin14g02910	1.58229	7.7977e-05
Bcin12g04220	1.57821	3.73914e-05	Bctvp15, Integral membrane protein
Bcin02g08270	1.57709	0.00458651
Bcin05g05820	1.57702	0.00256599
Bcin05g00020	1.57558	0.01564
Bcin03g04180	1.57378	0.00227597
Bcin04g03260	1.57219	0.00234375
Bcin02g04160	1.57193	0.000330308	Bcnoc44, Nucleolar protein
Bcin08g04160	1.57158	0.00208544
Bcin09g04920	1.57025	0.0112895	Bcipi1, Component of the Rix1 complex and possibly pre-replicative complexes
Bcin01g01520	1.56988	0.000282361
Bcin05g08330	1.56487	0.0388542	Carbohydrate-Active enZYme		1
Bcin06g01200	1.56459	2.80256e-07
Bcin10g04670	1.56392	0.0192354
Bcin10g04220	1.56309	0.000289164	Bctma19_Gene with maximal expression at Complete colonization
Bcin15g03480	1.56169	0.000308676	Bcvma7, Subunit F of the V1 peripheral membrane domain of V-ATPase
Bcin07g05890	1.56166	0.00052998	Protease
Bcin07g05610	1.56043	0.0129014	Bcmnp1, Protein associated with the mitochondrial nucleoid
Bcin02g08110	1.55831	0.00100648	Bcutp6_similar to yeast UTP6, Nucleolar protein
Bcin15g04280	1.55731	0.0217871
Bcin03g06120	1.55526	0.00697678
Bcin09g02570	1.55511	0.0394474
Bcin15g01620	1.55421	0.000226333	Bcmtd1, NAD-dependent 5,10-methylenetetrahydrafolate dehydrogenase
Bcin04g00260	1.5517	0.00280491	Bcpro2, Gamma-glutamyl phosphate reductase
Bcin14g02020	1.54811	0.00014619	Bcsnu13, RNA binding protein
Bcin04g05800	1.54702	5.04048e-05	Bcutp25_similar to yeast UTP25, Nucleolar protein
Bcin16g00810	1.54669	0.0128579
Bcin15g00160	1.54476	6.52833e-07
Bcin02g01560	1.54316	0.000114946
Bcin07g02680	1.54214	0.000750921
Bcin03g01910	1.54085	0.000383509	Bcarl1, Soluble GTPase with a role in regulation of membrane traffic
Bcin05g04290	1.54025	0.000295303
Bcin10g04370	1.53999	0.000282095
Bcin05g00460	1.53981	0.00782094
Bcin03g02960	1.52669	0.0334792
Bcin08g01880	1.52462	0.0289653	Bcprx5_Peroxiredoxin (AhpC-TSA_2 family)
Bcin11g03150	1.52069	3.16357e-06
Bcin11g01580	1.52021	0.00894787
Bcin14g04230	1.51837	0.00399181	Bcrpl5, Ribosomal 60S subunit protein L5
Bcin10g05430	1.51796	0.00265372	Bcrps3, Ribosomal 40S subunit protein S3
Bcin04g04170	1.51781	0.000623677
Bcin14g03400	1.51591	0.0133719	Bcerv25, Member of the p24 family involved in ER to Golgi transport
Bcin11g05900	1.5139	0.000653498
Bcin08g06970	1.51369	0.004145
Bcin16g03990	1.51111	0.00821248
Bcin07g03520	1.51065	0.033296
Bcin10g03210	1.50774	3.17367e-05	Protease			1
Bcin09g07090	1.50447	0.0135304
Bcin07g07080	1.50435	0.0110266
Bcin14g01660	1.50302	0.00612556
Bcin02g06080	1.49802	1.20016e-06
Bcin12g01180	1.49767	0.00605986
Bcin11g02590	1.4976	3.38037e-08
Bcin05g05550	1.49724	0.002196
Bcin14g05400	1.49633	1.2786e-05
Bcin11g01590	1.49624	0.0119362
Bcin04g00400	1.49307	0.00172647
Bcin16g01730	1.49284	0.0107839	Protease			1
Bcin01g05890	1.49122	0.000141508	Bmr1_Bmr1, ABC-transporter	1
Bcin08g00620	1.48703	0.0121375	Bcmrp17, Mitochondrial ribosomal protein of the small subunit
Bcin10g01260	1.48647	0.00206882
Bcin03g05390	1.48475	0.0114509	Bcadi1, Acireductone dioxygenease involved in the methionine salvage pathway
Bcin08g02080	1.48382	0.0418252
Bcin12g01070	1.4804	0.00315389
Bcin13g00920	1.47861	0.00464089	Bccbc2_similar to yeast CBC2, Small subunit of heterodimeric cap binding complex
Bcin01g05070	1.47669	0.0172961
Bcin13g00690	1.47478	0.0139612	Carbohydrate-Active enZYme		1
Bcin01g05170	1.47429	0.00591762
Bcin10g05870	1.47391	0.000952696
Bcin02g00780	1.47123	0.00697678	Protease			1
Bcin05g02800	1.46941	0.00974927
Bcin07g03950	1.46929	0.00429705	Bcdbp9, DEAD-box protein required for 27S rRNA processing
Bcin09g02660	1.46768	0.00224253	Bcmob1, Component of the mitotic exit network
Bcin01g09800	1.46737	0.00394427	Bcutp23_similar to yeast UTP23, Component of the small subunit processome
Bcin16g02990	1.46653	0.00219864
Bcin16g00870	1.46507	0.0162359
Bcin12g00560	1.46305	0.00223848
Bcin05g01630	1.45851	0.00144068
Bcin08g04600	1.45667	0.0173168	Oxidative stress response
Bcin02g07050	1.45547	0.0498218
Bcin10g01620	1.45357	0.00315389	Zn2/Cys6 transcription factor						1
Bcin10g03570	1.45301	0.00821248
Bcin05g01480	1.45068	7.95284e-05
Bcin02g04530	1.45016	0.0149978
Bcin07g03750	1.44934	0.000331955
Bcin15g01420	1.4461	0.00539002
Bcin11g02060	1.44562	0.0398028
Bcin13g05640	1.44437	0.0296217	Transporter	1
Bcin06g03290	1.44425	0.00237209	Bcpwp1, Protein with WD-40 repeats involved in rRNA processing
Bcin11g00540	1.44266	0.00782162
Bcin06g03060	1.44185	4.06701e-05	Bcgst9_Glutathione S-transferase
Bcin11g03970	1.44163	0.00223298	Bcntf2, Nuclear envelope protein
Bcin05g07140	1.43328	0.00378786	Bctim10, Essential protein of the mitochondrial intermembrane space
Bcin10g02340	1.42903	0.000179223	Carbohydrate-Active enZYme		1
Bcin13g04420	1.42854	0.0238996
Bcin06g03100	1.4257	0.0255308
Bcin07g05680	1.41822	0.0303355	Transporter	1
Bcin06g02300	1.4178	0.0016111	Bclys12, Homo-isocitrate dehydrogenase
Bcin10g04890	1.41729	0.00220311
Bcin04g05870	1.4171	0.0432955
Bcin16g03780	1.41662	0.000192028
Bcin11g06080	1.41641	0.0110266
Bcin09g03230	1.4157	0.000179955
Bcin07g03600	1.41464	0.0225431
Bcin08g06410	1.41373	0.0013602	Bcgpi12, ER membrane protein involved in GPI anchor assembly
Bcin09g04130	1.41281	0.000784581
Bcin12g00730	1.40885	0.00809823
Bcin01g00370	1.40805	0.0154059	Bcpfy1, Profilin
Bcin03g06540	1.40781	0.00502915	Bcncs6, Protein required for uridine thiolation of Gln, Lys, and Glu tRNAs
Bcin07g02910	1.40655	0.0253669
Bcin01g00480	1.40625	0.00143378	Bcgot1, Homodimeric protein that is packaged into COPII vesicles
Bcin02g05740	1.4051	1.85922e-08	Bcdal1, Allantoinase
Bcin04g03360	1.40302	0.00017801
Bcin06g03350	1.40073	2.25818e-06
Bcin09g06250	1.40012	1.22476e-05	Bctif11, Translation initiation factor eIF1A
Bcin03g00590	1.39893	0.0196393	Bcrps5, Ribosomal 40S subunit protein S5
Bcin11g02940	1.39754	0.00421335
Bcin12g06450	1.39478	2.7895e-05	Bcmrp20, Mitochondrial ribosomal protein
Bcin08g04020	1.39355	3.4406e-05
Bcin12g06310	1.39224	0.00191866
Bcin16g02790	1.39124	0.000909706	Protease
Bcin08g02720	1.39082	0.000608934	Bcpet191, Protein required for assembly of cytochrome c oxidase
Bcin16g01430	1.38801	0.000853364
Bcin08g04200	1.38639	0.00200316
Bcin02g05600	1.38636	0.0034342
Bcin02g06650	1.38606	0.000585127
Bcin12g04240	1.38527	0.000338886	Bcdao1_D-amino acid oxidase
Bcin06g06220	1.38514	0.00213375	Bcsdh7, Mitochondrial protein involved in assembly of succinate dehydrogenase
Bcin08g04660	1.37996	0.0468695	Bcncs2, Protein required for uridine thiolation of Lys(UUU) and Glu(UUC) tRNAs
Bcin01g00130	1.37987	0.000263501	Bcboa13_ botcinic acid (BoA) Zn2/Cys6 transcription factor						1
Bcin09g07050	1.37927	0.0189212	Bclsm7, Lsm (Like Sm) protein
Bcin04g05250	1.37706	0.031243
Bcin06g07450	1.37477	0.00143091	Bcmsc2, Endoplasmic reticulum zinc transporter
Bcin12g04470	1.37469	0.000408562
Bcin08g01830	1.373	0.019574	Transporter	1
Bcin02g01970	1.37214	0.00647311
Bcin11g03130	1.37212	0.000766417
Bcin09g00280	1.3716	0.000840612
Bcin12g05420	1.37056	2.07203e-05
Bcin14g04670	1.36919	0.00305692
Bcin03g07130	1.36768	0.0189249
Bcin09g03430	1.36573	0.00224003
Bcin09g05390	1.36394	0.0235211
Bcin01g06220	1.36375	5.17654e-05
Bcin06g03150	1.36199	0.0485699
Bcin09g04050	1.36128	0.000225408	Bcmrs6, Rab escort protein
Bcin14g02260	1.35944	0.0196393
Bcin09g03880	1.35928	0.0110266
Bcin11g00570	1.35917	0.0042065	Bcgim5, Subunit of the heterohexameric cochaperone prefoldin complex
Bcin02g08560	1.35806	0.00490219
Bcin01g00090	1.35777	0.00695021	Bcboa9,Bcpks9_Polyketide synthase				1
Bcin02g03940	1.35611	0.000939273
Bcin02g07770	1.35575	0.000348464	Bcnep2_Necrosis- and ethylene-inducing protein 2
Bcin01g02940	1.35478	0.0229787
Bcin02g01300	1.35455	0.00452682	Bcrsm27, Mitochondrial ribosomal protein of the small subunit [Source:SGD
Bcin08g00560	1.35165	0.0129067
Bcin10g01520	1.35153	0.000167654	Bcelp3, Subunit of Elongator complex
Bcin03g03060	1.35145	0.0113582	Bcdh_UDP-glucose-4,6-dehydratase
Bcin01g07830	1.3474	0.0166667	Bcpam16, Subunit of the import motor (PAM complex)
Bcin08g01430	1.34632	0.0449077
Bcin16g03710	1.3431	0.000260764	Bcrpb9, RNA polymerase II subunit B12.6
Bcin16g01290	1.34285	2.05164e-05	Bcrrp45, Exosome non-catalytic core component
Bcin14g00720	1.34274	0.0371931
Bcin03g06280	1.34259	0.0350933	Bcfcf2, Nucleolar protein involved in the early steps of 35S rRNA processing
Bcin06g00730	1.33896	0.000562951	Bcenp1, Protein associated with U3 and U14 snoRNAs
Bcin01g09150	1.33812	0.0149886	Bcpre3, Beta 1 subunit of the 20S proteasome
Bcin03g06150	1.33742	0.00134228	Protease			1
Bcin04g01550	1.33661	0.00678929	Bcgrx4_Glutaredoxin
Bcin11g04380	1.33167	0.0409431	Bzip transcription factor						1
Bcin10g01500	1.32727	0.000260109
Bcin14g00760	1.32625	0.00172785
Bcin03g00500	1.32494	0.029653	Bcspl1_Snod-prot-like, induced by ethylene, cerato-platanin gene
Bcin05g00008	1.32431	0.00223298
Bcin06g06330	1.32365	0.00239163	Bcrpp0_similar to yeast RPP0, Conserved ribosomal protein P0
Bcin05g03840	1.32153	0.0494886
Bcin01g08280	1.32076	0.0110266	Bcade8, Phosphoribosyl-glycinamide transformylase
Bcin01g00070	1.31896	7.12257e-05	Bcboa7_ botcinic acid (BoA) biosynthetic gene, P450 monooxygenase				1
Bcin13g03450	1.3183	0.00115716	Bcmet10, Subunit alpha of assimilatory sulfite reductase
Bcin02g08580	1.31794	0.0179832	Bcpac10, Part of the heteromeric co-chaperone GimC/prefoldin complex
Bcin14g05390	1.31118	0.0110266
Bcin15g01660	1.30953	0.0295081	Bctpc1, Mitochondrial membrane transporter
Bcin08g00090	1.30815	0.0492506
Bcin13g02370	1.30409	0.00155625	Bcsmx3, Core Sm protein Sm F
Bcin06g01270	1.30403	0.00342258	Bcmrps8, Mitochondrial ribosomal protein of the small subunit
Bcin15g02560	1.29797	0.00543869
Bcin14g04090	1.29727	0.0351581
Bcin16g03340	1.2959	0.0141501	Bcdfr1, Dihydrofolate reductase involved in tetrahydrofolate biosynthesis
Bcin12g04810	1.29581	0.010528
Bcin12g00270	1.29564	0.0068541
Bcin12g03950	1.29526	0.00520767	Bcmrpl19, Mitochondrial ribosomal protein of the large subunit
Bcin01g05230	1.29489	0.0160904
Bcin14g02770	1.29334	0.00311747	Bcrpa43, RNA polymerase I subunit A43 [Source:SGD
Bcin15g00100	1.29303	0.0124885	Bcieb1_Small secreted glycoprotein similar to IgE Binding proteins
Bcin07g04310	1.29239	0.0326642	Bcfau1, 5,10-methenyltetrahydrofolate synthetase				1
Bcin02g05110	1.28951	2.20294e-05	Zn2/Cys6 + fungal trans transcription factor						1
Bcin09g00550	1.28727	0.00399062
Bcin03g05060	1.28703	0.0391077	Carbohydrate-Active enZYme		1
Bcin01g09030	1.28654	0.0269272
Bcin04g05670	1.28375	0.00106445	Bcrsm24, Mitochondrial ribosomal protein of the small subunit
Bcin03g00560	1.28359	0.00219343
Bcin15g04420	1.2823	0.041266	Bcmlc1, Essential light chain for Myo1p
Bcin11g04450	1.28194	0.0457287
Bcin14g03010	1.27923	0.0126505	Bcgbl1_Heterotrimeric Gbeta-like protein					1
Bcin12g00030	1.27773	0.0468721
Bcin01g07110	1.2775	0.000377847
Bcin03g05530	1.27508	0.00288211	Bctom22, Component of the TOM (Translocase of Outer Membrane) complex
Bcin04g05220	1.27372	0.0140843	BcktiI11, Zn-ribbon protein that co-purifies with Dph1 and Dph2
Bcin02g03160	1.27291	0.00191866
Bcin10g05310	1.27233	0.0194884	Bcleu2, Beta-isopropylmalate dehydrogenase (IMDH)
Bcin03g00870	1.27112	0.000176876	Bczfr1_Zn2/Cys6 transcription factor
Bcin02g06800	1.27009	3.03019e-06
Bcin15g05520	1.26985	0.00531209
Bcin07g00830	1.26977	0.00466239	Bcsws2, Putative mitochondrial ribosomal protein of the small subunit
Bcin10g05890	1.26623	0.00248543
Bcin05g04170	1.2659	0.00147779	Bcnoc2, Protein involved in ribosome biogenesis
Bcin03g02430	1.26176	0.00783083	Bcrpc19, RNA polymerase subunit AC19
Bcin14g02210	1.2614	0.0328626
Bcin16g03460	1.26097	0.00328218
Bcin02g08540	1.25907	0.00227597	Bcnop56, Essential evolutionarily-conserved nucleolar protein
Bcin06g07480	1.25881	0.000114537
Bcin06g03200	1.25688	0.0418087	Bcrrp46, Exosome non-catalytic core component
Bcin03g07500	1.25621	0.011045	Bchrt1, RING-H2 domain core subunit of multiple ubiquitin ligase complexes
Bcin09g03920	1.25557	0.00172647
Bcin07g00600	1.25495	0.0444481
Bcin02g04240	1.25457	0.000549609
Bcin03g06850	1.25407	0.0390174	Bcccs1, Copper chaperone for superoxide dismutase Sod1p
Bcin12g00380	1.25322	0.0185134
Bcin08g06260	1.24989	0.0141012	Bccox16, Mitochondrial inner membrane protein
Bcin15g00840	1.24578	0.0119952
Bcin13g02980	1.24483	0.00597368	Bctsr2, Protein with a potential role in pre-rRNA processing [Source:SGD
Bcin08g02830	1.23869	0.0185772
Bcin02g05980	1.23753	0.0011604
Bcin14g02330	1.237	0.00682837	Bcrrp7, Essential protein involved in rRNA processing and ribosome biogenesis
Bcin01g00950	1.23678	0.01564	Bcaqp2_Aquaporin	1
Bcin11g01280	1.23433	0.00107242	Bccmd1, Calmodulin					1
Bcin02g08080	1.23227	0.0329163
Bcin11g02420	1.23221	0.00309067
Bcin10g03690	1.23095	0.00215899
Bcin09g02760	1.23066	0.0270516	Bcucp1_Uncoupling protein 1
Bcin11g03430	1.23043	0.00092019	Bcsmt3, Ubiquitin-like protein of the SUMO family
Bcin16g02340	1.22913	0.0264449
Bcin06g03120	1.22842	0.0284692
Bcin09g01680	1.22707	0.0083738
Bcin03g06950	1.22628	0.0439226
Bcin01g06440	1.22022	0.00841074
Bcin05g05400	1.21861	3.58581e-06
Bcin10g02460	1.21818	0.0482526
Bcin02g08200	1.21519	0.000332343	Bcfra2, Protein involved in negative regulation of iron regulon transcription
Bcin01g09910	1.21254	0.00211928	Bcmfs1_Multidrug efflux transporter	1
Bcin13g03880	1.21231	0.00750105	Bcade13, Adenylosuccinate lyase
Bcin01g03710	1.21214	0.0109195
Bcin02g04320	1.21061	0.0417526
Bcin05g01490	1.21027	0.000144925	Bcutp11, Subunit of U3-containing Small Subunit (SSU) processome complex
Bcin16g05120	1.20922	0.0288229	Bcmss1, Mitochondrial protein
Bcin14g04620	1.20876	0.00225919	Bccox12, Subunit VIb of cytochrome c oxidase
Bcin07g04540	1.20809	0.00334061
Bcin06g06380	1.20804	0.0468695	Bcdao4_D-amino acid oxidase
Bcin01g08470	1.20375	0.0419534
Bcin13g00890	1.20161	0.000236443
Bcin01g01970	1.19427	0.00100143
Bcin03g06730	1.19376	3.04534e-05
Bcin12g01930	1.19314	0.0328024	Bcrpa12, RNA polymerase I subunit A12.2
Bcin06g06560	1.19148	0.0036324	Bcarc35, Subunit of the ARP2/3 complex
Bcin11g00120	1.19136	0.011097	Bcaim10, Protein with similarity to tRNA synthetases
Bcin08g01490	1.19031	0.0367702
Bcin11g01830	1.19004	0.00450345	Bcdpm1, Dolichol phosphate mannose (Dol-P-Man) synthase of ER membrane
Bcin10g04240	1.18874	0.00192877
Bcin03g02950	1.18829	0.024213	Bcrpf1, Protein involved in assembly and export of the large ribosomal subunit
Bcin04g01450	1.18779	0.0133842
Bcin06g07440	1.18684	0.00199811	Bcalg1, Mannosyltransferase		1
Bcin13g00440	1.18576	0.00052151	Bctim23, Essential component of the TIM23 complex
Bcin12g05630	1.18538	0.00427195
Bcin16g03910	1.18371	0.00264632	Bcpet100, Chaperone that facilitates the assembly of cytochrome c oxidase
Bcin01g05530	1.18341	0.00431626	Bcfmp41_similar to yeast FMP41, Putative protein of unknown function
Bcin16g03190	1.18131	0.00792072
Bcin07g01270	1.18091	0.0483406	BcniaD_Nitrate reductase
Bcin02g06240	1.17666	5.41012e-06
Bcin16g00270	1.17436	0.00508851
Bcin07g05130	1.1733	0.00348345	Bccof1_similar to yeast COF1, Cofilin, involved in actin filament depolarization
Bcin16g00280	1.17055	0.00761285
Bcin15g00190	1.1668	6.60009e-05
Bcin04g02140	1.16216	0.0469033	Bcalg14_similar to yeast ALG14, Component of UDP-GlcNAc transferase
Bcin08g01520	1.15957	0.00591291	Bcmzm1_similar to yeast MZM1, required for assembly of cytochrome bc(1) complex
Bcin13g05140	1.15754	0.00616405
Bcin08g05390	1.15605	0.00609415
Bcin08g04670	1.15582	0.0239716	Transporter	1
Bcin06g06550	1.15439	0.0208898
Bcin14g01030	1.15429	0.00209991	Bcsfa1_similar to yeast SFA1, Bifunctional alcohol/formaldehyde dehydrogenase
Bcin05g00650	1.15373	0.0306806	Bcdal2_similar to yeast DAL2, Allantoicase
Bcin01g08400	1.15355	0.0417876
Bcin02g02300	1.15057	0.00396487
Bcin11g03720	1.14895	0.0311743
Bcin04g01870	1.14757	0.004145	Bcarg4_similar to yeast ARG4, Argininosuccinate lyase
Bcin03g07630	1.14699	0.038057
Bcin12g04040	1.14618	0.0283049	Bcvma16_similar to yeast VMA16, Subunit c'' of the vacuolar ATPase
Bcin15g03710	1.14432	0.000587715
Bcin03g05370	1.14323	0.00701976
Bcin14g02010	1.14082	0.00250141	Bcvma3_similar to yeast VMA3, Proteolipid subunit c of the vacuolar H(+)-ATPase
Bcin08g05270	1.13306	0.0249716	Bczrt2_similar to yeast ZRT2, Low-affinity zinc transporter of plasma membrane
Bcin05g07200	1.13031	8.60691e-05
Bcin01g09600	1.12911	0.0219534	Bcmpc1_similar to yeast MPC1, subunit of mitochondrial pyruvate carrier
Bcin03g00100	1.12664	0.0227671	Bcgim3_similar to yeast GIM3, Subunit of cochaperone prefoldin complex
Bcin06g03610	1.12617	0.0375908
Bcin12g00180	1.12609	0.00495646	Bcap9_Aspartic proteinase			1
Bcin10g03590	1.12025	0.0118547	Transporter	1
Bcin15g02710	1.11901	0.0436778
Bcin15g04670	1.11785	0.00146484	Bcser8_Secreted protease			1
Bcin16g04580	1.11705	0.0121567
Bcin13g02740	1.11569	0.00352982	Bcpex11_similar to yeast PEX11, Peroxisomal protein for fatty acid oxidation
Bcin02g02350	1.11567	0.0481158	Bcmrp7_similar to yeast MRP7, Mitochondrial ribosomal protein
Bcin14g02520	1.11442	0.0417334	Bcimp4_similar to yeast IMP4, Component of the SSU processome
Bcin01g04340	1.1124	0.000963643	Bcmet3_similar to yeast MET3, ATP sulfurylase
Bcin03g04190	1.1077	0.0376647	Bcrfc4_similar to yeast RFC4, Subunit of Replication factor C (RF-C)
Bcin07g04370	1.10628	3.04887e-05
Bcin06g07560	1.10622	0.0283062	Bclcp5_similar to yeast LCP5, protein involved in maturation of 18S rRNA
Bcin12g05610	1.10538	0.0140729
Bcin09g06380	1.10381	0.0211508	Bctyw3_similar to yeast TYW3, tRNA methyltransferase for synthesis of wybutosine
Bcin11g05240	1.10287	0.00689979	HMG (high mobility group) transcription factor
Bcin09g04940	1.10279	0.0284542
Bcin13g02520	1.10187	0.00107242	Bcipt1_similar to yeast IPT1, Inositolphosphotransferase
Bcin02g06810	1.10082	0.0134215
Bcin06g05200	1.09858	0.00196095
Bcin09g01550	1.0979	0.0138289	Bcarc19_similar to yeast ARC19, Subunit of the ARP2/3 complex
Bcin14g03320	1.0977	0.00163145
Bcin02g08590	1.09767	0.000176485	Bcap2_Aspartic proteinase			1
Bcin02g02110	1.09642	0.0160904	Bcrpe1_similar to yeast RPE1, D-ribulose-5-phosphate 3-epimerase
Bcin10g06010	1.09366	0.00255704
Bcin01g02250	1.0899	0.0315038
Bcin14g00860	1.08878	0.0295081	Pectin methylesterase (PME)		1
Bcin06g07270	1.08829	0.000787027	Bcrpb5_similar to yeast RPB5, RNA polymerase subunit ABC27
Bcin02g01060	1.08388	0.000473545	Bcynk1_similar to yeast YNK1, Nucleoside diphosphate kinase
Bcin07g06620	1.08381	0.0491238
Bcin03g06980	1.0837	0.026049	Bctyr1_similar to yeast TYR1, Prephenate dehydrogenase in tyrosine biosynthesis
Bcin09g06160	1.08363	0.0229767	Bcvma4_similar to yeast VMA4, Subunit E of the vacuolar H+-ATPase (V-ATPase)
Bcin12g05050	1.08295	0.000994192	Bclea1_similar to yeast LEA1, Component of U2 snRNP complex
Bcin12g03590	1.08189	0.0455763
Bcin06g01610	1.07849	0.00304866
Bcin08g00790	1.07761	0.0209978
Bcin05g07190	1.07749	0.0274322	Protease			1
Bcin05g04890	1.07345	0.0419534
Bcin10g02360	1.07293	0.032004
Bcin11g03520	1.07163	3.12128e-08
Bcin14g04470	1.06538	0.00598962	Transporter	1
Bcin01g07420	1.06537	0.00554972	Bcpxr1_similar to yeast PXR1, protein involved in rRNA and snoRNA maturation
Bcin01g03070	1.06319	0.0163325
Bcin16g04690	1.05841	0.0115803
Bcin15g01340	1.05707	0.0129857	Transporter	1
Bcin01g00860	1.05688	0.0373106
Bcin01g11430	1.05674	0.0478482
Bcin01g05950	1.05635	0.0452735
Bcin05g03140	1.05618	0.00189159	Bcpnc1_similar to yeast PNC1, Nicotinamidase
Bcin01g08710	1.05575	0.0288229
Bcin03g04240	1.05539	0.0474998
Bcin01g06930	1.05445	0.0224773	BccarA_Arginine-specific carbamoyl phosphate synthase small subunit
Bcin09g00590	1.05155	9.59673e-05
Bcin14g04700	1.05095	0.0383317	Bcddp1_similar to yeast DDP1, Polyphosphate phosphatase
Bcin14g00180	1.05092	0.0307827	Bcpmi40_similar to yeast PMI40, Mannose-6-phosphate isomerase
Bcin07g00840	1.05	0.000393003
Bcin14g05150	1.04966	0.0207304	Bceaf3_similar to yeast EAF3, Component of Rpd3S histone deacetylase complex
Bcin01g01900	1.04951	0.0192354	Bcsss1_similar to yeast SSS1, Subunit of the Sec61p translocation complex
Bcin06g02900	1.04867	0.00158134	Bcplp2_similar to yeast PLP2, interacts with CCT complex to stimulate actin folding
Bcin08g01120	1.04866	0.0306731	Bclap3_similar to yeast LAP3, Cysteine aminopeptidase
Bcin11g01860	1.04838	0.0342516
Bcin10g01530	1.04704	0.00366597
Bcin03g09280	1.04677	0.0192354	Bclys9_similar to yeast LYS9, Saccharopine dehydrogenase (L-glutamate-forming)
Bcin06g06800	1.04425	0.00315385
Bcin10g05150	1.04348	0.0378143	Bctif6_similar to yeast TIF6, Constituent of 66S pre-ribosomal particles
Bcin02g04930	1.03999	0.00398449	BcnoxB_NADPH oxidase
Bcin12g02730	1.03791	0.0163053
Bcin01g08830	1.03428	0.0466267
Bcin09g05640	1.03376	0.0379357
Bcin02g04220	1.03226	0.0175645
Bcin08g02970	1.029	0.0489553	Bcpme1_Pectin methyl esterase		1
Bcin07g06750	1.02091	0.00950535	Cys2His2 transcription factor						1
Bcin01g09750	1.02013	0.0497046
Bcin06g05440	1.0191	0.0192354	Transporter	1
Bcin08g05230	1.01892	0.035097	Bcmrpl51_similar to yeast MRPL51, Mitochondrial ribosomal protein
Bcin04g04520	1.01869	0.0168677	Protease			1
Bcin09g02190	1.01787	0.01564	Bcutp7_similar to yeast UTP7, Nucleolar protein
Bcin12g04280	1.01561	0.0192354	Bctrx1_Thioredoxin
Bcin15g01380	1.01462	0.00665002	Bclsc2_similar to yeast LSC2, Beta subunit of succinyl-CoA ligase
Bcin13g02840	1.01435	0.0245911	Bctaf10_similar to yeast TAF10, Subunit (145 kDa) of TFIID and SAGA complexes
Bcin15g02350	1.01243	0.0330917	Bcfmo1_similar to yeast FMO1, Flavin-containing monooxygenase
Bcin01g06210	1.01167	0.00134767	Protease			1
Bcin12g05710	1.00994	0.00374406	Bcmet8_similar to yeast MET8, Bifunctional dehydrogenase and ferrochelatase
Bcin06g00270	1.00764	0.0349827	Bcrrp40_similar to yeast RRP40, Exosome non-catalytic core component
Bcin02g00480	1.00608	0.000782785
Bcin13g01140	1.00068	0.0141501
Bcin01g05720	-1.00245	0.0334794
Bcin09g01320	-1.00717	0.0253334
Bcin03g06290	-1.00822	0.0278933	Bchap5_similar to yeast HAP5, Subunit of Hap2p/3p/4p/5p CCAAT-binding complex
Bcin14g01380	-1.01019	0.00750894	Bcaif1_AIF-like oxidoreductase 1
Bcin16g04640	-1.0137	0.0474402	Bcfdh1_similar to yeast FDH1, NAD(+)-dependent formate dehydrogenase
Bcin01g02220	-1.015	0.00029206	Bcsec2_similar to yeast SEC2, Guanyl-nucleotide exchange factor for Sec4p
Bcin15g04120	-1.0216	0.00491769	Bcsyp1_similar to yeast SYP1, Negative regulator of WASP-Arp23 complex
Bcin10g00060	-1.02344	0.0163053	Bcmcr1_similar to yeast MCR1, Mitochondrial NADH-cytochrome b5 reductase
Bcin05g01760	-1.02412	0.0083279	HMG (high mobility group) transcription factor						1
Bcin09g00240	-1.02696	0.0382013	Bcubp3_similar to yeast UBP3, Ubiquitin-specific protease involved in transport
Bcin08g07040	-1.03012	0.033762
Bcin05g02030	-1.03273	0.0233169	Transporter	1
Bcin11g03950	-1.03666	0.0102601	Bchof1_similar to yeast HOF1, SH3 domain-containing protein required for cytokinesis
Bcin07g01290	-1.03804	0.00159317
Bcin01g04130	-1.03826	0.0127835
Bcin09g05630	-1.04627	0.00928079	Bclap2_similar to yeast LAP2, Leucyl aminopeptidase with epoxide hydrolase activity
Bcin05g01150	-1.05111	0.0249716
Bcin13g02970	-1.05186	0.0420416	Protease			1
Bcin06g04680	-1.05257	0.00226037
Bcin09g05310	-1.05396	0.000968953
Bcin11g03500	-1.0545	0.00343566
Bcin16g01080	-1.05654	0.0253669	Protease			1
Bcin08g04830	-1.05806	0.000221053
Bcin09g00120	-1.06101	0.00861602	Bcget3_similar to yeast GET3, Guanine nucleotide exchange factor for Gpa1p
Bcin15g02320	-1.06283	0.00893032
Bcin03g04800	-1.06318	0.0195102
Bcin03g01700	-1.06877	0.00771174	Bcmas2_similar to yeast MAS2, Alpha subunit of mitochondrial processing protease
Bcin11g00830	-1.07356	0.0153394
Bcin07g03310	-1.07709	0.0230861
Bcin06g03160	-1.0775	0.0216339	Bcsod2_Cu/Zn superoxide dismutase
Bcin02g00005	-1.07829	0.0282286
Bcin05g00330	-1.07974	0.0068028	Bcdsk2_similar to yeast DSK2, ubiquitin-like polyubiquitin-binding protein
Bcin04g05300	-1.08137	0.000909706	Bcglr1_Glutathione reductase
Bcin12g01350	-1.08657	0.011045	Bcuba1_similar to yeast UBA1, Ubiquitin activating enzyme (E1)
Bcin12g03870	-1.08686	0.0234735
Bcin10g04640	-1.08758	0.0121417
Bcin02g09140	-1.08945	0.00144068
Bcin09g06400	-1.09341	0.000236443	BcfreB_Similar to yeast ferric reductase Fre1
Bcin09g00130	-1.09712	0.0161222
Bcin08g00670	-1.09828	0.0232142
Bcin08g01440	-1.10138	0.0422679
Bcin07g01090	-1.1019	0.0139914
Bcin08g03700	-1.10299	0.00267094	Bccdc48_similar to yeast CDC48, AAA ATPase
Bcin06g01920	-1.10902	0.000386947
Bcin05g01830	-1.10926	0.0189226	Bcngg1_similar to yeast NGG1, Subunit of histone acetyltransferase complexes
Bcin05g07230	-1.11146	0.039149
Bcin12g00170	-1.11237	0.00252982
Bcin07g00530	-1.11287	0.000568152
Bcin01g04980	-1.11325	0.000338886	Bcsdh2_Succinate dehydrogenase subunit B
Bcin03g04460	-1.11432	0.00219864
Bcin07g03980	-1.11635	0.0115728
Bcin03g03900	-1.12724	0.00132022
Bcin01g00520	-1.12777	0.000550454	Bzip transcription factor						1
Bcin01g08080	-1.12849	0.023757	Bzip transcription factor						1
Bcin14g01790	-1.12966	0.0125615	CND13_CalciNeurine-Dependant (CND) gene, Cys2His2 transcription factor						1
Bcin04g03190	-1.13123	0.0045181
Bcin13g04830	-1.13238	0.000751311	Bchse1_similar to yeast HSE1, Subunit of the endosomal Vps27p-Hse1p complex
Bcin05g01520	-1.13286	0.00380949	Carbohydrate-Active enZYme		1
Bcin06g04330	-1.13419	0.0366234
Bcin10g02090	-1.13863	0.0220614	Bcccl1_similar to yeast CCL1, Cyclin associated with protein kinase Kin28p					1
Bcin04g02490	-1.14011	0.00522594	Protease			1
Bcin12g02170	-1.14085	0.00112038	Bcrki1_similar to yeast RKI1, Ribose-5-phosphate ketol-isomerase
Bcin08g04730	-1.14173	0.00461079	Bcfbp1_similar to yeast FBP1, Fructose-1,6-bisphosphatase
Bcin03g04830	-1.14265	0.0327335
Bcin01g08430	-1.1432	0.0166667
Bcin16g01550	-1.14367	0.0317673
Bcin04g00180	-1.1448	0.0471986
Bcin11g01020	-1.14818	2.55897e-05
Bcin07g06650	-1.14903	1.08489e-06	Carbohydrate-Active enZYme		1
Bcin04g04610	-1.15161	0.0187916
Bcin04g02360	-1.15549	0.0356333
Bcin10g05280	-1.16211	0.00156303
Bcin10g04480	-1.16271	0.000120906
Bcin02g00280	-1.16341	0.00995651
Bcin01g07710	-1.16361	0.0457456
Bcin02g01610	-1.16386	0.00299722	Bcnde3_External NADH dehydrogenase 3
Bcin03g05870	-1.16872	0.00503781
Bcin11g02190	-1.1689	0.011045	Bchox3_Homeobox transcription factor						1
Bcin08g00210	-1.16919	0.0226364
Bcin04g05010	-1.17089	0.000843504	Bctsc13_similar to yeast TSC13, Enoyl reductase
Bcin10g00570	-1.17146	0.0102569
Bcin03g06910	-1.17163	0.0023562	Bcyak1_similar to yeast YAK1, Serine-threonine protein kinase					1
Bcin08g01590	-1.17354	0.0253669	Bcrvs161_similar to yeast RVS161, Amphiphysin-like lipid raft protein
Bcin12g01870	-1.17371	0.0161589	Bczta1_similar to yeast ZTA1, NADPH-dependent quinone reductase
Bcin15g01900	-1.1766	0.0203955	Bcace1_Cys2His2 transcription factor						1
Bcin04g05050	-1.18341	0.0270428
Bcin05g07400	-1.18434	0.00393092	Zn2/Cys6 + fungal trans transcription factor						1
Bcin02g00660	-1.18511	0.0391077	Bcsgt1_similar to yeast SGT1, Cochaperone protein
Bcin02g07720	-1.18678	0.00374406	Bcyhk8_similar to yeast YHK8, antiporter of major facilitator superfamily	1
Bcin11g04190	-1.18909	0.0121391
Bcin02g08360	-1.18997	3.24216e-05	Bcfrq1_Frequency-like, protein implicated in the circadian clock					1
Bcin13g02500	-1.19066	0.00984114	Bcvps24_similar to yeast VPS24, One of four subunits of the ESCRT-III complex
Bcin08g03070	-1.19193	0.0118352	Bcspn1_similar to yeast SPN1, Protein involved in RNA polymerase II transcription
Bcin10g01030	-1.19299	0.000289164	Bcprx9_Peroxiredoxin (Redoxin)
Bcin04g06570	-1.19469	0.00102884	Bcmet6_similar to yeast MET6, Cobalamin-independent methionine synthase
Bcin05g02940	-1.19615	0.0315775
Bcin04g04160	-1.19714	0.0494951	Fork head transcription factor						1
Bcin07g05140	-1.19768	0.0288948	Bchsp60_similar to yeast HSP60, Tetradecameric mitochondrial chaperonin
Bcin03g04680	-1.19922	0.012792	Zn2/Cys6 transcription factor						1
Bcin07g06370	-1.19993	0.0107602	Cys2His2 transcription factor						1
Bcin12g04580	-1.20001	0.0379639
Bcin01g08990	-1.20146	0.0374116	Carbohydrate-Active enZYme		1
Bcin08g06680	-1.20161	0.00075443	Bccdc4_similar to yeast CDC4, F-box protein required for G1/S and G2/M transitions
Bcin11g04640	-1.20162	0.0362068	Bctrp4_similar to yeast TRP4, Anthranilate phosphoribosyl transferase
Bcin16g00630	-1.20483	0.000236443	Bcpck1_similar to yeast PCK1, Phosphoenolpyruvate carboxykinase
Bcin12g00460	-1.20803	0.000181719	Bcltf16_Light-responsive transcriptional regulator factor						1
Bcin14g01990	-1.20833	0.0259336	Bzip transcription factor						1
Bcin02g05580	-1.21046	0.00505043
Bcin07g06060	-1.21058	0.0320417
Bcin11g02520	-1.21314	2.51263e-07
Bcin05g02770	-1.21332	0.00288412
Bcin05g07150	-1.21643	0.0305545
Bcin15g03910	-1.2192	0.00207343
Bcin15g02400	-1.22551	0.014687	Bcbas1_similar to yeast BAS1, Myb-related transcription factor						1
Bcin10g02440	-1.22575	0.000963643
Bcin14g02490	-1.23045	2.62147e-05
Bcin15g01020	-1.23129	0.0079046
Bcin01g07380	-1.23591	0.0130578
Bcin05g04410	-1.23779	0.02903
Bcin10g05290	-1.23947	0.0480657
Bcin13g05810	-1.23955	1.64817e-05
Bcin15g02650	-1.24231	0.0458841	Bcnpy1_similar to yeast NPY1, NADH diphosphatase (pyrophosphatase)
Bcin01g02750	-1.24555	0.0303234	Bcpex10_similar to yeast PEX10, Peroxisomal membrane E3 ubiquitin ligase
Bcin15g01040	-1.253	0.0315031
Bcin02g03470	-1.26653	0.0467967
Bcin15g03460	-1.26789	0.00481535
Bcin06g02100	-1.26807	0.0141505
Bcin09g06800	-1.27024	1.22194e-08
Bcin16g04800	-1.27634	1.04757e-09
Bcin06g01250	-1.27674	1.17752e-06
Bcin01g05710	-1.28186	0.0013602	Carbohydrate-Active enZYme		1
Bcin02g09300	-1.28219	0.00259664
Bcin09g06240	-1.28486	0.00143027	Bclas17_similar to yeast LAS17, Actin assembly factor
Bcin15g02260	-1.28581	0.0314024
Bcin03g06920	-1.28802	0.0192354	Bcrad26_similar to yeast RAD26, Protein in transcription-coupled nucleotide excision repair
Bcin01g01190	-1.28851	0.00361569	Bcap3_Aspartic proteinase			1
Bcin03g02330	-1.28889	0.026049
Bcin12g02430	-1.29036	0.00476618
Bcin12g02310	-1.29074	1.0627e-05
Bcin13g00990	-1.29463	0.0253334	Bcvps27_similar to yeast VPS27, Endosomal protein that forms a complex with Hse1p
Bcin02g01350	-1.29511	0.0418983
Bcin16g00310	-1.2981	0.00827017
Bcin15g05600	-1.29902	2.4166e-06	CND9_CalciNeurine-Dependant (CND) gene, mannitol-1phosphatedeshydrogenase
Bcin03g03880	-1.30149	0.00288412	Bcdoa1_similar to yeast DOA1, protein in ubiquitin-mediated protein degradation
Bcin10g06070	-1.30441	0.0185958
Bcin02g03660	-1.309	0.0192354
Bcin14g04330	-1.31023	0.00656499	Bcstp22_similar to yeast STP22, Component of the ESCRT-I complex
Bcin14g02610	-1.31118	3.77538e-05
Bcin01g01220	-1.3147	0.0102299
Bcin05g05300	-1.31732	0.000836821
Bcin05g05180	-1.31963	0.000948878
Bcin14g04290	-1.32359	0.0228612
Bcin08g01720	-1.32472	1.05536e-05
Bcin11g04580	-1.32676	0.00615935
Bcin02g02090	-1.32681	4.05717e-07
Bcin06g01640	-1.32956	0.000442773
Bcin02g03090	-1.33067	0.00374406
Bcin15g03820	-1.33142	0.0483406
Bcin01g07880	-1.33329	0.00432599
Bcin01g09950	-1.33577	4.46699e-06
Bcin14g02070	-1.34053	0.000529631
Bcin01g02280	-1.34614	0.000169216	Zn2/Cys6 transcription factor						1
Bcin16g01470	-1.34674	0.00134618	Bcrny1_similar to yeast RNY1, Vacuolar RNase of the T(2) family
Bcin12g01510	-1.34843	0.0138507	Bciml1_similar to yeast IML1, GTPase-activating protein (GAP)
Bcin06g00580	-1.35067	0.0281156	Carbohydrate-Active enZYme		1
Bcin01g00430	-1.35813	0.0123901
Bcin15g05310	-1.36017	0.0418765
Bcin14g05060	-1.36051	0.000762881
Bcin03g05600	-1.36496	0.0234735
Bcin04g03510	-1.36729	0.00209991	Carbohydrate-Active enZYme		1
Bcin13g03520	-1.37441	0.0420642
Bcin08g03980	-1.37622	0.000338886
Bcin01g07410	-1.38464	0.00266336
Bcin06g03650	-1.38693	0.00388134
Bcin05g01670	-1.38784	0.00214917
Bcin14g03090	-1.38846	0.00350456
Bcin06g04630	-1.39419	0.00112881	Bcsed5_similar to yeast SED5, cis-Golgi t-SNARE syntaxin
Bcin09g00920	-1.40687	0.000476766	Bcatf1_Bzip transcription factor						1
Bcin11g03190	-1.40767	0.00695021	Bcnst1_similar to yeast NST1, Protein of unknown function
Bcin02g00880	-1.40838	7.48113e-05
Bcin06g06150	-1.40892	0.011438
Bcin01g10310	-1.41122	0.00265185	Bcgdb1_similar to yeast GDB1, Glycogen debranching enzyme
Bcin14g04770	-1.41265	0.0231276
Bcin15g03280	-1.41381	0.0426146
Bcin01g00750	-1.42463	0.00325366
Bcin10g00670	-1.42489	0.00454537
Bcin02g07020	-1.43322	8.98532e-06
Bcin03g04310	-1.43401	0.0166824
Bcin01g01630	-1.43664	0.026986
Bcin13g05580	-1.43673	0.0351429
Bcin05g02190	-1.4372	6.22846e-05	Bcscp1_similar to yeast SCP1, Component of yeast cortical actin cytoskeleton
Bcin09g02550	-1.43977	0.0364336	Transporter	1
Bcin01g00190	-1.44176	0.001359	Bcmho1_similar to yeast MHO1, Protein of unknown function
Bcin10g05690	-1.44238	0.0183096
Bcin07g02250	-1.44245	0.00440923
Bcin01g10180	-1.44353	0.000300865
Bcin06g01260	-1.4438	0.000393003
Bcin06g06360	-1.44485	0.0155188	Bcsnt2_similar to yeast SNT2, Subunit of Snt2C complex, RING finger ubiquitin ligase (E3)
Bcin13g03020	-1.44535	0.032221
Bcin01g09650	-1.44623	0.0151799	Bczwf1_similar to yeast ZWF1, Glucose-6-phosphate dehydrogenase (G6PD)
Bcin04g06690	-1.44756	0.00218301	Bcpof1_similar to yeast POF1, Nicotinamide mononucleotide adenylyltransferase
Bcin07g02610	-1.4487	0.00595339
Bcin01g10600	-1.45497	0.0214225	Bcpex1_similar to yeast PEX1, AAA-peroxin
Bcin08g03110	-1.45616	0.00846449	CND17_CalciNeurine-Dependant (CND) gene
Bcin09g03220	-1.45741	0.000466161	Bcfum1_similar to yeast FUM1, Fumarase
Bcin10g05660	-1.46127	0.000342004
Bcin01g09340	-1.4617	0.0285449
Bcin07g05260	-1.46197	0.0418252	Bcyaf9_similar to yeast YAF9, Subunit of histone H4 acetyltransferase and SWR1 complex
Bcin11g03450	-1.46314	0.00236598	Bclsc1_similar to yeast LSC1, Alpha subunit of succinyl-CoA ligase
Bcin07g03580	-1.46858	0.000859197
Bcin07g06520	-1.46938	0.0150618
Bcin01g09100	-1.47113	0.00831374	Carbohydrate-Active enZYme		1
Bcin02g09250	-1.47247	0.000953127
Bcin11g04240	-1.47851	0.00027054
Bcin02g06580	-1.47925	0.0170811
Bcin08g01110	-1.4811	0.00508851	Bchex_Protein of the Woronin body
Bcin01g10120	-1.48702	0.0198417	Protease			1
Bcin09g01080	-1.48915	0.00084345
Bcin05g05230	-1.49046	0.00255807
Bcin09g07130	-1.49201	0.00159135
Bcin12g06240	-1.49232	0.0129148	Bcpex12_similar to yeast PEX12, C3HC4-type RING-finger peroxin and E3 ubiquitin ligase
Bcin10g04020	-1.50948	0.000857673
Bcin13g05400	-1.51139	3.122e-06
Bcin14g04240	-1.51239	0.00209201
Bcin09g02820	-1.51247	0.0185068	Bcrcn1_Regulator of calcineurin					1
Bcin08g02150	-1.51719	0.011045
Bcin01g04270	-1.52266	6.79446e-06
Bcin04g00300	-1.52321	0.000162804
Bcin09g00200	-1.52935	0.000657214	Carbohydrate-Active enZYme		1
Bcin04g05650	-1.53051	0.0189817
Bcin11g05160	-1.54521	0.0001867	Bcsah1_similar to yeast SAH1, S-adenosyl-L-homocysteine hydrolase
Bcin06g04840	-1.54933	0.0253351	Carbohydrate-Active enZYme		1
Bcin06g04940	-1.55489	0.0081784
Bcin01g02880	-1.55618	0.0054962
Bcin03g06190	-1.55731	4.14383e-05
Bcin01g08000	-1.56656	0.0376724
Bcin02g00080	-1.56836	0.0366004	Transporter	1
Bcin03g03360	-1.5715	1.62176e-08
Bcin05g01860	-1.58048	0.00197479
Bcin12g00360	-1.58196	0.00821248
Bcin01g10890	-1.58303	3.28478e-09
Bcin16g04590	-1.58314	0.045581
Bcin01g04040	-1.59689	0.000158193
Bcin14g01980	-1.59788	0.0388242
Bcin06g03510	-1.60522	0.015155	Bzip transcription factor						1
Bcin02g09370	-1.60588	0.000213124
Bcin06g04150	-1.6113	0.00437876
Bcin07g06220	-1.61175	5.0193e-05
Bcin04g00660	-1.61618	0.0376724
Bcin07g02600	-1.61817	0.00630024
Bcin14g05560	-1.62143	0.00296704	Protease			1
Bcin03g07020	-1.62169	6.34986e-05	Bccon7_Cys2His2 transcription factor						1
Bcin10g02280	-1.62657	0.00151131	Carbohydrate-Active enZYme		1
Bcin01g08370	-1.62964	4.86344e-05
Bcin10g02660	-1.63706	0.00336848
Bcin16g00160	-1.64751	0.00708405	Bccox15_similar to yeast COX15, Protein required for the hydroxylation of heme O
Bcin12g00630	-1.65042	0.0179386
Bcin07g05030	-1.65431	0.0115728	Bcufd1_similar to yeast UFD1, cofactor of Cdc48p-Npl4p-Ufd1p segregase
Bcin04g02870	-1.65525	0.00189143
Bcin12g01330	-1.65556	1.97402e-05
Bcin04g01920	-1.6561	2.11199e-08
Bcin13g04920	-1.65861	0.00786863
Bcin08g03740	-1.65991	0.000343013
Bcin04g03550	-1.66927	0.000147373	Bcstc4_Sesquiterpen cyclase				1
Bcin01g06060	-1.67371	0.00312016
Bcin06g02530	-1.68086	0.00433105
Bcin02g03260	-1.68849	0.00995589	Protease			1
Bcin07g00510	-1.6897	0.000825794
Bcin13g03840	-1.69731	0.0397895	Bckcs1_similar to yeast KCS1, Inositol hexa/heptakisphosphate kinase
Bcin12g05810	-1.70081	0.00796587
Bcin09g02730	-1.70096	0.0192291
Bcin07g02750	-1.70147	0.0189235
Bcin01g11300	-1.72115	1.66618e-08
Bcin03g00010	-1.72443	0.015063
Bcin11g03440	-1.72579	0.000420321
Bcin13g04640	-1.72769	0.000771228
Bcin04g06660	-1.72966	1.34999e-06
Bcin11g03300	-1.73123	0.00294949
Bcin01g01590	-1.74162	0.0492506	Bccpd3_NA
Bcin02g00830	-1.74215	0.0127883
Bcin06g01240	-1.74285	0.000300771	Bcirc21_similar to yeast IRC21, Putative protein of unknown function
Bcin02g07690	-1.77245	0.000758538
Bcin11g01060	-1.77538	0.0102569
Bcin11g03860	-1.7794	1.2433e-06
Bcin06g06280	-1.78093	2.94769e-07
Bcin03g00060	-1.78219	0.0291809
Bcin02g06000	-1.78437	1.31176e-05
Bcin14g01170	-1.78678	0.00033978
Bcin03g04040	-1.79676	0.0130866
Bcin01g03500	-1.81048	1.03172e-05
Bcin06g06340	-1.82087	0.00258418	Bcmsh1_similar to yeast MSH1, DNA-binding protein of the mitochondria
Bcin14g00350	-1.83375	0.0117866
Bcin09g02430	-1.8426	6.4076e-05	Cys2His2 transcription factor						1
Bcin08g05780	-1.84495	0.000596769	Protease			1
Bcin15g03630	-1.84733	0.0066193
Bcin12g04570	-1.85868	1.21099e-06	Bcerg8_similar to yeast ERG8, Phosphomevalonate kinase
Bcin03g03310	-1.86193	0.00167513
Bcin04g03900	-1.86268	0.0166652
Bcin05g02460	-1.86564	8.09753e-05
Bcin12g02300	-1.86575	6.64795e-10	Transporter	1
Bcin13g03360	-1.8783	4.98262e-07	Cys2His2 transcription factor						1
Bcin07g00070	-1.88231	0.0195763
Bcin14g00630	-1.88268	0.0316408
Bcin14g01770	-1.88948	0.00354578	Transporter	1
Bcin10g00300	-1.89457	7.48292e-06
Bcin01g05780	-1.89486	0.000323815	Helix-loop-helix (HLH) transcription factor						1
Bcin12g02680	-1.90847	0.000114865	Bcjen1_similar to yeast JEN1, Monocarboxylate/proton symporter
Bcin08g01790	-1.91173	0.0370285
Bcin05g01430	-1.91626	3.93587e-06	Bcglr2_Glutathione reductase 2
Bcin01g06850	-1.91705	0.000461165
Bcin10g00660	-1.91813	0.00210272
Bcin09g05250	-1.9243	3.69205e-05
Bcin12g00640	-1.93433	5.1113e-09
Bcin11g01050	-1.95647	0.0017101
Bcin01g02910	-1.9619	1.40644e-05
Bcin06g07020	-1.96296	0.00582259
Bcin05g01530	-1.96968	1.34232e-06
Bcin05g03310	-1.98067	0.0177823
Bcin08g05870	-1.98311	0.0141012	Carbohydrate-Active enZYme		1
Bcin07g00780	-1.98473	0.0418252
Bcin11g04930	-1.99213	0.000217581	Bcmsc1_similar to yeast MSC1
Bcin01g01790	-2.00205	0.00329142
Bcin07g02550	-2.00268	0.000387826	Carbohydrate-Active enZYme		1
Bcin12g04180	-2.01595	0.00322926
Bcin01g11510	-2.03149	0.0135304	Zn2/Cys6 transcription factor						1
Bcin13g02450	-2.03792	2.1795e-05
Bcin09g04060	-2.04934	1.09563e-07	Bcfre7_similar to yeast FRE7, Putative ferric reductase
Bcin03g04590	-2.05371	0.0108261
Bcin01g10420	-2.06394	0.0354798
Bcin06g03470	-2.06644	0.00650586
Bcin08g03410	-2.0674	3.46363e-07
Bcin01g02870	-2.07313	0.00179158
Bcin07g04000	-2.07825	0.0281075	Carbohydrate-Active enZYme		1
Bcin06g01490	-2.08073	0.00575169	Transporter	1
Bcin07g03110	-2.09129	6.86594e-05
Bcin12g02060	-2.1071	1.42243e-06	BcxlnR_Zn2/Cys6 transcription factor						1
Bcin08g05060	-2.12153	3.60982e-09
Bcin04g06560	-2.12372	6.81758e-07
Bcin04g06930	-2.14289	0.0221692	Bclot6_similar to yeast LOT6, FMN-dependent NAD(P)H:quinone reductase
Bcin01g00650	-2.14368	3.06889e-06	Protease			1
Bcin15g02270	-2.14653	2.85283e-09	Carbohydrate-Active enZYme		1
Bcin11g01190	-2.15994	7.86393e-08
Bcin07g05470	-2.1634	0.000193042
Bcin04g05270	-2.17985	0.0197359
Bcin04g06590	-2.1956	6.47399e-07
Bcin15g05370	-2.20566	0.000161993
Bcin09g01790	-2.22187	0.00929194
Bcin01g06990	-2.22455	0.00783083
Bcin15g01130	-2.23869	2.1167e-09
Bcin10g05630	-2.23887	0.00538384	Carbohydrate-Active enZYme		1
Bcin08g02110	-2.23906	0.0107839	Carbohydrate-Active enZYme		1
Bcin04g05560	-2.26069	0.000214124
Bcin15g03620	-2.26738	7.66027e-14	Bcgph1_similar to yeast GPH1, Glycogen phosphorylase for mobilization of glycogen
Bcin03g03190	-2.27515	0.0140077
Bcin04g04120	-2.27712	0.00280871
Bcin13g04610	-2.28689	0.000161993
Bcin01g07340	-2.30331	1.19031e-13
Bcin15g03370	-2.31365	4.49631e-07
Bcin01g01430	-2.32161	0.00116612	Transporter	1
Bcin11g06440	-2.32211	1.87646e-12	Carbohydrate-Active enZYme		1
Bcin05g06000	-2.33453	0.0109904
Bcin07g00400	-2.35429	4.32517e-05
Bcin04g06730	-2.35469	1.61269e-08
Bcin05g08130	-2.36279	0.0416635	Carbohydrate-Active enZYme		1
Bcin15g02820	-2.36672	3.6694e-05
Bcin14g04250	-2.37114	0.000577949
Bcin10g05600	-2.38396	0.00144151
Bcin06g01360	-2.38681	0.00508851	Bciks1_similar to yeast IKS1, Protein kinase of unknown cellular role
Bcin06g02040	-2.39555	0.00115777
Bcin06g06350	-2.3987	2.17652e-06	Bcnqo1_Quinone oxidoreductase
Bcin02g03060	-2.40755	5.55053e-09	BcppoA80_Fatty acid oxygenase
Bcin02g03910	-2.4141	0.00133139
Bcin09g03870	-2.43151	5.67274e-06
Bcin03g06600	-2.43749	4.62065e-13
Bcin14g03180	-2.44095	0.0104377
Bcin12g03340	-2.46303	0.000134754	Bccuz1_similar to yeast CUZ1, Protein in the ubiquitin-proteasome pathway
Bcin12g00260	-2.46708	7.1355e-06
Bcin15g01030	-2.49104	0.00418145	Carbohydrate-Active enZYme		1
Bcin03g05140	-2.49625	0.0367263	Protease			1
Bcin14g01400	-2.49997	2.91013e-09	Protease			1
Bcin03g02860	-2.50428	2.13096e-08	Bcsis1_similar to yeast SIS1, HSP40 co-chaperone that interacts with Ssa1p
Bcin12g01020	-2.51181	0.000163467	Bcoah_Oxaloacetate acetylhydrolase
Bcin01g04880	-2.51572	0.0253283
Bcin02g01460	-2.5167	0.0196281	Bchfa1_similar to yeast HFA1, Mitochondrial acetyl-coenzyme A carboxylase
Bcin02g02140	-2.52261	0.0280807
Bcin04g00640	-2.52331	0.000221835	Bcpks20_Polyketide synthase				1
Bcin01g03270	-2.5317	0.0354371
Bcin02g01470	-2.54504	0.0222554
Bcin01g03420	-2.54793	3.44972e-06
Bcin05g06490	-2.55713	0.00778749
Bcin03g01920	-2.56027	5.2256e-23	Bccat5_Catalase
Bcin01g11500	-2.56463	0.00354578
Bcin11g05550	-2.58588	0.000331955
Bcin02g06310	-2.62005	0.0402813
Bcin01g03540	-2.62455	0.0198744
Bcin08g01100	-2.62499	0.0173168
Bcin05g03100	-2.62747	1.23938e-11	Bcsti1_similar to yeast STI1, Hsp90 cochaperone
Bcin03g03390	-2.65395	6.33718e-10	Bcsod1_Superoxide dismutase
Bcin12g04840	-2.66263	0.0479254
Bcin03g01620	-2.69491	0.0014536
Bcin02g07080	-2.70253	0.0022232
Bcin13g00120	-2.72199	1.09441e-09
Bcin02g01150	-2.72764	0.0409711
Bcin15g00660	-2.73809	0.0275931
Bcin12g03390	-2.73904	5.11324e-06	Carbohydrate-Active enZYme		1
Bcin15g03640	-2.74849	0.00108052
Bcin05g07640	-2.75479	3.11318e-05
Bcin01g09720	-2.75898	1.19553e-06
Bcin12g00300	-2.77209	1.33056e-05	Carbohydrate-Active enZYme		1
Bcin12g02780	-2.77429	3.08146e-07	Bcopi10_similar to yeast OPI10, Protein with role in phospholipid biosynthesis
Bcin16g02010	-2.80891	2.94769e-07	Bcfes1_similar to yeast FES1, Hsp70 (Ssa1p) nucleotide exchange factor
Bcin11g02630	-2.83407	8.11224e-10
Bcin11g04410	-2.83659	2.07203e-05	Bchsp78_similar to yeast HSP78, Oligomeric mitochondrial matrix chaperone
Bcin02g06120	-2.83884	0.0335847
Bcin09g02930	-2.85411	1.20533e-09	Bcap1_Aspartic proteinase			1
Bcin04g04190	-2.90846	1.72255e-06	Carbohydrate-Active enZYme		1
Bcin14g04310	-2.91622	0.00023416
Bcin02g01010	-2.92362	1.75286e-14
Bcin11g06520	-2.9296	0.0127484
Bcin08g01080	-2.93253	0.0242644
Bcin03g08710	-2.96854	0.0140314	Carbohydrate-Active enZYme		1
Bcin16g00080	-2.98602	0.00543475
Bcin10g00030	-2.99814	1.11354e-06
Bcin01g03190	-2.99898	1.82512e-07
Bcin01g05680	-3.04183	0.000583074	Carbohydrate-Active enZYme		1
Bcin03g06830	-3.07096	7.68257e-18
Bcin13g02750	-3.08279	6.86311e-07
Bcin03g01530	-3.0916	8.0275e-10	Zn2/Cys6 + fungal trans transcription factor						1
Bcin13g05470	-3.10655	1.81598e-06
Bcin04g00860	-3.1123	0.00337105	Protease			1
Bcin06g02030	-3.12506	3.77538e-05
Bcin03g06320	-3.15974	0.000176143
Bcin04g06630	-3.17658	2.1282e-05
Bcin13g04470	-3.19065	4.88693e-07	Bcrpn4_similar to yeast RPN4, Transcription factor of proteasome genes						1
Bcin01g10130	-3.21113	0.00799456	Bcdug2_similar to yeast DUG2, Component of glutamine amidotransferase
Bcin06g03850	-3.22332	9.53692e-06
Bcin15g05350	-3.22806	5.87515e-13
Bcin05g07590	-3.25312	7.86393e-08
Bcin02g00300	-3.27492	1.06377e-06
Bcin10g00010	-3.30721	0.00176764
Bcin06g05050	-3.33981	0.00378786	Carbohydrate-Active enZYme		1
Bcin16g05150	-3.37964	0.00401062
Bcin02g01420	-3.39655	0.000315907	Carbohydrate-Active enZYme		1
Bcin03g01560	-3.42289	0.00784131
Bcin14g03680	-3.43044	0.00301934
Bcin10g00020	-3.43976	0.000949951
Bcin05g01390	-3.46043	0.000449695	Transporter	1
Bcin14g00650	-3.52253	9.08966e-13	Carbohydrate-Active enZYme		1
Bcin05g01250	-3.53757	0.00165997
Bcin07g04770	-3.53891	9.10017e-06
Bcin05g07580	-3.54671	1.61993e-21
Bcin11g02660	-3.56951	0.000214124
Bcin03g00530	-3.58074	3.20666e-08
Bcin03g06670	-3.62105	0.00111805
Bcin02g05500	-3.62892	1.25225e-05	Protease			1
Bcin12g02240	-3.77681	5.55263e-43
Bcin15g05660	-3.77934	0.000485122
Bcin01g01440	-3.79959	1.217e-11
Bcin11g06300	-3.82047	3.46054e-08
Bcin03g01520	-3.85628	1.03281e-15
Bcin11g02640	-3.92868	0.000218176
Bcin08g03080	-3.96816	1.58676e-14	Helix-loop-helix (HLH) transcription factor						1
Bcin11g02690	-4.03783	0.000200024
Bcin10g03910	-4.12187	3.94076e-32	Bchsp104_similar to yeast HSP104, Disaggregase
Bcin08g01070	-4.1272	2.03486e-05	Transporter	1
Bcin05g06250	-4.14935	0.00110435
Bcin10g00040	-4.21059	0.000145484	Bcpks7_Polyketide synthase (PKS-NRPS)				1
Bcin01g01620	-4.25898	1.75982e-07
Bcin10g04180	-4.39177	5.93128e-07
Bcin11g02700	-4.43176	1.21921e-10	Bcpks4_Polyketide synthase				1
Bcin05g01260	-4.46513	1.47748e-10
Bcin14g01430	-4.53555	0.000273084
Bcin11g02650	-4.59465	1.16589e-08	Bcnrps8_Nonribosomal peptide synthetase				1
Bcin01g09530	-4.68566	1.72447e-10
Bcin09g04400	-4.78746	5.49818e-13	Bccat7_Catalase
Bcin10g04190	-4.808	1.02671e-10
Bcin01g10150	-4.80906	1.60612e-06	Bcpsd_Phosphatidylserine decarboxylase
Bcin04g04450	-4.95274	8.47609e-06
Bcin11g02670	-5.10288	2.02344e-22
Bcin03g06680	-5.20164	1.08402e-06
Bcin11g02680	-5.28742	2.96628e-07
Bcin03g01540	-5.44298	1.10145e-12
Bcin03g01570	-5.45435	1.29873e-14
Bcin04g05000	-6.43609	3.99711e-29	BcppoA90_Fatty acid oxygenase
Bcin11g05460	-7.96504	4.1958e-31	Gene under positive selection (Aguileta et al., 2012)

## Sheet: mRNA expression I16
Differentially expressed gene	log2FoldChange	padj	Description	transporters	CAZymes	proteases	SM biosynthesis	signaling	TF
Bcin01g07100	8.75472	3.21474e-35	Bcctr1_Copper transporter 1	1
Bcin15g05630	8.71263	2.23419e-43
Bcin02g07470	8.56689	5.26815e-70
Bcin01g07090	8.34711	2.82282e-36
Bcin02g05860	7.96749	2.80843e-58	Bcpg6_Endopolygalacturonase		1
Bcin02g05300	7.87048	6.82011e-21
Bcin15g05700	7.78148	3.22901e-58
Bcin01g04860	7.68098	9.13631e-43
Bcin06g06720	7.65809	5.20483e-32	Bcnep1_necrosis- and ethylene-inducing protein 1
Bcin02g07500	7.53151	1.41056e-57
Bcin01g02430	7.32921	1.60058e-34
Bcin02g07510	7.25045	4.94759e-40
Bcin14g00610	7.23769	1.01641e-55	Bcpg2_Endopolygalacturonase		1
Bcin03g05820	7.14186	1.23994e-25	Carbohydrate-Active enZYme		1
Bcin05g06510	6.94714	8.56493e-57
Bcin09g00730	6.91772	9.93984e-36
Bcin14g05500	6.68396	1.01589e-66	Bcgod1_Glucose oxidase
Bcin16g05190	6.67887	1.66502e-21
Bcin03g07360	6.59041	1.91197e-13	Carbohydrate-Active enZYme		1
Bcin02g07490	6.38693	1.34238e-50
Bcin12g02910	6.36967	7.51578e-82
Bcin02g07090	6.32576	4.41672e-28
Bcin01g07080	6.20282	4.76933e-11
Bcin06g03270	6.17687	2.26104e-30
Bcin12g01060	6.16466	7.74891e-22
Bcin15g05710	6.09548	8.40455e-29
Bcin13g05190	6.04634	2.59411e-24
Bcin15g01960	6.00743	1.29025e-27
Bcin05g02520	5.90241	1.7209e-54	Bcpgx1_Exo-polygalacturonase		1
Bcin15g03870	5.89947	8.92845e-28	Carbohydrate-Active enZYme		1
Bcin03g03630	5.78228	8.70247e-40	Carbohydrate-Active enZYme
Bcin08g04910	5.7754	1.10681e-25
Bcin09g00460	5.77053	4.77254e-34
Bcin01g00100	5.7445	2.54859e-35	Bcboa10_Putative botcinic acid (BoA) biosynthetic gene, thioesterase domain				1
Bcin02g05360	5.66452	4.86652e-09	Protease			1
Bcin13g02960	5.6474	5.37023e-30	Protease			1
Bcin09g02150	5.48163	9.13849e-17
Bcin15g00130	5.47561	2.58752e-17	Carbohydrate-Active enZYme		1
Bcin01g08610	5.4457	8.63593e-23
Bcin13g02320	5.41057	5.27049e-19	Carbohydrate-Active enZYme		1
Bcin12g02560	5.25136	2.46257e-19
Bcin13g03160	5.21249	2.13157e-15
Bcin13g04200	5.20047	2.02218e-10
Bcin07g07120	5.18893	8.32034e-35
Bcin03g00480	5.13192	2.14575e-16	Bcxyn11A_Xylanase		1
Bcin05g00030	5.11286	3.25093e-09
Bcin14g05330	5.09997	9.9545e-09
Bcin01g05870	5.09401	3.45416e-06
Bcin04g03050	5.07834	3.43805e-22	Bcgpr5_G protein-coupled receptor 5					1
Bcin16g00002	5.05877	6.0003e-18
Bcin05g08090	5.02674	1.72205e-11
Bcin08g00280	5.02393	2.10386e-17	Protease			1
Bcin14g01410	4.99601	6.5287e-13	Transporter	1
Bcin07g07130	4.91479	1.58249e-22
Bcin07g03190	4.8545	4.22148e-33
Bcin13g05070	4.83453	3.00212e-26
Bcin04g06710	4.82228	2.38694e-23	Bcaqp6_Aquaporin	1
Bcin01g05970	4.8065	2.41245e-23
Bcin05g03680	4.76213	2.89493e-14
Bcin16g02480	4.76018	2.00639e-51
Bcin08g04070	4.72231	4.82815e-24
Bcin12g01070	4.69308	9.54564e-37
Bcin12g06300	4.67497	6.47815e-12	Protease			1
Bcin01g01480	4.67262	2.41364e-26
Bcin07g06480	4.61347	1.27711e-34	Carbohydrate-Active enZYme		1
Bcin14g03430	4.59895	9.4792e-15	Carbohydrate-Active enZYme		1
Bcin01g00040	4.5284	8.35854e-22	Bcboa4_Putative botcinic acid (BoA) biosynthetic gene, cytochrome P450				1
Bcin10g01490	4.52416	8.34868e-34
Bcin04g03920	4.52347	2.45793e-24
Bcin06g00120	4.52116	1.20389e-14
Bcin09g04430	4.51104	3.67474e-10	Protease			1
Bcin02g07480	4.50956	3.20346e-15
Bcin02g03530	4.50678	1.12207e-14
Bcin03g03830	4.50211	2.18888e-15	Bcpme2_Pectin methyl esterase		1
Bcin14g01070	4.50052	1.02e-12
Bcin04g06040	4.496	1.22138e-13	Carbohydrate-Active enZYme		1
Bcin02g09380	4.47377	9.85482e-08
Bcin04g04880	4.46331	5.3227e-08
Bcin02g06900	4.46047	1.10809e-50	Bcrps20_similar to yeast RPS20, Protein component of the small (40S) ribosomal subunit
Bcin09g00440	4.43493	2.4774e-13	Transporter	1
Bcin16g01810	4.42313	6.18233e-16
Bcin07g00260	4.41145	7.28996e-11
Bcin13g02540	4.40976	9.14102e-14
Bcin06g05270	4.40472	2.59308e-21	Carbohydrate-Active enZYme		1
Bcin01g00030	4.40338	8.89315e-24	Bcboa3_Putative botcinic acid (BoA) biosynthetic gene, cytochrome P450				1
Bcin09g05600	4.40232	1.64257e-16	Bcrpl30_similar to yeast RPL30, Ribosomal 60S subunit protein L30
Bcin13g01780	4.39956	7.89202e-06
Bcin02g05870	4.39872	3.12533e-32
Bcin09g04230	4.39265	2.90819e-23
Bcin14g05570	4.36804	1.9496e-08
Bcin07g02980	4.36792	2.98083e-15
Bcin10g05620	4.32556	4.98036e-05	Carbohydrate-Active enZYme		1
Bcin11g05920	4.26576	3.56389e-30
Bcin05g00010	4.25991	2.81287e-24
Bcin02g04800	4.24247	2.89566e-07	Protease			1
Bcin06g00380	4.24061	4.91096e-49
Bcin07g02180	4.23398	3.13848e-15	Bctpo1_similar to yeast TPO1, Polyamine transporter of the major facilitator superfamily	1
Bcin16g02770	4.19588	5.31785e-82	Bcmp1_secreted metalloproteinase			1
Bcin09g06090	4.19386	7.37229e-15
Bcin12g05670	4.18797	7.38207e-14
Bcin05g06280	4.18674	6.42843e-08	Gene under positive selection (Aguileta et al., 2012), putative oxydoreductase
Bcin14g04480	4.17922	2.02558e-08	Transporter	1
Bcin18g00020	4.1434	5.96487e-19
Bcin05g02580	4.13746	1.99217e-27
Bcin05g08070	4.13406	3.87035e-14
Bcin12g05660	4.1134	1.49533e-15
Bcin03g07460	4.11051	3.04118e-32	Bcrpl25_similar to yeast RPL25, Ribosomal 60S subunit protein L25
Bcin03g07120	4.10847	1.10947e-43	Bcrps12_similar to yeast RPS12, Protein component of the small (40S) ribosomal subunit
Bcin01g06650	4.09802	4.17798e-49
Bcin01g09350	4.08898	9.57557e-44
Bcin03g09314	4.08662	4.9132e-10
Bcin13g03350	4.07724	6.75264e-09
Bcin03g07110	4.07416	4.42137e-18
Bcin05g06990	4.07212	2.26754e-19
Bcin05g03580	4.05302	2.40657e-18	Protease			1
Bcin15g02380	4.05093	4.93616e-19	Bcacp1_Pepstatin-insensitive aspartic protease			1
Bcin11g03280	4.04761	5.78436e-16
Bcin12g00350	4.04311	7.02333e-37
Bcin01g02460	4.03606	1.6349e-09	Carbohydrate-Active enZYme		1
Bcin01g00020	4.0323	1.03838e-17	Bcboa2_Putative botcinic acid (BoA) biosynthetic gene, flavin-binding monooxygenase-like				1
Bcin07g04040	4.01466	5.67237e-17
Bcin02g00015	4.00576	9.68622e-12
Bcin01g00110	4.00103	6.67589e-17	Bcboa11_Putative botcinic acid (BoA) biosynthetic gene, transferase family				1
Bcin15g01970	4.0008	5.88241e-08
Bcin06g00130	3.99986	1.39527e-12
Bcin06g05860	3.99774	6.45474e-45	Bcrps13_similar to yeast RPS13, Protein component of the small (40S) ribosomal subunit
Bcin08g03830	3.99218	1.12257e-09	Bcaba4_Dehydrogenase/reductase, in abscisic acid gene cluster				1
Bcin12g06120	3.9899	8.76519e-23
Bcin16g01800	3.98746	1.08197e-31
Bcin11g00940	3.98452	1.61519e-27
Bcin13g05200	3.98439	0.000322224
Bcin10g04300	3.981	3.83792e-48
Bcin03g06330	3.96398	1.44657e-26
Bcin09g01040	3.95414	8.72152e-16
Bcin02g05140	3.93422	2.79997e-70	Bcrpl28_similar to yeast RPL28, Ribosomal 60S subunit protein L28
Bcin11g01090	3.91659	2.93542e-21
Bcin04g05700	3.90303	3.27966e-08
Bcin02g06070	3.90239	1.37767e-26	Bcrps31_similar to yeast RPS31, Fusion protein cleaved to yield ribosomal protein S31 and ubiquitin
Bcin04g04290	3.9016	1.41786e-27
Bcin01g04580	3.89814	4.15706e-19
Bcin14g04100	3.89527	4.95635e-29
Bcin05g07030	3.88435	8.50762e-13
Bcin13g00830	3.88319	5.14322e-15
Bcin06g00365	3.88025	3.39372e-08
Bcin05g06070	3.85689	3.40117e-31	Bcrpl38_similar to yeast RPL38, Ribosomal 60S subunit protein L38
Bcin02g08790	3.85119	6.88408e-20
Bcin16g00380	3.84898	5.67666e-08
Bcin03g06970	3.84763	2.54859e-35
Bcin01g06950	3.83667	4.52546e-30
Bcin09g00490	3.83529	1.2052e-14	Bcmep2_similar to yeast MEP2, Ammonium permease	1
Bcin01g09660	3.83386	1.58141e-35
Bcin05g01600	3.82999	1.52797e-13
Bcin01g09620	3.81566	5.37772e-16
Bcin13g05210	3.8127	0.000256279	Bcctr3_similar to yeast CTR3, High-affinity copper transporter of the plasma membrane	1
Bcin01g05860	3.8075	0.000211539
Bcin09g06480	3.80359	6.08874e-23
Bcin03g01900	3.80178	7.62236e-22
Bcin16g01820	3.78556	7.11024e-19
Bcin03g09210	3.78109	6.75627e-10
Bcin08g00760	3.77891	1.10831e-11
Bcin12g01300	3.77347	1.06942e-96
Bcin02g05560	3.77034	1.68874e-22
Bcin05g05820	3.76567	2.26872e-17
Bcin13g03600	3.76493	1.34326e-41
Bcin01g00120	3.74024	1.95763e-31	Bcboa12_Putative botcinic acid (BoA) biosynthetic gene				1
Bcin03g08130	3.72447	2.59773e-16
Bcin04g05190	3.72046	9.48985e-20
Bcin08g02490	3.71614	3.39808e-22	Bcrpl32_similar to yeast RPL32, Ribosomal 60S subunit protein L32
Bcin07g00520	3.71513	2.89336e-38
Bcin14g00210	3.69319	1.15646e-12
Bcin01g09540	3.69266	2.22369e-06
Bcin07g00090	3.68985	0.000230236
Bcin07g01150	3.6887	9.00409e-18
Bcin11g02900	3.6825	6.60727e-07	Protease			1
Bcin10g03030	3.68077	1.60364e-10
Bcin03g05780	3.67772	4.85176e-14
Bcin16g04810	3.67048	6.03928e-43
Bcin04g05440	3.66669	1.57935e-23
Bcin16g03870	3.66007	3.58955e-21
Bcin01g00980	3.65467	2.67907e-39
Bcin03g00280	3.64152	4.9185e-14	Carbohydrate-Active enZYme		1
Bcin03g00790	3.63209	3.57069e-15
Bcin09g04320	3.62678	1.27879e-27
Bcin03g03620	3.60654	1.47161e-33
Bcin05g07020	3.60236	1.7683e-07	Transporter	1
Bcin08g04060	3.59838	3.0265e-11
Bcin05g02530	3.58912	0.001399
Bcin09g02490	3.58802	1.86807e-10
Bcin16g03810	3.58376	0.000169362
Bcin11g01360	3.5804	3.08475e-16
Bcin15g04280	3.57028	1.64542e-12
Bcin02g06060	3.56773	1.1397e-09
Bcin03g06170	3.56491	8.62625e-31
Bcin14g05510	3.56068	6.82043e-22	Carbohydrate-Active enZYme		1
Bcin07g04990	3.55968	1.64004e-14	BcABA4-like_Dehydrogenase/reductase				1
Bcin08g00990	3.55769	2.4509e-10
Bcin06g03610	3.5442	4.11819e-17
Bcin10g03580	3.54086	4.99238e-16	Bcrpl29_similar to yeast RPL29, Ribosomal 60S subunit protein L29
Bcin03g03480	3.5405	1.26592e-13	Carbohydrate-Active enZYme		1
Bcin02g04220	3.49916	1.28084e-25
Bcin06g00490	3.49695	6.7255e-06	Carbohydrate-Active enZYme		1
Bcin13g00140	3.49453	2.74979e-06
Bcin07g01720	3.48774	1.00733e-18	Protease			1
Bcin11g01310	3.48195	9.13575e-15	Protease			1
Bcin06g03350	3.47929	1.30063e-43
Bcin01g01800	3.46929	5.57463e-61
Bcin01g00770	3.46374	4.15706e-19
Bcin12g02040	3.45118	1.64542e-12	Bcap8_Aspartic proteinase			1
Bcin12g06620	3.44973	6.61695e-06
Bcin03g06990	3.43916	4.81299e-11
Bcin01g01260	3.43803	1.90699e-07
Bcin06g06330	3.41986	3.28744e-21	Bcrpp0_similar to yeast RPP0, Conserved ribosomal protein P0 of the ribosomal stalk
Bcin05g05830	3.41381	3.70642e-24	Protease			1
Bcin01g02210	3.41183	1.6472e-58
Bcin12g02090	3.40046	2.97432e-13
Bcin02g00016	3.39968	4.45478e-11
Bcin01g00010	3.39521	1.13769e-22	Bcboa1_Putative botcinic acid (BoA) biosynthetic gene, NmrA-like family				1
Bcin14g04230	3.38581	2.22118e-14	Bcrpl5_similar to yeast RPL5, Ribosomal 60S subunit protein L5
Bcin07g04460	3.37289	8.51033e-07	Bcsox1_Sulfite oxidase 1
Bcin14g04720	3.36962	2.97438e-06
Bcin11g05900	3.34696	1.03098e-18
Bcin01g11010	3.3437	7.73115e-06
Bcin05g06130	3.34033	3.43518e-12
Bcin03g02530	3.3347	5.74599e-25
Bcin14g02680	3.33378	2.15969e-15
Bcin09g06100	3.32019	1.7635e-06
Bcin15g04320	3.317	1.44008e-09
Bcin09g02160	3.30684	8.74659e-06
Bcin10g04290	3.30228	1.55961e-15
Bcin02g01090	3.29761	3.37271e-09	Bcyar1_similar to yeast YAR1, Ankyrin-repeat containing, nucleocytoplasmic shuttling chaperone
Bcin05g00860	3.2938	6.38267e-19
Bcin11g03050	3.29157	0.00211551	Transporter	1
Bcin15g01950	3.29122	3.54019e-05
Bcin06g02890	3.29008	6.50593e-21
Bcin12g02050	3.26413	6.6869e-08
Bcin13g05420	3.25783	2.10693e-07
Bcin14g03010	3.24704	1.32465e-14	Bcgbl1_Heterotrimeric Gbeta-like protein					1
Bcin06g05980	3.24416	3.44879e-35
Bcin08g01020	3.23931	6.39804e-12	Protease			1
Bcin14g04790	3.22789	2.68931e-08
Bcin14g01580	3.2251	6.9087e-07
Bcin07g00250	3.21679	1.80765e-06
Bcin16g02970	3.21533	1.05913e-08	Transporter	1
Bcin02g07920	3.211	1.37143e-21
Bcin14g02020	3.20528	8.18427e-20	Bcsnu13_similar to yeast SNU13, RNA binding protein
Bcin10g04370	3.19643	5.10731e-19
Bcin08g04600	3.19578	7.57804e-11	Oxidative stress response
Bcin03g09320	3.19516	1.11373e-06
Bcin01g05890	3.18403	4.69438e-22	Bmr1_Bmr1, ABC-transporter	1
Bcin04g05070	3.18172	1.94106e-15
Bcin01g00080	3.16182	1.2352e-20	Bcboa8_Putative botcinic acid (BoA) biosynthetic gene, FAD-binding domain				1
Bcin16g01430	3.16032	8.94512e-23
Bcin07g01860	3.15787	0.00767013
Bcin10g01260	3.15498	3.29569e-15
Bcin14g05380	3.14873	0.000368073
Bcin15g02410	3.14354	1.39527e-12
Bcin02g01660	3.13676	1.02716e-10	Transporter	1
Bcin08g03530	3.13128	7.84845e-18
Bcin03g09130	3.12711	3.75394e-12
Bcin09g02140	3.12646	0.000469578
Bcin13g03390	3.12432	3.73991e-07
Bcin01g00160	3.12386	4.06044e-18	Bcboa17_Putative botcinic acid (BoA) biosynthetic gene, short chain dehydrogenase				1
Bcin10g05430	3.10195	4.64546e-13	Bcrps3_similar to yeast RPS3, Protein component of the small (40S) ribosomal subunit
Bcin12g00760	3.096	1.46797e-05
Bcin13g02000	3.09094	4.66919e-07
Bcin02g00780	3.07519	1.58007e-15	Protease			1
Bcin05g05900	3.07467	8.26939e-12	Bcap5_Aspartic proteinase			1
Bcin15g03720	3.07238	0.000286391
Bcin01g00050	3.07132	3.97536e-15	Bcboa5_Putative botcinic acid (BoA) biosynthetic gene, alcohol dehydrogenase GroES-like domain				1
Bcin02g08100	3.07046	1.9732e-15
Bcin09g03550	3.06843	4.8894e-09
Bcin14g05530	3.06392	0.00208319	Bczps1_similar to yeast ZPS1, Putative GPI-anchored protein
Bcin12g06630	3.0555	7.34992e-14	Carbohydrate-Active enZYme		1
Bcin08g04920	3.05544	0.000438148	Zn2/Cys6 transcription factor + Cys2His2 + Fungal_trans						1
Bcin03g04780	3.05088	3.94008e-12
Bcin03g00590	3.0469	6.69927e-10	Bcrps5_similar to yeast RPS5, Protein component of the small (40S) ribosomal subunit
Bcin15g05570	3.0409	6.76046e-06
Bcin09g00890	3.01706	0.0129113
Bcin01g05960	3.01484	3.61272e-05
Bcin09g04950	3.00619	6.33393e-13
Bcin09g00450	2.99414	5.29967e-11	Protease			1
Bcin10g04610	2.99396	9.15714e-11
Bcin14g02830	2.98225	5.01171e-08	Bcrpl3_similar to yeast RPL3, Ribosomal 60S subunit protein L3
Bcin13g03110	2.98133	2.50987e-14	Bcpio2_Gene with a peak of expression during the Outset of colonization
Bcin03g06150	2.9813	1.7409e-20	Protease			1
Bcin15g04630	2.9651	3.03631e-15	Bcnsr1_similar to yeast NSR1, Nucleolar protein that binds nuclear localization sequences
Bcin12g05680	2.96148	8.76116e-06	Zn2/Cys6 + fungal trans transcription factor						1
Bcin13g02640	2.95954	5.31414e-07	Carbohydrate-Active enZYme		1
Bcin04g00270	2.9485	1.87355e-07
Bcin08g05890	2.93541	4.29734e-14	Bcebp2_similar to yeast EBP2, Required for 25S rRNA maturation and 60S ribosomal subunit assembly
Bcin10g04590	2.92525	2.83946e-06
Bcin15g04670	2.91483	8.10597e-25	Bcser8_Secreted protease			1
Bcin02g03540	2.9146	1.77792e-24	Bcrps15_similar to yeast RPS15, Protein component of the small (40S) ribosomal subunit
Bcin04g00540	2.90808	8.25838e-13
Bcin07g04500	2.90166	2.49575e-15
Bcin15g03000	2.90028	0.000290109
Bcin13g05760	2.89175	4.98317e-05	Carbohydrate-Active enZYme		1
Bcin02g00800	2.891	4.85569e-09	Bcpic4_Gene with maximal expression at Complete colonization
Bcin05g00008	2.88534	2.27392e-17
Bcin12g03570	2.8852	1.04249e-10
Bcin03g06530	2.8799	1.15072e-07
Bcin03g08920	2.87763	7.73093e-05
Bcin04g02310	2.87584	1.45e-09
Bcin02g07440	2.87454	0.00108647	Transporter	1
Bcin15g01340	2.87083	2.40845e-18	Transporter	1
Bcin08g05610	2.86481	0.00887559
Bcin04g03260	2.86266	2.32009e-12
Bcin12g00730	2.86082	1.12975e-12
Bcin12g06770	2.86081	5.15506e-06
Bcin13g04670	2.8594	5.2666e-18
Bcin01g07200	2.84631	0.000136128
Bcin05g00530	2.84524	0.001399	Protease			1
Bcin02g05800	2.84283	6.73614e-08
Bcin08g01990	2.84022	1.59654e-07	Transporter	1
Bcin05g02800	2.83985	6.46284e-12
Bcin10g04550	2.83905	2.45849e-08	Bcnop1_similar to yeast NOP1, Histone glutamine methyltransferase, modifies H2A at Q105 in nucleolus
Bcin01g01450	2.83867	0.00524742	BcatrO_ABC transporter BcatrO	1
Bcin01g02200	2.83176	1.63231e-08
Bcin03g07630	2.8292	5.38389e-11
Bcin06g03920	2.82901	0.000165815	Carbohydrate-Active enZYme		1
Bcin13g03870	2.82704	0.000148559	Transporter	1
Bcin03g05800	2.82617	7.0387e-06	Carbohydrate-Active enZYme		1
Bcin07g06950	2.82599	2.29859e-09
Bcin04g03100	2.82288	2.90819e-23	Bcilv5_similar to yeast ILV5, Acetohydroxyacid reductoisomerase and mtDNA binding protein
Bcin01g00090	2.81356	3.7999e-11	Bcboa9,Bcpks9_Polyketide synthase, in botcinid acid biosynthesis gene cluster				1
Bcin02g08110	2.80743	1.6466e-13	Bcutp6_similar to yeast UTP6, Nucleolar protein
Bcin08g03550	2.80644	2.09626e-05
Bcin10g02320	2.79545	2.72822e-06	Cys2His2 transcription factor						1
Bcin14g04750	2.79458	5.82773e-08
Bcin12g06270	2.79332	0.00391162
Bcin04g05580	2.78876	1.09888e-06
Bcin02g03310	2.78703	2.69884e-11
Bcin11g06400	2.7799	1.05065e-05
Bcin03g08170	2.77766	3.97052e-06
Bcin05g07630	2.77696	1.03756e-08
Bcin10g02830	2.77462	7.51187e-09
Bcin02g04680	2.77249	6.93414e-12	Transporter	1
Bcin11g00260	2.7643	5.75024e-14	Transporter	1
Bcin16g04750	2.75085	2.54e-17
Bcin09g06450	2.74431	1.12975e-12
Bcin08g02390	2.7441	1.7409e-20	Protease			1
Bcin09g06320	2.73832	2.63833e-08
Bcin07g05670	2.73384	1.3003e-11	Bcnip7_similar to yeast NIP7, Nucleolar protein required for 60S ribosome subunit biogenesis
Bcin12g04860	2.73282	9.54419e-09
Bcin07g02190	2.71673	0.0129113
Bcin03g08570	2.71481	0.0142608	Bcnde4_External NADH dehydrogenase
Bcin07g02450	2.70111	4.67838e-14	Bcutp18_similar to yeast UTP18, Small-subunit processome protein involved in pre-18S rRNA maturation
Bcin03g01820	2.69602	0.000119432
Bcin07g04020	2.69172	0.000186711
Bcin04g01520	2.68796	2.18715e-11
Bcin01g00640	2.68272	2.88896e-08
Bcin08g03710	2.68009	4.01755e-25	Bcnde2_External NADH dehydrogenase
Bcin10g06010	2.67786	1.18959e-19
Bcin01g05510	2.66995	4.53194e-14	Bcctr2_similar to yeast CTR2, Putative low-affinity copper transporter of the vacuolar membrane	1
Bcin06g02440	2.66966	0.00536039
Bcin02g08990	2.66684	2.90353e-07
Bcin05g04280	2.66597	2.41658e-11	Carbohydrate-Active enZYme		1
Bcin01g01070	2.6621	1.79774e-05
Bcin14g00960	2.66053	6.50827e-10	Bchas1_similar to yeast HAS1, ATP-dependent RNA helicase
Bcin10g05870	2.66006	1.90171e-12
Bcin07g05450	2.64895	0.00126933	Transporter	1
Bcin06g00310	2.64341	1.14256e-05
Bcin04g03270	2.64161	0.0294175
Bcin01g11020	2.62706	0.00361692
Bcin06g06690	2.62612	6.02088e-08	Bcytm1_similar to yeast YTM1, Constituent of 66S pre-ribosomal particles
Bcin14g02370	2.6258	4.48135e-07	Bccyc1_Cytochrome c
Bcin06g01060	2.62151	1.24207e-10
Bcin15g05580	2.61964	2.71279e-08
Bcin01g00060	2.61233	5.1797e-06	Bcboa6,Bcpks6_Polyketide synthase, in botcinid acid biosynthesis gene cluster				1
Bcin04g01180	2.61182	3.63448e-07
Bcin12g00190	2.61035	2.28272e-07	Bcgua1_similar to yeast GUA1, GMP synthase
Bcin04g05280	2.6082	0.00871759
Bcin15g01270	2.60563	4.95888e-12
Bcin09g04920	2.59716	3.99549e-08	Bcipi1_similar to yeast IPI1, Component of the Rix1 complex and possibly pre-replicative complexes
Bcin16g02330	2.59676	1.39278e-07	Bcmak16_similar to yeast MAK16, Essential nuclear protein
Bcin10g01660	2.59381	9.11329e-13
Bcin13g00710	2.59306	6.76626e-10	BcatrB_ABC transporter	1
Bcin02g00410	2.58546	0.000450101
Bcin03g05720	2.5815	0.000289279
Bcin08g06560	2.5734	2.76395e-09
Bcin05g00180	2.57336	3.93848e-12
Bcin03g01090	2.56601	2.25045e-09	Bcnop16_similar to yeast NOP16, Constituent of 66S pre-ribosomal particles
Bcin05g08300	2.56533	0.001399
Bcin16g00180	2.56531	2.11184e-08
Bcin14g04590	2.56454	2.36591e-06
Bcin07g05070	2.56374	2.81954e-12	Bcbrx1_similar to yeast BRX1, Nucleolar protein
Bcin11g04690	2.56229	8.54539e-08	Bcerg2_similar to yeast ERG2, C-8 sterol isomerase
Bcin01g01990	2.55944	0.000155417	Bcnop6_similar to yeast NOP6, rRNA-binding protein required for 40S ribosomal subunit biogenesis
Bcin01g08220	2.55587	6.44117e-14
Bcin09g00800	2.55238	2.95568e-16
Bcin13g03880	2.54639	1.53637e-12	Bcade13_similar to yeast ADE13, Adenylosuccinate lyase
Bcin14g01890	2.54084	5.07022e-05	Bcbmt6_similar to yeast BMT6, Methyltransferase required for m3U2843 methylation of the 25S rRNA
Bcin01g08620	2.54022	0.000562233
Bcin14g04850	2.53912	1.02271e-12
Bcin06g07230	2.53836	9.05674e-14
Bcin07g00620	2.53689	2.95633e-07	Bcabp140_similar to yeast ABP140, AdoMet-dependent tRNA methyltransferase and actin binding protein
Bcin11g03790	2.53591	0.021037
Bcin04g02220	2.53246	4.18339e-05
Bcin03g00300	2.52031	1.56273e-09	Bcdbp6_similar to yeast DBP6, Essential protein involved in ribosome biogenesis
Bcin09g07010	2.5191	8.84248e-14	Protease			1
Bcin06g07110	2.51576	0.000127789
Bcin10g03570	2.51493	4.87386e-10
Bcin08g01980	2.51279	1.08312e-08	Bcdao10_D-amino acid oxidase
Bcin07g02790	2.50831	4.93252e-06
Bcin10g04560	2.5066	0.00912571
Bcin13g01310	2.50614	2.92214e-07	Bcenp2_similar to yeast ENP2, Component of the SSU
Bcin06g03290	2.50375	2.53517e-10	Bcpwp1_similar to yeast PWP1, Protein with WD-40 repeats involved in rRNA processing
Bcin02g00014	2.50107	0.000382197
Bcin03g00900	2.49931	0.0036547
Bcin13g03100	2.49848	6.41535e-07
Bcin03g00510	2.49255	0.000394385
Bcin05g02350	2.48848	6.42843e-08
Bcin04g06990	2.48709	0.000772591
Bcin04g02520	2.48132	0.00242062	Carbohydrate-Active enZYme		1
Bcin02g07520	2.48087	2.19692e-08	Carbohydrate-Active enZYme		1
Bcin15g01250	2.47577	1.00525e-10	Bcnop10_similar to yeast NOP10, Subunit of box H/ACA snoRNP complex
Bcin07g05620	2.47344	6.78601e-09	Bcmdn1_similar to yeast MDN1, Huge dynein-related AAA-type ATPase (midasin)
Bcin10g01480	2.47024	0.000936155
Bcin16g02790	2.46549	1.28339e-11	Protease			1
Bcin10g01890	2.46489	7.24109e-11	Protease			1
Bcin16g02100	2.46286	4.31919e-06	Bcurm1_similar to yeast URM1, Ubiquitin-like protein involved in thiolation of cytoplasmic tRNAs
Bcin08g04720	2.45881	9.15027e-06
Bcin09g00600	2.4564	5.14376e-09
Bcin05g02820	2.45028	0.00198144	Transporter	1
Bcin15g01360	2.44817	4.36979e-10	Bctpo5_similar to yeast TPO5, Protein involved in excretion of putrescine and spermidine
Bcin10g05000	2.44287	1.44423e-10
Bcin13g01360	2.43629	0.00562305	Transporter	1
Bcin05g08310	2.43517	0.0314263
Bcin07g04370	2.42584	4.22412e-27
Bcin15g02200	2.42554	1.1393e-10
Bcin14g01360	2.42251	1.80209e-06
Bcin16g02490	2.41925	7.62146e-08
Bcin11g03250	2.41619	0.00928942
Bcin01g00070	2.40873	5.92952e-17	Bcboa7_Putative botcinic acid (BoA) biosynthetic gene, P450 monooxygenase				1
Bcin06g00024	2.4078	0.00288
Bcin09g00770	2.4064	3.60392e-18
Bcin06g03070	2.40443	3.01189e-11	Protease			1
Bcin09g01190	2.40357	8.68341e-07
Bcin16g03140	2.40333	5.03771e-11	Bccbf5_similar to yeast CBF5, Pseudouridine synthase catalytic subunit of box H/ACA snoRNPs
Bcin11g02110	2.39257	2.62121e-16	Bchmt1_similar to yeast HMT1, Nuclear SAM-dependent mono- and asymmetric methyltransferase
Bcin07g03950	2.38976	5.06654e-08	Bcdbp9_similar to yeast DBP9, DEAD-box protein required for 27S rRNA processing
Bcin01g03680	2.38155	8.98808e-05
Bcin07g05810	2.37499	5.41249e-14	Bcccp2_Cytochrome c peroxidase
Bcin05g01060	2.3738	7.82226e-16	Transporter	1
Bcin03g07180	2.37305	5.14934e-05
Bcin05g08230	2.36584	1.03249e-06	Carbohydrate-Active enZYme		1
Bcin13g03890	2.36553	0.00839321
Bcin03g05060	2.3639	4.54839e-08	Carbohydrate-Active enZYme		1
Bcin10g04130	2.3607	2.65485e-09	Bcfsf1_similar to yeast FSF1, Putative protein
Bcin09g04000	2.35659	1.77752e-06	BcmtfA_Cys2His2 transcription factor						1
Bcin09g00380	2.35485	3.33204e-08
Bcin02g07930	2.35257	1.29988e-07
Bcin02g06650	2.35072	1.65739e-11	similar to yeast GAR1, Protein component of the H/ACA snoRNP pseudouridylase complex
Bcin14g02770	2.33161	1.58347e-10	Bcrpa43_similar to yeast RPA43, RNA polymerase I subunit A43 [Source:SGD
Bcin09g05490	2.3315	9.52778e-07
Bcin09g02180	2.32656	2.40167e-08	Bctsr1_similar to yeast TSR1, Protein required for processing of 20S pre-rRNA in the cytoplasm
Bcin02g08540	2.32651	3.70437e-11	Bcnop56_similar to yeast NOP56, Essential evolutionarily-conserved nucleolar protein
Bcin03g06050	2.32611	1.84607e-05	Bcfap7_similar to yeast FAP7, Essential NTPase required for small ribosome subunit synthesis
Bcin12g02900	2.3247	0.00125555
Bcin14g03310	2.32363	0.00838903
Bcin10g03700	2.32328	1.7285e-09
Bcin11g03580	2.32312	0.000927967
Bcin06g00630	2.31968	0.00045988	Protease			1
Bcin09g01070	2.31892	0.000213117
Bcin02g09050	2.31746	0.000230024
Bcin12g04810	2.30863	1.27947e-08
Bcin02g04940	2.30836	4.89646e-10
Bcin12g05410	2.3019	6.3983e-11	Bcesf2_similar to yeast ESF2, Essential nucleolar protein involved in pre-18S rRNA processing
Bcin13g02240	2.2995	1.92322e-09	Bckap123_similar to yeast KAP123, Karyopherin beta
Bcin02g01650	2.29572	1.26749e-09	Transporter	1
Bcin10g01560	2.2945	0.0379455
Bcin05g03840	2.29432	1.75284e-05
Bcin05g07810	2.2878	0.00405585
Bcin03g00020	2.27818	0.000839854
Bcin12g01360	2.27476	0.00998086	Bcfkbp12_Gene with maximal expression at Complete colonization, FK506-binding (FKBP12) peptidyl-prolylcis-transisomerase
Bcin11g00330	2.26602	1.02591e-07	Bcerg13_similar to yeast ERG13, 3-hydroxy-3-methylglutaryl-CoA (HMG-CoA) synthase
Bcin07g06590	2.2629	7.24119e-08
Bcin11g04450	2.26087	1.85849e-06
Bcin12g06460	2.25775	1.2547e-06	Protease			1
Bcin02g06910	2.25447	2.39153e-09	Carbohydrate-Active enZYme		1
Bcin07g00610	2.2535	9.03933e-05	Bcurb2_similar to yeast URB2, Protein required for normal metabolism of the rRNA primary transcript
Bcin13g00300	2.25332	0.000472281
Bcin03g01680	2.2522	0.000996555	Bcpg4_Endopolygalacturonase		1
Bcin07g02080	2.2474	2.34988e-08	Bcdys1_similar to yeast DYS1, Deoxyhypusine synthase
Bcin01g05040	2.24471	6.92728e-07
Bcin15g03150	2.23781	0.000137822	Protease			1
Bcin03g00770	2.23678	2.55353e-07
Bcin05g04300	2.22685	1.16269e-05
Bcin05g07440	2.22529	4.61722e-07	Bckre33_similar to yeast KRE33, Protein required for biogenesis of the small ribosomal subunit
Bcin08g04020	2.22515	2.50987e-14
Bcin05g08280	2.22119	1.38382e-06
Bcin03g06980	2.22001	1.03016e-09	Bctyr1_similar to yeast TYR1, Prephenate dehydrogenase involved in tyrosine biosynthesis
Bcin02g08420	2.21939	0.000862423	Bctma16_similar to yeast TMA16, Protein of unknown function that associates with ribosomes [Source:SGD
Bcin09g00680	2.21459	0.000461809
Bcin08g06940	2.21177	0.00338091
Bcin01g06790	2.2089	0.0264398
Bcin10g05890	2.20721	3.61675e-10
Bcin08g02000	2.20556	4.08789e-07
Bcin05g05790	2.19573	3.68605e-08	Bcnop58_similar to yeast NOP58, Protein involved in producing mature rRNAs and snoRNAs
Bcin09g00280	2.19371	1.47018e-09
Bcin10g01550	2.19172	6.9394e-11
Bcin04g06530	2.19092	0.00191421
Bcin01g03720	2.18946	0.00185846
Bcin02g03510	2.1874	0.026426
Bcin04g05500	2.1871	6.92123e-06	Bcura4_similar to yeast URA4, Dihydroorotase
Bcin05g07610	2.18417	0.006511
Bcin02g07770	2.18317	3.2735e-12	Bcnep2_Necrosis- and ethylene-inducing protein 2 precursor
Bcin09g02760	2.18101	1.20707e-07	Bcucp1_Uncoupling protein 1
Bcin07g06330	2.17914	0.00181902
Bcin11g04770	2.17742	0.00283086	Bctrm11_similar to yeast TRM11, Catalytic subunit of adoMet-dependent tRNA methyltransferase complex
Bcin06g07560	2.17642	4.24935e-08	Bclcp5_similar to yeast LCP5, Essential protein involved in maturation of 18S rRNA
Bcin12g01930	2.17631	3.74996e-07	Bcrpa12_similar to yeast RPA12, RNA polymerase I subunit A12.2
Bcin06g06550	2.17275	4.55676e-08
Bcin16g00230	2.17269	0.00442571
Bcin08g02970	2.1725	2.24345e-08	Bcpme1_Pectin methyl esterase		1
Bcin12g00910	2.17093	0.0475343
Bcin02g08270	2.17038	9.06058e-06
Bcin08g00630	2.16655	2.38756e-06	Bcrrb1_similar to yeast RRB1, Nuclear protein involved in early steps of ribosome biogenesis
Bcin04g05800	2.16563	5.6725e-11	Bcutp25_similar to yeast UTP25, Nucleolar protein
Bcin12g00030	2.16517	1.2832e-05
Bcin01g02250	2.16446	4.85569e-09
Bcin15g01620	2.1611	4.55668e-09	Bcmtd1_similar to yeast MTD1, NAD-dependent 5,10-methylenetetrahydrafolate dehydrogenase
Bcin02g01830	2.16024	2.13123e-06	Bccgr1_similar to yeast CGR1, Protein involved in nucleolar integrity and processing of pre-rRNA
Bcin02g02540	2.15936	7.8695e-11	Bcggc1_similar to yeast GGC1, Mitochondrial GTP/GDP transporter
Bcin10g01840	2.15888	8.46064e-06	Protease			1
Bcin03g04900	2.15441	1.66694e-09
Bcin12g01040	2.15254	3.04082e-06	Bcbms1_similar to yeast BMS1, GTPase required for ribosomal subunit synthesis and rRNA processing
Bcin14g05400	2.15223	6.23802e-12
Bcin04g06050	2.15123	0.0475343	Carbohydrate-Active enZYme		1
Bcin02g04240	2.15038	1.32071e-12
Bcin06g03950	2.14657	4.05869e-07
Bcin14g04470	2.14356	2.20585e-11	Transporter	1
Bcin03g07320	2.14346	1.75608e-09
Bcin03g02320	2.14088	4.53197e-15
Bcin08g00720	2.13962	0.000635203	Bcap14_Aspartic proteinase			1
Bcin03g02950	2.13832	2.90353e-07	Bcrpf1_similar to yeast RPF1, Protein involved in assembly and export of the large ribosomal subunit
Bcin06g06610	2.13477	1.41966e-06	Bcutp13_similar to yeast UTP13, Nucleolar protein
Bcin13g00770	2.13199	4.25261e-07	Protease			1
Bcin06g06810	2.13112	3.34458e-05	Bcfcf1_similar to yeast FCF1, Putative PINc domain nuclease
Bcin13g04210	2.12527	0.000422607	Oxidative stress response
Bcin05g04170	2.1245	4.11755e-10	Bcnoc2_similar to yeast NOC2, Protein involved in ribosome biogenesis
Bcin14g00640	2.1182	1.12149e-05
Bcin05g02320	2.11749	0.000810395	Bcrpb10_similar to yeast RPB10, RNA polymerase subunit ABC10-beta
Bcin07g02510	2.11153	0.000165798
Bcin04g04580	2.11076	5.59074e-05
Bcin11g01590	2.11028	4.7211e-05
Bcin05g03170	2.11006	0.0295862	Transporter	1
Bcin12g03650	2.10871	0.00602977
Bcin09g00060	2.1087	5.90687e-07
Bcin04g05960	2.09899	4.75969e-12
Bcin02g05970	2.09851	0.00169148
Bcin07g01590	2.08813	6.33456e-09
Bcin11g04150	2.08587	0.000263666	Bcerb1_similar to yeast ERB1, Constituent of 66S pre-ribosomal particles
Bcin16g03620	2.08496	1.64104e-19	Protease			1
Bcin13g05620	2.08426	6.02088e-08	Bccyb5_similar to yeast CYB5, Cytochrome b5
Bcin10g03950	2.08364	0.000221687	Bcutp10_similar to yeast UTP10, Nucleolar protein
Bcin06g06940	2.08185	0.00019041	Bctrm112_similar to yeast TRM112, Protein involved in methylation of tRNA, rRNA, and translation factors
Bcin04g01070	2.08134	0.000472157
Bcin12g05690	2.08091	8.93973e-05	Bcgst20_Glutathione S-transferase
Bcin02g02250	2.07705	5.81612e-06
Bcin15g04480	2.0765	0.000437052
Bcin11g02250	2.0752	1.24356e-08	Bcnug1_similar to yeast NUG1, GTPase that associates with nuclear 60S pre-ribosomes
Bcin01g05980	2.07387	0.00686713
Bcin01g05790	2.07055	0.0103476	BcniiA_Similar to nitrite reductase
Bcin06g00730	2.0694	4.28364e-10	Bcenp1_similar to yeast ENP1, Protein associated with U3 and U14 snoRNAs
Bcin13g00130	2.06915	3.35547e-05
Bcin02g08080	2.06733	5.48451e-06
Bcin09g02190	2.06686	5.26743e-10	Bcutp7_similar to yeast UTP7, Nucleolar protein
Bcin03g01100	2.06474	1.19319e-18	Zn2/Cys6 transcription factor						1
Bcin08g06950	2.05963	0.00129321	Bctim17_similar to yeast TIM17, Essential component of the TIM23 complex
Bcin11g02350	2.05662	9.77837e-06	Bcrrp1_similar to yeast RRP1, Essential evolutionarily conserved nucleolar protein
Bcin03g02340	2.05643	0.0017748
Bcin04g03860	2.05522	2.98041e-11	Bcrrp15_similar to yeast RRP15, Nucleolar protein
Bcin05g06650	2.05498	0.00036567
Bcin13g01900	2.05252	0.000990869
Bcin01g06210	2.04971	2.68166e-15	Protease			1
Bcin04g01690	2.04849	6.12463e-06	Bcdbp3_similar to yeast DBP3, RNA-Dependent ATPase, member of DExD/H-box family
Bcin07g01270	2.04785	2.30087e-05	BcniaD_Nitrate reductase
Bcin14g05540	2.04619	0.00533842
Bcin02g05600	2.04244	4.2717e-07
Bcin01g09800	2.04088	4.28437e-06	Bcutp23_similar to yeast UTP23, Component of the small subunit processome
Bcin14g00860	2.04084	3.3466e-07	Putative pectin methylesterase (PME)		1
Bcin12g01390	2.03589	6.9929e-05
Bcin03g05740	2.03017	0.000524123
Bcin16g04420	2.02879	0.00128125
Bcin02g04160	2.02637	1.70547e-07	Bcnoc4_similar to yeast NOC4, Nucleolar protein
Bcin08g00010	2.02157	6.42981e-07
Bcin16g00470	2.01981	3.16216e-05
Bcin06g07090	2.01793	1.17949e-09
Bcin12g06360	2.01594	0.0368819	Protease			1
Bcin14g01770	2.01288	2.06965e-06	Transporter	1
Bcin15g00260	2.01142	6.70641e-07	Transporter	1
Bcin09g04660	2.00932	0.000431855
Bcin09g05590	2.00898	2.71341e-17	Bcrpl10_similar to yeast RPL10, Ribosomal 60S subunit protein L10
Bcin03g00890	2.00832	0.000420416
Bcin13g02470	2.00803	0.000870866	Transporter	1
Bcin03g02430	2.00624	8.79431e-08	Bcrpc19_similar to yeast RPC19, RNA polymerase subunit AC19
Bcin02g08810	2.00566	1.67873e-05	Transporter	1
Bcin01g06930	2.00246	1.41529e-07	BccarA_Arginine-specific carbamoyl phosphate synthase small subunit
Bcin01g05550	2.00198	8.73579e-05	Bccpa2_similar to yeast CPA2, Large subunit of carbamoyl phosphate synthetase
Bcin12g02760	2.00095	3.19128e-06	Bcrpb8_similar to yeast RPB8, RNA polymerase subunit ABC14.5
Bcin02g04190	1.99595	8.90115e-09	Bcnsa2_similar to yeast NSA2, Protein constituent of 66S pre-ribosomal particles
Bcin03g05980	1.99281	8.51033e-07
Bcin03g04150	1.98577	0.00708414	Protease			1
Bcin10g02200	1.98559	0.0113054
Bcin12g03900	1.98347	1.32819e-08	Bctom20_similar to yeast TOM20, Component of the TOM (translocase of outer membrane) complex
Bcin16g01420	1.98256	0.00518706
Bcin11g00130	1.97644	6.51686e-07	Bcmak21_similar to yeast MAK21, Constituent of 66S pre-ribosomal particles
Bcin03g05210	1.97635	0.00128125
Bcin06g03790	1.97467	1.80209e-06	Carbohydrate-Active enZYme		1
Bcin02g06480	1.97397	2.30087e-05	Bcutp22_similar to yeast UTP22, Component of the small-subunit processome
Bcin01g07240	1.96788	0.00602977	Bchgh1_similar to yeast HGH1, Nonessential protein of unknown function
Bcin03g08680	1.96485	0.000535886	Bcutp20_similar to yeast UTP20, Component of the small-subunit (SSU) processome
Bcin04g04770	1.9647	0.00163973	Bcarg8_similar to yeast ARG8, Acetylornithine aminotransferase
Bcin01g00570	1.96429	9.84373e-05
Bcin11g05180	1.96317	0.00332196
Bcin01g03710	1.96155	4.2717e-07
Bcin07g01220	1.95824	2.53837e-07	Bcpol5_similar to yeast POL5, DNA Polymerase phi
Bcin12g01810	1.95741	3.96698e-06	Bcdbp10_similar to yeast DBP10, Putative ATP-dependent RNA helicase of the DEAD-box protein family
Bcin07g01170	1.95677	2.40666e-07
Bcin06g06320	1.9554	0.000450101	Bctrm82_similar to yeast TRM82, Catalytic subunit of a tRNA methyltransferase complex
Bcin13g00440	1.95297	4.01104e-12	Bctim23_similar to yeast TIM23, Essential component of the TIM23 complex
Bcin07g05890	1.95292	1.71893e-06	Protease			1
Bcin03g01110	1.95096	0.0144952
Bcin04g03000	1.94776	0.0162596
Bcin01g04710	1.94705	0.000287995	Bcnop7_similar to yeast NOP7, Component of several different pre-ribosomal particles
Bcin01g06900	1.93485	2.89011e-06
Bcin06g07370	1.92445	0.000140294
Bcin02g06470	1.92423	9.2188e-05	BcStr2_BcStr2, cystathionine gamma-synthase, key enzyme in methioinine biosynthesis
Bcin02g03160	1.92374	3.74647e-08
Bcin04g00260	1.92321	1.82035e-05	Bcpro2_similar to yeast PRO2, Gamma-glutamyl phosphate reductase
Bcin07g05660	1.91716	2.3818e-05	Bcnoc3_similar to yeast NOC3, Subunit of a nuclear complex with Noc2p and pre-replicative complexes
Bcin06g05340	1.91708	5.59002e-05
Bcin15g02620	1.91686	4.55601e-05
Bcin13g04360	1.91677	6.18947e-06
Bcin10g05370	1.91432	7.0387e-06
Bcin01g09990	1.91324	9.41209e-06
Bcin09g02170	1.91324	0.000437667	Bcdim1_similar to yeast DIM1, Essential 18S rRNA dimethylase (dimethyladenosine transferase)
Bcin10g02410	1.91152	1.45979e-06	Bcefg1_similar to yeast EFG1, Essential protein required for maturation of 18S rRNA
Bcin16g05195	1.90967	0.00100905
Bcin11g02590	1.90814	1.52428e-15
Bcin13g00510	1.9071	0.0288894
Bcin01g05130	1.90633	2.25864e-05	Bcmrpl25_similar to yeast MRPL25, Mitochondrial ribosomal protein of the large subunit
Bcin01g06935	1.90594	7.45007e-05
Bcin08g03720	1.9048	0.00180602
Bcin13g00910	1.90359	0.0145767	Bcmrpl31_similar to yeast MRPL31, Mitochondrial ribosomal protein of the large subunit [Source:SGD
Bcin13g00580	1.90014	0.0453267	Zn2/Cys6 transcription factor						1
Bcin12g02800	1.90011	0.000524123	Bcsen34_similar to yeast SEN34, Subunit of the tRNA splicing endonuclease
Bcin01g00130	1.89938	1.76609e-08	Bcboa13_Putative botcinic acid (BoA) biosynthetic gene, Zn2/Cys6 transcription factor						1
Bcin10g01500	1.89846	1.17479e-08
Bcin09g06960	1.89725	3.89457e-05
Bcin07g04920	1.89527	0.00047448	Carbohydrate-Active enZYme		1
Bcin09g01000	1.89348	2.40967e-05	Bcnop13_similar to yeast NOP13, Nucleolar protein found in preribosomal complexes
Bcin14g02270	1.88985	0.000383861
Bcin06g00620	1.88581	7.55548e-08	Bctpp2_Secreted protease			1
Bcin02g00990	1.88306	0.00484011
Bcin09g06050	1.87979	0.00276462
Bcin09g03710	1.87657	6.07253e-10	Bcade4_similar to yeast ADE4, Phosphoribosylpyrophosphate amidotransferase (PRPPAT)
Bcin15g00740	1.87511	0.02202
Bcin09g05270	1.875	0.00394884
Bcin01g03730	1.8742	0.000108467	Bcnrps6_Nonribosomal peptide synthase				1
Bcin07g04430	1.87208	0.00179618	Bcsst2_similar to yeast SST2, GTPase-activating protein for Gpa1p
Bcin07g04930	1.87176	0.0479238	Bctim22_similar to yeast TIM22, Essential core component of the mitochondrial TIM22 complex
Bcin15g04490	1.86698	1.58555e-08
Bcin10g00240	1.86573	0.000291733
Bcin11g02360	1.86169	0.0324972	BcDIM5_Deficient in Methylation
Bcin11g05680	1.86078	5.06654e-08	Bcrmt2_similar to yeast RMT2, Arginine N5 methyltransferase
Bcin01g05070	1.85558	0.000586116
Bcin05g03150	1.85499	0.00136284
Bcin01g02690	1.85404	7.10486e-07	Protease			1
Bcin02g08410	1.85287	3.92353e-06	Bcmam33_similar to yeast MAM33, Acidic protein of the mitochondrial matrix
Bcin16g04520	1.85191	0.0312567
Bcin10g01390	1.85012	0.00337011
Bcin11g06180	1.84535	4.08531e-05
Bcin11g00380	1.845	0.000702201	Bcfmp30_similar to yeast FMP30, Protein with a role in maintaining mitochondrial morphology
Bcin01g02680	1.84362	1.69684e-11	Bcprt1_similar to yeast PRT1, eIF3b subunit of the eukaryotic translation initiation factor 3 (eIF3)
Bcin11g03040	1.84227	2.99627e-06
Bcin11g03140	1.83803	1.80333e-06	Bcrrp3_similar to yeast RRP3, Protein involved in rRNA processing
Bcin09g02000	1.83567	0.00218404	Bchis7_similar to yeast HIS7, Imidazole glycerol phosphate synthase
Bcin16g04300	1.83259	0.0393644	Bctom7_similar to yeast TOM7, Component of the TOM (translocase of outer membrane) complex
Bcin09g04340	1.83158	0.00194162
Bcin03g04950	1.8314	2.64004e-05
Bcin07g06290	1.83016	1.44993e-09
Bcin08g00870	1.82943	0.00029619
Bcin02g06500	1.82688	2.71009e-05
Bcin02g00810	1.82681	0.000322224
Bcin16g02110	1.82402	0.000302616	Bcelp2_similar to yeast ELP2, Subunit of Elongator complex
Bcin04g05810	1.81969	0.000728508
Bcin10g05850	1.81571	6.27554e-06
Bcin01g10480	1.81264	2.32436e-06	Bcrrs1_similar to yeast RRS1, Essential protein that binds ribosomal protein L11
Bcin01g05400	1.80315	0.00242621	Bcrcl1_similar to yeast RCL1, Endonuclease that cleaves pre-rRNA at site A2 for 18S rRNA biogenesis
Bcin01g06440	1.8016	6.93779e-06
Bcin03g00270	1.80045	0.049845
Bcin09g01150	1.80035	1.96897e-05
Bcin01g07180	1.79988	0.000160154	Bcmgr2_similar to yeast MGR2, Subunit of the TIM23 translocase complex
Bcin03g08070	1.7993	0.000518216	Protease			1
Bcin09g01390	1.79855	0.000177208	Bcutp15_similar to yeast UTP15, Nucleolar protein
Bcin12g03590	1.79823	1.19925e-05
Bcin07g05610	1.79563	0.00164924	Bcmnp1_similar to yeast MNP1, Protein associated with the mitochondrial nucleoid
Bcin16g02920	1.78888	0.00169563	Bcecm16_similar to yeast ECM16, Essential DEAH-box ATP-dependent RNA helicase specific to U3 snoRNP
Bcin02g03460	1.78769	0.000225083	Bcrpc25_similar to yeast RPC25, RNA polymerase III subunit C25
Bcin05g04800	1.78739	0.0208775
Bcin14g05550	1.78682	0.00949353
Bcin07g00920	1.78422	0.0310351
Bcin14g00940	1.77731	0.0425686	Transporter	1
Bcin01g06290	1.77713	0.00313035	BccrnA_Similar to nitrate transporter	1
Bcin07g02210	1.77692	0.00086461
Bcin06g04980	1.77639	1.54532e-07	Bccab2_similar to yeast CAB2, Subunit of the CoA-Synthesizing Protein Complex (CoA-SPC)
Bcin10g05880	1.77519	0.00288355	Bcrcm1_similar to yeast RCM1, rRNA m5C methyltransferase
Bcin11g01570	1.77457	2.60733e-05	Bcpuf6_similar to yeast PUF6, Pumilio-homology domain protein
Bcin03g00860	1.77408	5.09518e-06	Bcaah1_similar to yeast AAH1, Adenine deaminase (adenine aminohydrolase)
Bcin07g07110	1.7721	0.00569118
Bcin03g04010	1.77066	4.13165e-08	Bccel5A_Endo-beta-1,4-glucanase		1
Bcin01g08780	1.77052	1.35452e-09
Bcin03g00870	1.76732	6.32778e-10	Bczfr1_Zn2/Cys6 transcription factor						1
Bcin08g04660	1.76393	0.0018705	Bcncs2_similar to yeast NCS2, Protein required for uridine thiolation of Lys(UUU) and Glu(UUC) tRNAs
Bcin13g03660	1.7632	1.8706e-07
Bcin03g07440	1.76261	4.08779e-08	Bcavt1_similar to yeast AVT1, Vacuolar transporter
Bcin02g00630	1.76255	0.00093318	Bcsen2_similar to yeast SEN2, Subunit of the tRNA splicing endonuclease
Bcin06g01020	1.75756	0.0293534	Bcipi3_similar to yeast IPI3, Component of the Rix1 complex and pre-replicative complexes (pre-RCs)
Bcin14g01860	1.75665	0.00318926
Bcin06g01200	1.75412	4.27497e-10
Bcin04g03020	1.75358	0.00100185	Bcnop15_similar to yeast NOP15, Constituent of 66S pre-ribosomal particles
Bcin02g08610	1.75094	0.000265438
Bcin02g06410	1.75067	0.00195216	Bcsgd1_similar to yeast SGD1, Essential nuclear protein
Bcin15g01490	1.75049	2.0852e-05	Bcebdp1_Emopamil-binding protein
Bcin03g06540	1.75029	7.0984e-05	Bcncs6_similar to yeast NCS6, Protein required for uridine thiolation of Gln, Lys, and Glu tRNAs
Bcin03g02980	1.75007	0.0052191	Bctae1_similar to yeast TAE1, AdoMet-dependent proline methyltransferase
Bcin02g02300	1.74935	4.33888e-07
Bcin07g01580	1.74922	8.4885e-06	Bcnog1_similar to yeast NOG1, Putative GTPase
Bcin03g03140	1.74787	6.66422e-12	Bchox6_Homeobox transcription factor						1
Bcin04g02160	1.7469	8.94384e-09
Bcin08g05200	1.74332	0.0013706
Bcin13g01440	1.73971	0.0101383	Bccoq5_similar to yeast COQ5, 2-hexaprenyl-6-methoxy-1,4-benzoquinone methyltransferase
Bcin01g05590	1.73504	7.18508e-07
Bcin13g04380	1.73489	0.00159682	Bcrpa190_similar to yeast RPA190, RNA polymerase I largest subunit A190 [Source:SGD
Bcin01g03130	1.73376	3.77941e-06
Bcin03g00610	1.73119	1.05353e-06	Bcsda1_similar to yeast SDA1, Protein required for actin organization and passage through Start
Bcin03g05240	1.72866	0.000928434
Bcin03g06280	1.72737	0.00162288	Bcfcf2_similar to yeast FCF2, Nucleolar protein involved in the early steps of 35S rRNA processing
Bcin06g05040	1.72682	1.90317e-05	Bcutp21_similar to yeast UTP21, Subunit of U3-containing 90S preribosome and SSU processome complexes
Bcin12g02720	1.72678	0.00561329	Bcmtr3_similar to yeast MTR3, Exosome non-catalytic core component
Bcin12g00370	1.72361	0.0264611
Bcin15g00460	1.72129	0.000168795
Bcin16g01040	1.72084	0.0101003
Bcin05g05350	1.7195	4.25285e-05
Bcin14g02920	1.71862	0.000325537	Bcmrpl16_similar to yeast MRPL16, Mitochondrial ribosomal protein of the large subunit
Bcin07g05110	1.71577	5.11409e-06	Bcnop2_similar to yeast NOP2, rRNA m5C methyltransferase
Bcin10g04050	1.71572	0.000382813	Bcdrs1_similar to yeast DRS1, Nucleolar DEAD-box protein required for ribosome assembly and function
Bcin07g01240	1.71548	0.0346018	Carbohydrate-Active enZYme		1
Bcin05g00070	1.71281	0.00186954	Bcrrp9_similar to yeast RRP9, Protein involved in pre-rRNA processing
Bcin03g05790	1.7097	0.000191538	Bcrpa49_similar to yeast RPA49, RNA polymerase I subunit A49
Bcin14g02330	1.70912	1.20524e-05	Bcrrp7_similar to yeast RRP7, Essential protein involved in rRNA processing and ribosome biogenesis
Bcin12g03950	1.70801	1.89425e-05	Bcmrpl19_similar to yeast MRPL19, Mitochondrial ribosomal protein of the large subunit [Source:SGD
Bcin08g02400	1.70796	0.0213421
Bcin05g06830	1.70781	1.58777e-10
Bcin11g03130	1.70637	3.82161e-06
Bcin14g04700	1.70485	3.92266e-05	Bcddp1_similar to yeast DDP1, Polyphosphate phosphatase
Bcin11g05380	1.70479	0.0103476
Bcin12g02020	1.70281	0.0137301	Bcpop4_similar to yeast POP4, Subunit of both RNase MRP and nuclear RNase P
Bcin13g01880	1.7025	0.00110935	Bcfen2_similar to yeast FEN2, Plasma membrane H+-pantothenate symporter	1
Bcin14g02090	1.69959	0.0417438
Bcin06g00330	1.6976	1.56455e-09	Protease			1
Bcin13g02520	1.69665	6.91075e-09	Bcipt1_similar to yeast IPT1, Inositolphosphotransferase
Bcin02g01300	1.69252	3.25959e-05	Bcrsm27_similar to yeast RSM27, Mitochondrial ribosomal protein of the small subunit [Source:SGD
Bcin03g02290	1.69144	0.0366353
Bcin01g01850	1.69132	0.000370421
Bcin03g04160	1.69105	0.0019191
Bcin01g02340	1.68775	0.00040538
Bcin08g05600	1.68751	0.000168128
Bcin15g03900	1.68746	5.3223e-06	Bccic1_similar to yeast CIC1, Essential protein that interacts with proteasome components
Bcin08g02940	1.68674	0.000574769
Bcin07g04900	1.68545	0.000263666
Bcin09g03880	1.68345	0.000507372
Bcin04g02940	1.68324	0.0452334	Zn2/Cys6 transcription factor						1
Bcin14g03600	1.68181	0.0019568
Bcin02g00760	1.68165	0.0257631
Bcin01g07510	1.67979	5.73504e-07	Bcerj5_similar to yeast ERJ5, Type I membrane protein with a J domain
Bcin06g01960	1.67955	1.71048e-07	Bccab1_similar to yeast CAB1, Pantothenate kinase, ATP:D-pantothenate 4'-phosphotransferase
Bcin01g09980	1.67944	0.0236359
Bcin15g03780	1.67714	0.000871414	Bcdhr2_similar to yeast DHR2, Predominantly nucleolar DEAH-box ATP-dependent RNA helicase
Bcin03g07080	1.67646	6.21387e-05
Bcin01g01970	1.67538	2.30693e-08
Bcin07g04630	1.67486	2.23263e-06
Bcin15g01550	1.67419	0.00212915	Bcrpf2_similar to yeast RPF2, Essential protein involved in rRNA maturation and ribosomal assembly
Bcin03g05530	1.67346	1.28536e-05	Bctom22_similar to yeast TOM22, Component of the TOM (Translocase of Outer Membrane) complex
Bcin13g02850	1.67075	0.013356	Bcrsm19_similar to yeast RSM19, Mitochondrial ribosomal protein of the small subunit
Bcin03g06940	1.66985	0.00451495	Bcnip1_similar to yeast NIP1, eIF3c subunit of the eukaryotic translation initiation factor 3 (eIF3)
Bcin12g03160	1.66513	9.36309e-06	Bcrio2_similar to yeast RIO2, Essential serine kinase involved in the processing of 20S pre-rRNA
Bcin03g02960	1.66422	0.010164
Bcin01g09030	1.66365	0.000642028
Bcin05g02620	1.66226	0.00222119
Bcin02g03580	1.66126	1.17331e-05	Bcnop12_similar to yeast NOP12, Nucleolar protein involved in pre-25S rRNA processing
Bcin12g00670	1.66083	0.0118616	Bcemw1_similar to yeast EMW1, Essential conserved protein with a role in cell wall integrity
Bcin13g02530	1.66054	0.0278094	Bcelc1_similar to yeast ELC1, Elongin C, conserved among eukaryotes
Bcin06g01270	1.65978	2.08748e-05	Bcmrps8_similar to yeast MRPS8, Mitochondrial ribosomal protein of the small subunit [Source:SGD
Bcin04g00780	1.6592	5.17163e-12
Bcin10g02480	1.65406	0.0150637
Bcin11g00700	1.65299	0.00202598	Bcnnt1_similar to yeast NNT1, S-adenosylmethionine-dependent methyltransferase
Bcin09g05390	1.651	0.000993308
Bcin07g00230	1.64874	0.0182491
Bcin02g02510	1.6477	0.00695553
Bcin11g03210	1.64699	1.16798e-05
Bcin09g04050	1.64642	4.51845e-07	Bcmrs6_similar to yeast MRS6, Rab escort protein
Bcin06g07480	1.64494	1.22788e-08
Bcin05g06430	1.64107	5.20941e-09
Bcin10g04330	1.63896	1.1207e-16	Protease			1
Bcin08g04610	1.63339	0.0101976
Bcin11g03840	1.63334	0.0422435
Bcin16g01160	1.63235	0.0185174	Bctim13_similar to yeast TIM13, Mitochondrial intermembrane space protein
Bcin03g00170	1.63216	0.00198198
Bcin01g03220	1.63209	0.000655466	Bcnop14_similar to yeast NOP14, Nucleolar protein
Bcin09g06040	1.6305	0.0190013
Bcin10g02820	1.62875	0.017137	Oxidative stress response
Bcin02g08350	1.62709	0.000271265
Bcin12g03720	1.62627	0.0045614
Bcin15g03040	1.62401	0.000204663
Bcin15g03070	1.62392	9.76899e-11	Carbohydrate-Active enZYme		1
Bcin06g02770	1.62173	6.97197e-08
Bcin16g00005	1.62051	0.01195
Bcin05g02390	1.61989	1.94106e-11	Bcsfp1_similar to yeast SFP1, Regulates transcription of ribosomal protein and biogenesis genes
Bcin09g01530	1.61924	2.30895e-05	Bctes1_similar to yeast TES1, Peroxisomal acyl-CoA thioesterase
Bcin03g07450	1.6187	0.00376169	Bcbmt2_similar to yeast BMT2, Nucleolar S-adenosylmethionine-dependent rRNA methyltransferase
Bcin12g02610	1.61809	0.0028198
Bcin12g01780	1.61523	2.48403e-07	Bcidi1_similar to yeast IDI1, Isopentenyl diphosphate:dimethylallyl diphosphate isomerase
Bcin13g00790	1.61519	0.0469825	Bcmrpl17_similar to yeast MRPL17, Mitochondrial ribosomal protein of the large subunit [Source:SGD
Bcin15g01260	1.61427	0.000416458	Bcnob1_similar to yeast NOB1, Protein involved in proteasomal and 40S ribosomal subunit biogenesis
Bcin12g00380	1.61383	0.000732174
Bcin05g06800	1.61295	0.00167116	Bcrok1_similar to yeast ROK1, RNA-dependent ATPase
Bcin07g03750	1.61171	1.08822e-05
Bcin02g03810	1.60523	1.28699e-06	Bcfol2_similar to yeast FOL2, GTP-cyclohydrolase I
Bcin10g04030	1.60359	0.0130645	Bccin4_similar to yeast CIN4, GTP-binding protein involved in beta-tubulin (Tub2p) folding
Bcin09g03230	1.60277	1.89257e-06
Bcin13g02090	1.6007	0.00116849
Bcin05g06710	1.59996	0.00240838	Bctim9_similar to yeast TIM9, Essential protein of the mitochondrial intermembrane space
Bcin08g04270	1.59873	0.000636155	Bcspb1_similar to yeast SPB1, AdoMet-dependent methyltransferase
Bcin07g04380	1.59865	0.00420588
Bcin08g00060	1.59717	0.000932087
Bcin15g03710	1.59689	3.33204e-08
Bcin12g02730	1.59425	5.47358e-06
Bcin16g03720	1.59263	0.000177208	Bcmrpl38_similar to yeast MRPL38, Mitochondrial ribosomal protein of the large subunit
Bcin16g03450	1.59214	0.00252443	Protease			1
Bcin05g03140	1.59047	3.17009e-08	Bcpnc1_similar to yeast PNC1, Nicotinamidase that converts nicotinamide to nicotinic acid
Bcin14g02190	1.58988	0.0243233
Bcin08g00620	1.58924	0.0026459	Bcmrp17_similar to yeast MRP17, Mitochondrial ribosomal protein of the small subunit
Bcin04g05220	1.58911	0.000396548	Bckti11_similar to yeast KTI11, Zn-ribbon protein that co-purifies with Dph1 and Dph2
Bcin11g01890	1.58736	0.00825832
Bcin14g04630	1.58695	0.000569209	Bcpic2_Gene with maximal expression at Complete colonization
Bcin05g02880	1.5841	0.000128488	Bcsof1_similar to yeast SOF1, Protein required for biogenesis of 40S (small) ribosomal subunit
Bcin06g05640	1.5837	0.00040307	Bcrpc40_similar to yeast RPC40, RNA polymerase subunit AC40
Bcin12g01500	1.58061	0.0045322	Bcurb1_similar to yeast URB1, Protein required for the normal accumulation of 25S and 5.8S rRNAs
Bcin14g02600	1.58028	0.0264363
Bcin08g04150	1.57807	0.000524123	Bcrrp5_similar to yeast RRP5, RNA binding protein involved in synthesis of both 18S and 5.8S rRNAs
Bcin04g03400	1.57563	0.000457231	Bcmpp10_similar to yeast MPP10, Component of the SSU processome and 90S preribosome
Bcin13g00840	1.57255	0.00126561
Bcin01g03740	1.56947	0.00497938	Transporter	1
Bcin10g00380	1.56842	3.67841e-05
Bcin05g00510	1.56698	0.018302
Bcin12g04070	1.5639	0.00318368	Bcpop5_similar to yeast POP5, Subunit of both RNase MRP and nuclear RNase P
Bcin16g03610	1.56367	0.017342	Bcgst26_Microsomal glutathione S-transferase II (MAPEG family)
Bcin09g03560	1.56312	6.66293e-05	Bcegd2_similar to yeast EGD2, Alpha subunit of the nascent polypeptide-associated complex (NAC)
Bcin12g03770	1.56268	0.00394657	Bcnop53_similar to yeast NOP53, Nucleolar protein
Bcin12g03420	1.55879	0.0339687
Bcin08g05230	1.55874	6.2256e-05	Bcmrpl51_similar to yeast MRPL51, Mitochondrial ribosomal protein of the large subunit [Source:SGD
Bcin04g03240	1.55729	0.000241262
Bcin09g00250	1.55725	4.37876e-06
Bcin14g01150	1.55526	0.0181434
Bcin12g01820	1.5542	0.000856586	Bchca4_similar to yeast HCA4, DEAD box RNA helicase
Bcin01g01230	1.55322	0.00264052	Bctrm1_similar to yeast TRM1, tRNA methyltransferase
Bcin10g00920	1.55147	0.00815549	Bcbmt5_similar to yeast BMT5, Methyltransferase required for m3U2634 methylation of the 25S rRNA
Bcin02g03420	1.54684	0.0015404	Bclsm2_similar to yeast LSM2, Lsm (Like Sm) protein
Bcin06g05020	1.54513	0.00974641
Bcin04g03390	1.54158	0.00895933
Bcin10g01520	1.53854	1.43144e-06	Bcelp3_similar to yeast ELP3, Subunit of Elongator complex
Bcin08g05470	1.53825	0.0018131
Bcin12g06310	1.53777	0.00020363
Bcin12g05630	1.53671	3.52794e-05
Bcin01g09560	1.5314	9.2188e-05
Bcin06g02560	1.52887	3.38774e-06	Bcmef1_similar to yeast MEF1, Mitochondrial elongation factor involved in translational elongation [Source:SGD
Bcin01g03930	1.52862	0.00489736
Bcin13g03850	1.52778	2.59923e-06	Bcmak5_similar to yeast MAK5, Essential nucleolar protein
Bcin06g01100	1.52159	7.39795e-05	Bcmrp2_similar to yeast MRP2, Mitochondrial ribosomal protein of the small subunit [Source:SGD
Bcin15g04350	1.51804	0.0025766
Bcin04g05670	1.51776	1.45028e-05	Bcrsm24_similar to yeast RSM24, Mitochondrial ribosomal protein of the small subunit [Source:SGD
Bcin07g00470	1.5175	0.00171083
Bcin02g05930	1.5141	0.00491804	Bcrbd2_similar to yeast RBD2, Possible rhomboid protease
Bcin12g06350	1.51407	0.000293979	Bchex6_Similar to MFS sugar transporter	1
Bcin06g02350	1.51223	0.000155338	Bcnog2_similar to yeast NOG2, Putative GTPase					1
Bcin16g03680	1.51124	0.00246687	Bcsrp102_similar to yeast SRP102, Signal recognition particle (SRP) receptor beta subunit
Bcin10g03830	1.51024	0.0396816
Bcin01g11030	1.50988	0.0439174
Bcin01g04350	1.50551	0.00207016	Bcisd11_similar to yeast ISD11, Cysteine desulfurase (Nfs1p) activator
Bcin14g00430	1.50487	1.93191e-06	Bclys4_similar to yeast LYS4, Homoaconitase
Bcin02g08730	1.50458	0.0169212	Bctrm10_similar to yeast TRM10, tRNA methyltransferase
Bcin07g04070	1.504	0.0145794
Bcin12g05710	1.50388	1.69644e-07	Bcmet8_similar to yeast MET8, Bifunctional dehydrogenase and ferrochelatase
Bcin02g08230	1.50302	8.76809e-06	Protease
Bcin01g06220	1.50202	2.13464e-06
Bcin07g06580	1.49925	5.52684e-07	Bckrr1_similar to yeast KRR1, Nucleolar protein required for rRNA synthesis and ribosomal assembly
Bcin02g01580	1.49815	0.0281756
Bcin09g03980	1.49626	0.0470426
Bcin02g02280	1.49596	0.0283054	Protease
Bcin08g05250	1.49552	2.83517e-06	Bcmrt4_similar to yeast MRT4, Protein involved in mRNA turnover and ribosome assembly
Bcin14g04820	1.49427	0.00318926
Bcin14g01650	1.49233	9.06953e-06
Bcin05g04290	1.49155	0.000155967
Bcin05g00960	1.49063	0.00319201	Bcmak11_similar to yeast MAK11, Protein involved in an early step of 60S ribosomal subunit biogenesis
Bcin14g03800	1.49038	0.000118695	Bcmnn11_similar to yeast MNN11, Subunit of a Golgi mannosyltransferase complex
Bcin16g02630	1.48765	0.00361536
Bcin13g02980	1.48714	0.000254539	Bctsr2_similar to yeast TSR2, Protein with a potential role in pre-rRNA processing [Source:SGD
Bcin06g07270	1.48641	1.31476e-07	Bcrpb5_similar to yeast RPB5, RNA polymerase subunit ABC27
Bcin10g03590	1.48466	9.2112e-05	Transporter
Bcin15g01070	1.48417	0.0315148
Bcin03g05940	1.48243	0.00416217	Bcrrp36_similar to yeast RRP36, Component of 90S preribosomes
Bcin13g00280	1.48202	1.24356e-08
Bcin07g03410	1.47663	2.05648e-05	Bccns1_similar to yeast CNS1, TPR-containing co-chaperone
Bcin05g02180	1.47356	0.019084
Bcin05g02330	1.47274	0.0285066	Bcnan1_similar to yeast NAN1, U3 snoRNP protein
Bcin15g03210	1.4716	0.00158978
Bcin02g07050	1.47055	0.027542
Bcin05g00570	1.46857	0.013106
Bcin08g02720	1.4683	5.84007e-05	Bcpet191_similar to yeast PET191, Protein required for assembly of cytochrome c oxidase
Bcin16g00610	1.46643	0.000643831	Bcbfr2_similar to yeast BFR2, Component of the SSU and 90S preribosomes
Bcin06g07490	1.46557	6.2256e-05
Bcin11g03100	1.46543	0.000580031
Bcin09g00590	1.46395	6.31482e-10
Bcin03g07720	1.46039	0.000319788	Bcrpa135_similar to yeast RPA135, RNA polymerase I second largest subunit A135 [Source:SGD
Bcin06g05440	1.45899	8.4063e-05	Transporter	1
Bcin02g08820	1.45883	6.12463e-06	Transporter	1
Bcin11g05170	1.45492	0.00030184
Bcin06g07260	1.45269	0.000144648	Bcncl1_similar to yeast NCL1, S-adenosyl-L-methionine-dependent tRNA: m5C-methyltransferase
Bcin06g01700	1.45103	0.000161139	Bcmsy1_similar to yeast MSY1, Mitochondrial tyrosyl-tRNA synthetase [Source:SGD
Bcin05g07140	1.44951	0.00153873	Bctim10_similar to yeast TIM10, Essential protein of the mitochondrial intermembrane space
Bcin04g06310	1.44876	3.55255e-06	Bcatx1_similar to yeast ATX1, Cytosolic copper metallochaperone
Bcin08g02060	1.44707	0.000177096
Bcin01g10550	1.44084	0.00407682	Bcuba4_similar to yeast UBA4, E1-like protein that activates Urm1p before urmylation
Bcin03g03050	1.43999	0.0262812
Bcin07g07100	1.43995	0.0138388	Transporter	1
Bcin03g02350	1.43849	0.000387371	Bchom3_similar to yeast HOM3, Aspartate kinase (L-aspartate 4-P-transferase)
Bcin12g06450	1.43748	3.32163e-06	Bcmrp20_similar to yeast MRP20, Mitochondrial ribosomal protein of the large subunit [Source:SGD
Bcin01g00480	1.43528	0.000392635	Bcgot1_similar to yeast GOT1, Homodimeric protein that is packaged into COPII vesicles
Bcin13g00450	1.42852	0.0310285
Bcin04g02040	1.42715	0.000402208
Bcin08g02580	1.42314	2.12024e-05
Bcin07g02150	1.4211	0.00494145	Bchtz1_similar to yeast HTZ1, Histone variant H2AZ
Bcin02g07070	1.42105	0.00296812
Bcin15g00160	1.42055	2.22751e-06
Bcin02g02940	1.42051	0.00336486
Bcin08g06040	1.42011	0.0196132	Bcagc1_similar to yeast AGC1, Mitochondrial amino acid transporter	1
Bcin16g04970	1.41992	0.000192841
Bcin06g07280	1.41738	0.000391869	Bcbfr1_similar to yeast BFR1, Component of mRNP complexes associated with polyribosomes
Bcin16g03160	1.41499	0.0163206	Bcltv1_similar to yeast LTV1, Component of the GSE complex
Bcin09g02600	1.4132	4.95544e-06	Bcmge1_similar to yeast MGE1, Mitochondrial matrix cochaperone
Bcin10g04220	1.40949	0.000732174	Bctma19_Gene with maximal expression at Complete colonization
Bcin09g03380	1.40625	0.00119763
Bcin12g00710	1.40356	0.00227312
Bcin03g07930	1.40177	0.00166884	Bclhp1_similar to yeast LHP1, RNA binding protein required for maturation of tRNA and U6 snRNA
Bcin01g08050	1.40172	0.00663713	Bcass1_Argininosuccinate synthase
Bcin02g04730	1.40157	0.0121317
Bcin02g03450	1.40104	0.00118757
Bcin15g02880	1.39929	4.76377e-06
Bcin08g02870	1.39764	0.0308005
Bcin10g00770	1.39705	0.00418178	Carbohydrate-Active enZYme		1
Bcin11g00460	1.39702	0.00084781	Bctrm8_similar to yeast TRM8, Noncatalytic subunit of a tRNA methyltransferase complex
Bcin01g01520	1.39687	0.000829673
Bcin03g06730	1.39608	7.31572e-08
Bcin15g00670	1.39279	0.00105541	Transporter	1
Bcin06g01320	1.3923	0.0278459	Bcrtt10_similar to yeast RTT10, WD40 domain-containing protein involved in endosomal recycling
Bcin01g10680	1.39073	6.80925e-06	Transporter	1
Bcin04g04490	1.39018	1.92516e-07	Protease			1
Bcin03g08650	1.38999	0.0146228	Zn2/Cys6 transcription factor						1
Bcin01g03820	1.38894	0.000473116	Bcscw11_similar to yeast SCW11, Cell wall protein with similarity to glucanases
Bcin03g01010	1.38806	0.00231751	Transporter	1
Bcin01g02090	1.38778	7.51563e-06	Bcade1_similar to yeast ADE1, N-succinyl-5-aminoimidazole-4-carboxamide ribotide synthetase
Bcin12g02850	1.38513	0.000397173	Bcesf1_similar to yeast ESF1, Nucleolar protein involved in pre-rRNA processing
Bcin07g04320	1.38257	0.00455462	Bcsme1_similar to yeast SME1, Core Sm protein Sm E
Bcin05g07130	1.38238	0.0138491	Bcmsk1_similar to yeast MSK1, Mitochondrial lysine-tRNA synthetase
Bcin01g02700	1.38208	0.00775456
Bcin03g05220	1.38037	0.00192359	Bcutp14_similar to yeast UTP14, Subunit of U3-containing Small Subunit (SSU) processome complex
Bcin14g05110	1.37702	0.00387036	Bcrrp12_similar to yeast RRP12, Protein required for export of the ribosomal subunits
Bcin10g01870	1.37564	0.00011753	Transporter	1
Bcin03g05340	1.37305	0.00113094	Bcade5,7_similar to yeast ADE5,7, Enzyme of the 'de novo' purine nucleotide biosynthetic pathway
Bcin04g04090	1.37305	2.84988e-05	Bcard1_similar to yeast ARD1, Subunit of protein N-terminal acetyltransferase NatA
Bcin06g01510	1.3727	0.000144955	Carbohydrate-Active enZYme		1
Bcin02g05540	1.37235	0.00173952	Bccoq1_similar to yeast COQ1, Hexaprenyl pyrophosphate synthetase
Bcin05g00470	1.37016	0.0443712
Bcin14g03980	1.36972	0.0293088
Bcin08g05160	1.36509	2.74316e-05
Bcin01g04090	1.36151	0.0105795	Bcpno1_similar to yeast PNO1, Essential nucleolar protein required for pre-18S rRNA processing
Bcin12g00420	1.36114	0.000287571	Bcnmd3_similar to yeast NMD3, Protein involved in nuclear export of the large ribosomal subunit
Bcin13g05020	1.35987	0.000463528	Bcthr4_similar to yeast THR4, Threonine synthase
Bcin01g05240	1.3595	0.00964377
Bcin02g07010	1.35934	0.00178574
Bcin09g06750	1.35899	0.0361928	Carbohydrate-Active enZYme		1
Bcin01g05020	1.35748	0.000668528
Bcin01g02840	1.35714	0.000904819
Bcin03g08860	1.35378	0.0414647
Bcin02g07990	1.34926	0.000104127	Bcrrp14_similar to yeast RRP14, Essential protein, constituent of 66S pre-ribosomal particles
Bcin12g06410	1.34886	0.0455481	Bcbot5_Acetyl transferase, in botrydial biosynthesis gene cluster				1
Bcin03g09318	1.34882	2.65962e-05
Bcin06g02130	1.34866	0.00036567
Bcin05g06790	1.34805	0.0178755
Bcin14g01880	1.34533	0.0107817
Bcin07g06380	1.34156	0.0205423
Bcin11g05650	1.33938	0.00561093	Bcsua5_similar to yeast SUA5, Protein involved in threonylcarbamoyl adenosine biosynthesis
Bcin09g00150	1.33932	0.00400598	Bchex1_Similar to MFS sugar transporter	1
Bcin06g00260	1.3391	0.00218635	Bcssz1_similar to yeast SSZ1, Hsp70 protein that interacts with Zuo1p (a DnaJ homolog)
Bcin01g04060	1.33877	0.0376442
Bcin04g01900	1.33828	0.00152815	Bccyt2_similar to yeast CYT2, Cytochrome c1 heme lyase
Bcin10g02840	1.33406	0.0340916
Bcin13g01010	1.33275	0.0279006
Bcin06g07520	1.33149	0.000569012
Bcin07g01540	1.33017	0.0263547
Bcin08g05850	1.32877	0.00829815	Bcpus4_similar to yeast PUS4, Pseudouridine synthase
Bcin02g06080	1.32829	6.56209e-06
Bcin01g00380	1.32621	0.0262812
Bcin12g05530	1.32557	0.0261848
Bcin10g05310	1.32527	0.00723297	Bcleu2_similar to yeast LEU2, Beta-isopropylmalate dehydrogenase (IMDH)
Bcin15g01290	1.32371	3.52794e-05
Bcin02g01740	1.32274	0.00437501
Bcin03g07330	1.3219	0.0459086
Bcin03g07940	1.32143	0.000168398	Bcmrpl3_similar to yeast MRPL3, Mitochondrial ribosomal protein of the large subunit
Bcin14g02030	1.31945	0.000139623
Bcin06g06290	1.31926	0.0236904	Bcfcy1_similar to yeast FCY1, Cytosine deaminase
Bcin16g03390	1.31922	0.02214
Bcin12g06370	1.31886	0.0181194	Bcbot4_Cytochrome P450 monooxygenase, in botrydial biosynthesis gene cluster				1
Bcin08g00900	1.31735	0.0170955
Bcin12g04430	1.31654	0.0233231	Bcrpo41_similar to yeast RPO41, Mitochondrial RNA polymerase
Bcin01g06040	1.31596	0.00710572
Bcin03g02370	1.31517	0.000147238	Bcyop1_similar to yeast YOP1, Membrane protein that interacts with Yip1p to mediate membrane traffic
Bcin12g06390	1.31475	0.0422046	Bcbot2,Bcstc1_Sesquiterpen cyclase, in botrydial biosynthesis gene cluster				1
Bcin01g04720	1.31046	0.00725415	Bcgab1_similar to yeast GAB1, GPI transamidase subunit
Bcin05g05620	1.30752	0.0235591	Bcdeg1_similar to yeast DEG1, tRNA:pseudouridine synthase
Bcin01g10540	1.30751	0.021329
Bcin16g00650	1.30697	0.012659	Bcecm31_similar to yeast ECM31, Ketopantoate hydroxymethyltransferase
Bcin06g02300	1.30681	0.0019194	Bclys12_similar to yeast LYS12, Homo-isocitrate dehydrogenase
Bcin02g02790	1.30591	0.000597059	Bcfth1_similar to yeast FTH1, Putative high affinity iron transporter	1
Bcin13g05140	1.30168	0.000492227
Bcin01g08900	1.30095	0.00201298
Bcin01g07450	1.30009	0.0113628	Bcbud23_similar to yeast BUD23, Methyltransferase
Bcin16g01290	1.29982	9.54194e-06	Bcrrp45_similar to yeast RRP45, Exosome non-catalytic core component
Bcin13g03500	1.29888	0.0237529	Bcbcd1_similar to yeast BCD1, Essential protein required for the accumulation of box C/D snoRNA [Source:SGD
Bcin16g03920	1.29876	0.0324972
Bcin07g06750	1.29836	0.000195188	Cys2His2 transcription factor						1
Bcin10g03800	1.29781	0.000525869
Bcin06g06790	1.29592	0.00574532	Bcrrp17_similar to yeast RRP17, Component of the pre-60S pre-ribosomal particle
Bcin14g00220	1.29555	0.0228983
Bcin06g07380	1.29177	0.0459672
Bcin05g04660	1.29133	0.0199678	Bcmrd1_similar to yeast MRD1, Essential conserved small ribosomal subunit (40s) synthesis factor
Bcin03g04810	1.29104	0.00242062
Bcin01g10360	1.2878	0.0172917
Bcin12g01770	1.2864	4.84847e-05
Bcin01g07830	1.28579	0.0153665	Bcpam16_similar to yeast PAM16, Subunit of the import motor (PAM complex)
Bcin05g01510	1.28449	0.0102659
Bcin06g00270	1.28398	0.00117124	Bcrrp40_similar to yeast RRP40, Exosome non-catalytic core component
Bcin10g04890	1.28396	0.00311056
Bcin04g05950	1.28188	0.00691096
Bcin02g08010	1.28175	0.00137285	similar to yeast ACP1, Mitochondrial matrix acyl carrier protein
Bcin07g00390	1.28131	0.0285736	Carbohydrate-Active enZYme		1
Bcin15g03120	1.27357	0.000727942	Bcerg20_similar to yeast ERG20, Farnesyl pyrophosphate synthetase
Bcin02g02020	1.27294	0.00549295	Bcgcd10_similar to yeast GCD10, Subunit of tRNA (1-methyladenosine) methyltransferase with Gcd14p
Bcin14g00760	1.2718	0.00142156
Bcin08g01540	1.27142	0.000593597
Bcin01g02670	1.27089	0.000600154	Bccct2_similar to yeast CCT2, Subunit beta of the cytosolic chaperonin Cct ring complex
Bcin09g03930	1.27047	0.0211465	Bcprx8_Peroxiredoxin
Bcin03g00160	1.27006	0.0197562
Bcin01g07460	1.26649	2.76639e-05	Bcidh1_similar to yeast IDH1, Subunit of mitochondrial NAD(+)-dependent isocitrate dehydrogenase
Bcin06g03200	1.26388	0.0221562	Bcrrp46_similar to yeast RRP46, Exosome non-catalytic core component
Bcin04g04520	1.26325	0.000729904	Protease			1
Bcin02g06490	1.26205	3.93093e-06	Bctsr4_similar to yeast TSR4, Cytoplasmic protein required for correct processing of 20S pre-rRNA
Bcin02g08200	1.26034	5.66852e-05	Bcfra2_similar to yeast FRA2, Protein involved in negative regulation of iron regulon transcription
Bcin12g06400	1.25743	0.000343217	Bcbot3_Cytochrome P450 monooxygenase, in botrydial biosynthesis gene cluster				1
Bcin04g05420	1.25696	0.0446709
Bcin02g02350	1.25495	0.0137985	Bcmrp7_similar to yeast MRP7, Mitochondrial ribosomal protein of the large subunit [Source:SGD
Bcin16g01740	1.25149	0.0153665
Bcin06g07610	1.25044	0.0263747
Bcin07g00830	1.24982	0.0024015	Bcsws2_similar to yeast SWS2, Putative mitochondrial ribosomal protein of the small subunit
Bcin04g01870	1.24829	0.000527715	Bcarg4_similar to yeast ARG4, Argininosuccinate lyase
Bcin03g07520	1.24795	0.0230368	Bcmto1_similar to yeast MTO1, Mitochondrial protein
Bcin16g01530	1.24793	6.27554e-06
Bcin02g08260	1.24724	0.000425361
Bcin03g00560	1.24633	0.00118148
Bcin02g03180	1.24498	0.0475052	Bcspe2_similar to yeast SPE2, S-adenosylmethionine decarboxylase
Bcin13g02120	1.24406	0.0308938	Bcbud22_similar to yeast BUD22, Protein required for rRNA maturation and ribosomal subunit biogenesis
Bcin07g05700	1.24089	9.82287e-05	Bcmrh4_similar to yeast MRH4, Mitochondrial ATP-dependent RNA helicase of the DEAD-box family
Bcin10g03400	1.24026	0.000289279	Bcrbg1_similar to yeast RBG1, Member of the DRG family of GTP-binding proteins
Bcin01g05450	1.23983	0.00541901
Bcin08g00790	1.23969	0.0024834
Bcin12g04490	1.23928	0.00326853	Transporter	1
Bcin16g03510	1.23861	3.31084e-06
Bcin03g06110	1.23827	0.00948535
Bcin07g06230	1.2378	0.0176388	Bctif35_similar to yeast TIF35, eIF3g subunit of the eukaryotic translation initiation factor 3 (eIF3)
Bcin07g03810	1.23669	4.18191e-05
Bcin02g03870	1.23593	0.00121824
Bcin16g02980	1.23547	0.0350656
Bcin01g07420	1.235	0.000379504	Bcpxr1_similar to yeast PXR1, Essential protein involved in rRNA and snoRNA maturation
Bcin12g03020	1.23392	0.0361676	Bcdbp7_similar to yeast DBP7, Putative ATP-dependent RNA helicase of the DEAD-box family
Bcin09g02350	1.23175	0.00204564	Protease			1
Bcin03g02680	1.22788	0.00295447	Bcsup45_similar to yeast SUP45, Polypeptide release factor (eRF1) in translation termination
Bcin16g03910	1.22743	0.000586116	Bcpet100_similar to yeast PET100, Chaperone that facilitates the assembly of cytochrome c oxidase
Bcin07g05770	1.22701	0.010415	Bcenv10_similar to yeast ENV10, Protein proposed to be involved in vacuolar functions
Bcin01g00170	1.2262	6.52522e-06
Bcin08g02130	1.22495	0.00366159	Carbohydrate-Active enZYme		1
Bcin14g01810	1.22421	0.00122047	Bclpl1_similar to yeast LPL1, Phospholipase					1
Bcin14g01740	1.22385	0.000110533
Bcin12g03030	1.22121	0.025664	Bcpan6_similar to yeast PAN6, Pantothenate synthase
Bcin12g04380	1.22104	0.0051492
Bcin05g07460	1.22018	0.0368863	Bcsmx2_similar to yeast SMX2, Core Sm protein Sm G
Bcin03g04240	1.21852	0.00956776
Bcin10g03210	1.21646	0.000589856	Protease			1
Bcin12g00320	1.21298	0.0253536	Carbohydrate-Active enZYme		1
Bcin04g02200	1.21288	0.00126972	Bcilv6_similar to yeast ILV6, Regulatory subunit of acetolactate synthase
Bcin08g03320	1.2112	0.00731441
Bcin11g02610	1.21092	5.58604e-05
Bcin01g10490	1.20976	0.0371454	Bcrsm23_Gene with a peak of expression during the Outset of colonization
Bcin03g04170	1.20885	0.000963848	Bchis3_similar to yeast HIS3, Imidazoleglycerol-phosphate dehydratase
Bcin11g03360	1.20869	0.00243047
Bcin14g03400	1.2071	0.0475521	Bcerv25_similar to yeast ERV25, Member of the p24 family involved in ER to Golgi transport
Bcin04g01280	1.20626	0.00705818	Bcqcr7_similar to yeast QCR7, Subunit 7 of ubiquinol cytochrome-c reductase (Complex III)
Bcin03g09280	1.20575	0.00250225	Bclys9_similar to yeast LYS9, Saccharopine dehydrogenase (NADP+, L-glutamate-forming)
Bcin01g11220	1.20545	0.000554955	Carbohydrate-Active enZYme		1
Bcin12g03180	1.20531	6.76784e-07	Bccpr1_NADPH cytochrome P450 oxidoreductase
Bcin01g08500	1.20521	0.0131963	Bcsym1_similar to yeast SYM1, Protein required for ethanol metabolism
Bcin04g06000	1.19945	0.000861529
Bcin02g04460	1.1936	0.0400191	Bcnaf1_similar to yeast NAF1, RNA-binding protein required for the assembly of box H/ACA snoRNPs
Bcin01g02990	1.19214	0.0403114
Bcin01g00670	1.19035	0.021037	Bcsui2_similar to yeast SUI2, Alpha subunit of the translation initiation factor eIF2
Bcin04g04550	1.18941	0.0348162
Bcin14g04860	1.18895	0.000247508	Bcqcr8_similar to yeast QCR8, Subunit 8 of ubiquinol cytochrome-c reductase (Complex III)
Bcin12g06580	1.1858	0.0344936
Bcin15g01380	1.18313	0.000478246	Bclsc2_similar to yeast LSC2, Beta subunit of succinyl-CoA ligase
Bcin03g07340	1.18251	0.019084
Bcin05g06770	1.18244	0.000381706	Bcg1_Heterotrimeric Galpha subunit, similar to FadA Aspergillus nidulans					1
Bcin10g05150	1.18133	0.00852138	Bctif6_similar to yeast TIF6, Constituent of 66S pre-ribosomal particles
Bcin01g06320	1.18105	0.00645822	Bcpol30_similar to yeast POL30, Proliferating cell nuclear antigen (PCNA)
Bcin07g00480	1.17941	0.000888524
Bcin02g09240	1.17934	0.0107783
Bcin03g00340	1.17704	0.0200203
Bcin12g01940	1.17495	0.0446709	Bclia1_similar to yeast LIA1, Deoxyhypusine hydroxylase
Bcin16g04280	1.17407	0.0376442
Bcin11g05290	1.17334	0.0154564	Bcdph5_similar to yeast DPH5, Methyltransferase required for synthesis of diphthamide
Bcin07g03170	1.17118	4.28543e-08
Bcin02g04470	1.16655	0.0163206
Bcin02g05110	1.16551	7.23217e-05	Zn2/Cys6 + fungal trans transcription factor						1
Bcin02g03100	1.16365	0.0478272
Bcin02g04540	1.16271	0.0109067
Bcin05g01490	1.16249	9.52472e-05	Bcutp11_similar to yeast UTP11, Subunit of U3-containing Small Subunit (SSU) processome complex
Bcin10g03490	1.16192	0.0445896
Bcin14g04210	1.16174	0.0099079
Bcin03g05420	1.16097	0.0253689
Bcin05g05760	1.15978	0.0140337
Bcin10g05330	1.1576	0.00135437
Bcin06g03780	1.15651	0.00680643
Bcin01g04950	1.15401	0.0280551
Bcin16g01970	1.15319	0.000870866	Bcgpi13_similar to yeast GPI13, ER membrane localized phosphoryltransferase
Bcin13g03800	1.15244	0.0204484	Bcalg2_similar to yeast ALG2, Mannosyltransferase in the N-linked glycosylation pathway
Bcin02g08210	1.14895	0.043531	Bcnif3_similar to yeast NIF3, Protein of unknown function
Bcin09g06250	1.14549	0.000267093	Bctif11_similar to yeast TIF11, Translation initiation factor eIF1A
Bcin13g02830	1.14144	0.0075448
Bcin01g10240	1.1398	0.00838387	Bcatp11_similar to yeast ATP11, Molecular chaperone
Bcin03g02730	1.13932	0.0101294
Bcin08g04500	1.13526	2.70864e-06
Bcin01g05270	1.13487	0.000940002	Bcrrn3_similar to yeast RRN3, Protein required for transcription of rDNA by RNA polymerase I
Bcin08g04670	1.13362	0.0143729	Transporter	1
Bcin14g02980	1.13195	0.00341835
Bcin08g03420	1.13154	0.00280902
Bcin14g05230	1.12891	0.0079833	Bcutp5_similar to yeast UTP5, Subunit of U3-containing Small Subunit (SSU) processome complex
Bcin06g00690	1.12882	0.0101289
Bcin04g05790	1.12783	0.0142035	Bcmrpl8_similar to yeast MRPL8, Mitochondrial ribosomal protein of the large subunit [Source:SGD
Bcin01g08200	1.12708	0.0435695
Bcin06g05200	1.12694	0.000652743
Bcin02g05980	1.12676	0.00152776
Bcin02g09200	1.12595	0.00781367	Bcifm1_similar to yeast IFM1, Mitochondrial translation initiation factor 2 [Source:SGD
Bcin05g00090	1.11971	0.0278383
Bcin09g04650	1.11877	0.0195102	Bcrsm18_similar to yeast RSM18, Mitochondrial ribosomal protein of the small subunit
Bcin10g00600	1.11492	0.010169
Bcin06g05140	1.11412	0.0264322
Bcin01g00210	1.11262	0.00304392	Bcilv1_similar to yeast ILV1, Threonine deaminase, catalyzes first step in isoleucine biosynthesis
Bcin10g03150	1.11176	0.015315	Bcebp2_Emopamil-binding protein
Bcin10g01530	1.10892	0.000884657
Bcin14g02580	1.10885	8.54736e-07
Bcin10g02330	1.10854	0.0106537	Bcrpo26_similar to yeast RPO26, RNA polymerase subunit ABC23
Bcin01g04100	1.10795	0.00311689	Bcmdm32_similar to yeast MDM32, Mitochondrial inner membrane protein with similarity to Mdm31p
Bcin10g05920	1.10752	0.0310282	Bcdml1_similar to yeast DML1, Essential protein involved in mtDNA inheritance
Bcin01g05520	1.10491	0.011254	Bcbna1_similar to yeast BNA1, 3-hydroxyanthranilic acid dioxygenase
Bcin11g00570	1.10364	0.0171708	Bcgim5_similar to yeast GIM5, Subunit of the heterohexameric cochaperone prefoldin complex
Bcin02g03270	1.10216	0.0312901
Bcin09g01460	1.09773	0.00602977
Bcin08g03210	1.09465	1.66644e-05	Bcmrpl35_similar to yeast MRPL35, Mitochondrial ribosomal protein of the large subunit [Source:SGD
Bcin15g00840	1.09282	0.0228983
Bcin06g07450	1.09243	0.00974751	Bcmsc2_similar to yeast MSC2, Endoplasmic reticulum zinc transporter
Bcin13g04000	1.09205	0.0167076
Bcin12g05420	1.08991	0.000552256
Bcin05g01630	1.08659	0.0177907
Bcin01g01040	1.0858	0.0259691	Bcutp4_similar to yeast UTP4, Subunit of U3-containing 90S preribosome and SSU processome complexes
Bcin02g01760	1.07643	0.0298356	Bcade6_similar to yeast ADE6, Formylglycinamidine-ribonucleotide (FGAM)-synthetase
Bcin03g03230	1.07417	0.00391584	Bcsas10_similar to yeast SAS10, Subunit of U3-containing Small Subunit (SSU) processome complex
Bcin08g01520	1.07391	0.00576913	Bcmzm1_similar to yeast MZM1, Protein required for assembly of the cytochrome bc(1) complex
Bcin14g04670	1.07381	0.0185155
Bcin03g01030	1.07163	0.000460814	Bcmir1_similar to yeast MIR1, Mitochondrial phosphate carrier	1
Bcin12g04080	1.0704	0.0371812	Bcgpn2_similar to yeast GPN2, Putative GTPase with a role in biogenesis of RNA pol II and polIII
Bcin03g06580	1.06967	0.0460422	Bcqcr6_similar to yeast QCR6, Subunit 6 of the ubiquinol cytochrome-c reductase complex
Bcin10g00400	1.06956	0.00561329	Bckri1_similar to yeast KRI1, Essential nucleolar protein required for 40S ribosome biogenesis
Bcin15g00430	1.0692	0.000493396
Bcin07g04780	1.05764	0.00153077	Bcaro8_similar to yeast ARO8, Aromatic aminotransferase I
Bcin02g01510	1.05725	0.00361036
Bcin02g05960	1.0563	3.22063e-05
Bcin04g03360	1.05623	0.00431271
Bcin10g00540	1.0558	0.0199236	Bcpib2_similar to yeast PIB2, Protein of unknown function
Bcin12g05580	1.05479	0.0320325
Bcin16g02190	1.05298	0.00713254
Bcin05g07190	1.04783	0.0196231	Protease
Bcin09g00870	1.04706	0.0129682	Bcnew1_similar to yeast NEW1, ATP binding cassette protein	1
Bcin16g04580	1.04624	0.0113825
Bcin15g02560	1.04325	0.0219352
Bcin03g09290	1.03771	0.00169148
Bcin12g00180	1.03567	0.00672274	Bcap9_Aspartic proteinase			1
Bcin16g03170	1.03302	0.0146314	Bclsg1_similar to yeast LSG1, Putative GTPase involved in 60S ribosomal subunit biogenesis
Bcin07g06570	1.03188	0.00619953	BcareB_GATA zinc finger transcription factor						1
Bcin07g02680	1.03182	0.0279006
Bcin14g00100	1.02915	0.0213474
Bcin04g00110	1.02866	0.0360979
Bcin12g05770	1.02862	0.0325383
Bcin10g04150	1.02836	0.00921054	Bctrz1_similar to yeast TRZ1, tRNA 3'-end processing endonuclease tRNase Z
Bcin07g01520	1.02376	0.00906534
Bcin01g06570	1.02335	0.0157011	Bcdal81_similar to yeast DAL81, Positive regulator of genes in multiple nitrogen degradation pathways
Bcin10g03300	1.02157	0.00910373
Bcin11g06480	1.02007	0.00233904
Bcin11g00520	1.0192	0.00235162	Transporter	1
Bcin04g03030	1.01918	0.005905	Bctif34_similar to yeast TIF34, eIF3i subunit of the eukaryotic translation initiation factor 3 (eIF3)
Bcin06g02340	1.01444	0.0158305
Bcin05g05740	1.01364	0.00927312	Bcspb4_similar to yeast SPB4, Putative ATP-dependent RNA helicase
Bcin12g05210	1.01359	0.00281672	Bcmdh1_similar to yeast MDH1, Mitochondrial malate dehydrogenase
Bcin16g01380	1.0131	0.0237706	Bcatp23_similar to yeast ATP23, metalloprotease of mitochondrial membrane			1
Bcin06g00430	1.01213	0.00577674	Transporter	1
Bcin12g03250	1.01055	0.000829673
Bcin02g06920	1.00466	0.00348996
Bcin09g03150	1.00341	0.00313035
Bcin07g01160	1.00257	0.0248228
Bcin12g05190	1.00101	0.0361928
Bcin07g06280	-1.00099	0.0120186	Bcsmc2_similar to yeast SMC2, Subunit of the condensin complex
Bcin09g00120	-1.00221	0.00663568	Bcget3_similar to yeast GET3, Guanine nucleotide exchange factor for Gpa1p
Bcin11g05910	-1.00256	0.00130107	Protease			1
Bcin04g02190	-1.00352	0.00294601
Bcin16g00830	-1.00459	0.0253689	Bccdc37_similar to yeast CDC37, Essential Hsp90p co-chaperone
Bcin07g03270	-1.00788	0.02117
Bcin04g01920	-1.00826	0.000589856
Bcin03g03900	-1.00885	0.00174466
Bcin02g08360	-1.0093	0.000210479	Bcfrq1_Frequency-like, protein implicated in the circadian clock					1
Bcin04g06290	-1.00945	0.0366427	Bcptc5_Type 2C Ser/Thr phosphatase (PP2C)
Bcin07g03980	-1.00978	0.0175703
Bcin12g06000	-1.01054	0.000720728	Bckap114_similar to yeast KAP114, Karyopherin, responsible for nuclear import of specific proteins
Bcin16g02690	-1.01081	0.0433381
Bcin10g02610	-1.01094	0.0128533	Bcpbn1_similar to yeast PBN1, Component of glycosylphosphatidylinositol-mannosyltransferase I
Bcin04g02360	-1.01098	0.0419153
Bcin16g01080	-1.01254	0.0170822	Protease			1
Bcin09g03010	-1.0137	0.0305139
Bcin05g04880	-1.01513	0.00409337	Transporter	1
Bcin15g02130	-1.02109	0.0329062	Bchda1_similar to yeast HDA1, Putative catalytic subunit of a class II histone deacetylase complex
Bcin16g03440	-1.02227	0.000173796
Bcin13g05610	-1.02259	0.00074407	Bccap1_similar to yeast CAP1, Alpha subunit of the capping protein heterodimer (Cap1p and Cap2p)
Bcin05g07150	-1.02312	0.047468
Bcin12g04620	-1.0268	0.0364305
Bcin13g02970	-1.02711	0.0287987	Protease			1
Bcin14g01750	-1.02785	0.0497179	Bcnit3_similar to yeast NIT3, Nit protein
Bcin13g00030	-1.02841	0.0478272
Bcin13g05250	-1.03145	0.0276798	Bcpep5_similar to yeast PEP5, Histone E3 ligase, component of CORVET membrane tethering complex
Bcin02g00170	-1.03322	0.00149226	Bcape1_similar to yeast APE1, Vacuolar aminopeptidase yscI
Bcin10g05550	-1.0414	0.0105383
Bcin07g02310	-1.04164	0.0189231	Bcrad14_similar to yeast RAD14, Protein that recognizes and binds damaged DNA during NER
Bcin10g02450	-1.04413	0.0113803	Bcxks1_similar to yeast XKS1, Xylulokinase
Bcin15g02120	-1.04645	0.0377538
Bcin05g03290	-1.04676	0.000243034	Bckex2_similar to yeast KEX2, Kexin (proprotein convertase)			1
Bcin01g02900	-1.04987	0.0227251
Bcin02g06270	-1.05083	0.0038322
Bcin01g05750	-1.05197	0.0240272
Bcin16g04250	-1.05357	0.0121961
Bcin05g05360	-1.0539	0.0475967
Bcin10g01190	-1.05978	8.22437e-05	Bcino80_similar to yeast INO80, ATPase and nucleosome spacing factor
Bcin10g05750	-1.05992	3.86226e-05
Bcin02g03320	-1.06024	2.24056e-05	Bchap2_similar to yeast HAP2, Subunit of the Hap2p/3p/4p/5p CCAAT-binding complex
Bcin05g02870	-1.06143	0.00132441	Bcrpn6_similar to yeast RPN6, Essential, non-ATPase regulatory subunit of the 26S proteasome lid
Bcin02g01030	-1.06317	0.0435695	Bcswa2_similar to yeast SWA2, Auxilin-like protein involved in vesicular transport
Bcin04g00600	-1.06492	0.0197562	Bcyfh7_similar to yeast YFH7, Putative kinase with similarity to the PRK/URK/PANK kinase subfamily
Bcin01g09400	-1.06648	0.00407178
Bcin07g02260	-1.06901	0.0115532
Bcin08g02670	-1.06979	0.00064886
Bcin12g03150	-1.06991	0.0113628	Bcrpn1_similar to yeast RPN1, Non-ATPase base subunit of the 19S RP of the 26S proteasome
Bcin10g04060	-1.07603	0.0016167	Bcftf1_Zn2/Cys6 transcription factor						1
Bcin11g03950	-1.07822	0.00334169	Bchof1_similar to yeast HOF1, SH3 domain-containing protein required for cytokinesis
Bcin01g02280	-1.07913	0.00161442	Zn2/Cys6 transcription factor						1
Bcin02g08700	-1.08189	0.0126819
Bcin05g01100	-1.08206	6.00886e-05
Bcin14g00830	-1.08441	0.00306791	Bcagx1_similar to yeast AGX1, Alanine:glyoxylate aminotransferase (AGT)
Bcin13g01410	-1.08585	0.00148798	Bcncr1_similar to yeast NCR1, Vacuolar membrane protein
Bcin05g07700	-1.08665	0.00249075
Bcin01g00460	-1.08666	0.0275203	Bcslh1_similar to yeast SLH1, Putative RNA helicase related to Ski2p
Bcin02g09300	-1.08769	0.00520383
Bcin06g00610	-1.08861	0.0011907
Bcin06g04330	-1.09203	0.0282057
Bcin03g01490	-1.09222	0.00361036	Bclga1_2-keto-3-deoxy-L-galactonate aldolase
Bcin12g01280	-1.09282	0.000729792	Bcbbc1_similar to yeast BBC1, Protein possibly involved in assembly of actin patches
Bcin06g02430	-1.09306	0.00329647
Bcin10g00570	-1.09393	0.00731441
Bcin02g04060	-1.09398	0.00781178
Bcin12g00500	-1.09601	0.00169148	Bcump1_similar to yeast UMP1, Chaperone required for correct maturation of the 20S proteasome
Bcin07g04730	-1.09727	2.94337e-05	Bccmk1_Ca2-dependent kinase					1
Bcin07g06650	-1.09785	8.45515e-07	Carbohydrate-Active enZYme		1
Bcin09g00130	-1.09988	0.00831885
Bcin08g05070	-1.10054	0.00330088	Bccti6_similar to yeast CTI6, Component of the Rpd3L histone deacetylase complex
Bcin10g01060	-1.10104	0.00722835
Bcin12g05990	-1.10135	0.0332581
Bcin15g04040	-1.10476	0.0129113	Bcspt3_Saga-like transcriptional regulatory complex subunit spt3
Bcin08g05920	-1.10571	0.000108905
Bcin16g02810	-1.10584	0.000168422
Bcin08g05540	-1.10741	0.000225585	CND1_CalciNeurine-Dependant (CND) gene,Gas1-like
Bcin05g05530	-1.10745	0.00908203	Bcwcl2_GATA zinc finger transcription factor, White collar-like 2, blue light sensor						1
Bcin10g04020	-1.11276	0.0100187
Bcin07g00510	-1.11431	0.0284099
Bcin15g00300	-1.11494	0.00142476
Bcin07g00730	-1.11629	0.0011675
Bcin09g00920	-1.11845	0.00387036	Bcatf1_Bzip transcription factor						1
Bcin11g06340	-1.11881	0.000679424
Bcin08g03300	-1.11947	0.0327336
Bcin16g02220	-1.11952	0.00032281
Bcin10g03540	-1.12104	0.00303378	Protease			1
Bcin13g03360	-1.1213	0.00157313	Cys2His2 transcription factor						1
Bcin14g03370	-1.12227	0.0364917	Bcsnf1_Snf1-like protein kinase					1
Bcin03g04660	-1.12355	0.0131968
Bcin12g00490	-1.12447	0.000552985
Bcin01g08870	-1.12463	0.0130736
Bcin08g00270	-1.1265	0.0286083	Bcstl1_similar to yeast STL1, Glycerol proton symporter of the plasma membrane
Bcin15g05030	-1.12725	0.0246344	Carbohydrate-Active enZYme		1
Bcin05g02770	-1.12778	0.00235245
Bcin14g02900	-1.12827	0.0124837
Bcin11g02490	-1.12876	0.000751762
Bcin04g03190	-1.12899	0.00238492
Bcin12g02820	-1.1302	0.00082423
Bcin04g02090	-1.13052	8.88834e-05	Bcufd2_similar to yeast UFD2, Ubiquitin chain assembly factor (E4)
Bcin09g03130	-1.13155	0.0282393
Bcin01g08460	-1.13263	0.000932087
Bcin01g10330	-1.13263	0.000542348
Bcin01g09870	-1.13291	0.0310351
Bcin11g04640	-1.13471	0.0285736	Bctrp4_similar to yeast TRP4, Anthranilate phosphoribosyl transferase
Bcin01g07650	-1.13656	0.0309052
Bcin01g08250	-1.13904	0.00825832
Bcin04g06570	-1.13949	0.00100592	Bcmet6_similar to yeast MET6, Cobalamin-independent methionine synthase
Bcin03g08150	-1.14601	0.00277205
Bcin11g04240	-1.14776	0.00310881
Bcin03g00290	-1.14924	0.0179496
Bcin11g02040	-1.1499	0.0105432	Bcuga2_similar to yeast UGA2, Succinate semialdehyde dehydrogenase
Bcin08g00880	-1.15007	0.0398988
Bcin15g01150	-1.15415	0.000117131
Bcin03g07210	-1.15488	0.00839321	Protease			1
Bcin14g05560	-1.15549	0.0187538	Protease			1
Bcin13g01640	-1.15558	0.0438288	Bcgem1_similar to yeast GEM1, Outer mitochondrial membrane GTPase, subunit of the ERMES complex
Bcin05g01830	-1.15565	0.00614703	Bcngg1_similar to yeast NGG1, Subunit of chromatin modifying histone acetyltransferase complexes
Bcin02g02180	-1.15605	0.0029448
Bcin03g07660	-1.1562	0.013817
Bcin05g01150	-1.1568	0.00527259
Bcin08g01410	-1.15804	0.0161718	BcphnA_PhLP: Phosducin-Like Protein					1
Bcin10g00510	-1.15983	0.0282167	Bchrd1_similar to yeast HRD1, Ubiquitin-protein ligase
Bcin06g05770	-1.15996	0.0044848	Bcdop1_similar to yeast DOP1, Golgi-localized, leucine-zipper domain containing protein
Bcin11g00490	-1.16243	0.0157011
Bcin14g01170	-1.16364	0.0114423
Bcin01g08360	-1.16576	0.000431855
Bcin14g01550	-1.16627	0.0145266	Bcatg2_similar to yeast ATG2, Peripheral membrane protein required for autophagic vesicle formation
Bcin09g05450	-1.16767	0.0361928
Bcin08g03070	-1.16839	0.00707927	Bcspn1_similar to yeast SPN1, Protein involved in RNA polymerase II transcription
Bcin11g03300	-1.16891	0.0374263
Bcin09g06240	-1.16894	0.00159761	Bclas17_similar to yeast LAS17, Actin assembly factor
Bcin03g06290	-1.17045	0.00398729	Bchap5_similar to yeast HAP5, Subunit of the Hap2p/3p/4p/5p CCAAT-binding complex
Bcin03g01130	-1.17048	0.00907678
Bcin08g02990	-1.17177	0.000862423	Bcser2_Serine protease			1
Bcin12g00460	-1.17265	7.74326e-05	Bcltf16_Light-responsive transcriptional regulator factor
Bcin01g10180	-1.17349	0.00209557
Bcin01g08520	-1.17554	0.00839321	Bcprx4_Peroxiredoxin (AhpC/TSA family)
Bcin05g01520	-1.17595	0.00116157	Carbohydrate-Active enZYme		1
Bcin03g04460	-1.17632	0.000443023
Bcin11g02520	-1.17944	1.70899e-07
Bcin01g09120	-1.18133	0.0057818	Bcpre10_similar to yeast PRE10, Alpha 7 subunit of the 20S proteasome
Bcin09g04730	-1.18364	0.00124126	Bcatg7_similar to yeast ATG7, Autophagy-related protein and dual specificity member of the E1 family
Bcin06g04630	-1.18541	0.00301411	Bcsed5_similar to yeast SED5, cis-Golgi t-SNARE syntaxin
Bcin02g02090	-1.18749	2.66145e-06
Bcin08g06650	-1.18793	0.000804912	Transporter	1
Bcin14g04990	-1.18795	0.0417438
Bcin01g04270	-1.18899	0.000261183
Bcin02g08960	-1.18982	0.00645822	Carbohydrate-Active enZYme		1
Bcin05g08290	-1.19054	1.94472e-06	Bciqg1_Fungal IQGAP homolog
Bcin03g06910	-1.19063	0.000829673	Bcyak1_similar to yeast YAK1, Serine-threonine protein kinase					1
Bcin11g02720	-1.19212	0.0210031
Bcin05g05470	-1.19355	0.0414098
Bcin07g01610	-1.19398	0.0035267	Bcddi1_similar to yeast DDI1, DNA damage-inducible v-SNARE binding protein
Bcin01g05260	-1.19431	1.25017e-05	Bchap3_similar to yeast HAP3, Subunit of the Hap2p/3p/4p/5p CCAAT-binding complex
Bcin03g03390	-1.19462	0.0040467	Bcsod1_Superoxide dismutase
Bcin09g03220	-1.19669	0.00275004	Bcfum1_similar to yeast FUM1, Fumarase
Bcin10g02220	-1.19773	0.0225223
Bcin02g09140	-1.19912	0.000110315
Bcin08g02150	-1.19933	0.0281756
Bcin08g04860	-1.20157	0.000532198
Bcin13g01630	-1.20301	0.00116849	Bcrpn7_similar to yeast RPN7, Essential non-ATPase regulatory subunit of the 26S proteasome
Bcin02g00660	-1.20319	0.0198529	Bcsgt1_similar to yeast SGT1, Cochaperone protein
Bcin04g03660	-1.20398	0.000209757	Bcvma1_similar to yeast VMA1, Subunit A of the V1 peripheral membrane domain of V-ATPase
Bcin04g04610	-1.20701	0.00604621
Bcin16g00750	-1.20741	8.14151e-05	Bcpan2_similar to yeast PAN2, Catalytic subunit of the Pan2p-Pan3p poly(A)-ribonuclease complex
Bcin06g01920	-1.20987	2.87384e-05
Bcin02g06660	-1.21013	0.0168387	Bccho1_similar to yeast CHO1, Phosphatidylserine synthase
Bcin02g04670	-1.2109	0.0154144	Protease			1
Bcin01g06480	-1.21173	0.033287
Bcin01g00750	-1.21294	0.00977507
Bcin09g01420	-1.21398	0.0402111
Bcin08g06450	-1.21692	0.00855937
Bcin11g00830	-1.2195	0.00198144
Bcin10g05680	-1.22204	0.0404411
Bcin04g00330	-1.22244	0.00702548	Bcpct1_similar to yeast PCT1, Cholinephosphate cytidylyltransferase
Bcin11g00770	-1.22325	0.00404403
Bcin10g05290	-1.22773	0.0295862
Bcin01g09300	-1.22912	0.0182733	Bcecm29_similar to yeast ECM29, Scaffold protein
Bcin13g00480	-1.22912	0.000172448	Bcpds5_similar to yeast PDS5, Cohesion maintenance factor
Bcin01g01200	-1.23114	0.00412496
Bcin12g04410	-1.23133	0.0101836
Bcin06g01930	-1.23346	0.000739	Bcgo1_Glyoxal oxidase
Bcin02g07720	-1.23384	0.0011072	Bcyhk8_similar to yeast YHK8, Presumed antiporter of the major facilitator superfamily
Bcin02g07020	-1.23487	4.91693e-05
Bcin15g02330	-1.23615	0.0107844
Bcin07g03580	-1.24154	0.00312206
Bcin08g06300	-1.2428	0.00353102
Bcin05g07500	-1.24325	2.40104e-05
Bcin07g02430	-1.24529	0.00162628
Bcin09g04060	-1.2472	0.000798149	Bcfre7_similar to yeast FRE7, Putative ferric reductase with similarity to Fre2p
Bcin05g01530	-1.24816	0.00218361
Bcin13g01130	-1.24862	0.0168385
Bcin03g05840	-1.25063	0.0473142
Bcin02g00960	-1.25233	0.0124371
Bcin07g02610	-1.25443	0.0145747
Bcin12g02980	-1.25644	0.0229294
Bcin01g10890	-1.25684	1.01379e-06
Bcin15g00480	-1.25772	4.32436e-05	Carbohydrate-Active enZYme		1
Bcin04g01260	-1.25864	0.00824734
Bcin06g00390	-1.25913	0.000520025	Bcspc105_similar to yeast SPC105, Subunit of a kinetochore-microtubule binding complex
Bcin05g05240	-1.26166	0.0310285
Bcin04g03680	-1.26228	0.0331117	Bcrbk1_similar to yeast RBK1, Putative ribokinase [Source:SGD
Bcin11g01290	-1.26436	0.0115171
Bcin15g01140	-1.26558	0.000168713
Bcin01g05490	-1.26607	0.000694027	Bcnpl4_similar to yeast NPL4, Substrate-recruiting cofactor of the Cdc48p-Npl4p-Ufd1p segregase
Bcin04g02470	-1.26858	0.000567104
Bcin09g02680	-1.2698	1.82272e-06
Bcin15g01300	-1.27147	6.99873e-07	Bcpex5_similar to yeast PEX5, Peroxisomal membrane signal receptor for peroxisomal matrix proteins
Bcin05g02020	-1.2717	0.000828468
Bcin11g02730	-1.27176	0.0351481	BcPIO5_Gene with a peak of expression during the Outset of colonization
Bcin11g05160	-1.27424	0.00162628	Bcsah1_similar to yeast SAH1, S-adenosyl-L-homocysteine hydrolase
Bcin09g06110	-1.27466	9.43612e-05
Bcin04g06400	-1.27867	0.0101003	Bcgut2_similar to yeast GUT2, Mitochondrial glycerol-3-phosphate dehydrogenase
Bcin03g02970	-1.282	0.00146242	Carbohydrate-Active enZYme		1
Bcin02g00910	-1.28299	0.000862423	Bcede1_similar to yeast EDE1, Putative regulator of cytokinesis
Bcin02g09060	-1.28433	0.0172906
Bcin12g02450	-1.28546	0.0121322	Bcbio2_similar to yeast BIO2, Biotin synthase
Bcin12g00770	-1.28781	0.018606	Bcspo14_similar to yeast SPO14, Phospholipase D					1
Bcin15g02600	-1.28886	0.043197	Bcpkp2_similar to yeast PKP2, Mitochondrial protein kinase
Bcin13g04830	-1.29575	2.25864e-05	Bchse1_similar to yeast HSE1, Subunit of the endosomal Vps27p-Hse1p complex
Bcin15g03280	-1.29885	0.0368905
Bcin02g01610	-1.30074	0.000263249	Bcnde3_External NADH dehydrogenase 3
Bcin13g04280	-1.30144	0.0106525
Bcin01g10790	-1.30155	0.0279167
Bcin04g05010	-1.30446	4.4562e-05	Bctsc13_similar to yeast TSC13, Enoyl reductase
Bcin11g06320	-1.30753	0.0339634
Bcin12g00170	-1.3094	8.4367e-05
Bcin11g06140	-1.31014	0.00323303
Bcin05g01160	-1.31089	0.0241178
Bcin05g05290	-1.31182	0.0169509
Bcin03g03310	-1.31195	0.0185636
Bcin09g02020	-1.31333	0.00727841
Bcin15g03330	-1.31524	0.011211	Bclcc6_Laccase
Bcin13g05500	-1.31535	0.0474435
Bcin08g02950	-1.31598	0.000115311
Bcin07g03110	-1.31628	0.0115532
Bcin04g06900	-1.31705	0.000163587
Bcin01g00420	-1.31769	0.00250225	Bcist2_similar to yeast IST2, Cortical ER protein involved in ER-plasma membrane tethering
Bcin12g01020	-1.3178	0.0330738	Bcoah_Oxaloacetate acetylhydrolase
Bcin03g03360	-1.32095	1.29649e-06
Bcin01g07710	-1.32155	0.0100941
Bcin06g02520	-1.32681	1.49259e-05
Bcin03g04500	-1.33005	0.00804657
Bcin13g05390	-1.33042	0.0482644
Bcin10g03920	-1.33176	0.00027081
Bcin16g02210	-1.33228	0.00126889	Bcpre5_similar to yeast PRE5, Alpha 6 subunit of the 20S proteasome
Bcin13g03520	-1.33415	0.0298354
Bcin03g08380	-1.33622	1.89629e-05
Bcin16g04030	-1.33775	0.00956148
Bcin05g01330	-1.33896	0.0182846
Bcin07g06060	-1.33974	0.00749285
Bcin14g01970	-1.3409	2.96329e-08
Bcin05g06690	-1.34491	0.00297933
Bcin12g02440	-1.34709	2.73901e-05
Bcin11g00220	-1.34903	0.0462706
Bcin11g02600	-1.34983	0.0353425
Bcin04g05300	-1.35031	5.25011e-06	Bcglr1_Glutathione reductase
Bcin02g07910	-1.35126	0.0433926
Bcin05g02010	-1.35253	0.0346374
Bcin03g01670	-1.35493	0.0148851	Bcvps16_similar to yeast VPS16, Subunit of the HOPS and the CORVET complexes
Bcin11g04600	-1.35504	0.0497525	Transporter	1
Bcin08g06760	-1.35581	0.029049
Bcin08g05050	-1.35867	0.005324
Bcin06g01260	-1.3587	0.000404392
Bcin16g03540	-1.36046	0.00693434
Bcin10g06070	-1.36118	0.00613428
Bcin08g03700	-1.36237	4.36864e-05	Bccdc48_similar to yeast CDC48, AAA ATPase
Bcin01g05710	-1.36297	0.000172448	Carbohydrate-Active enZYme		1
Bcin03g04830	-1.3634	0.00380397
Bcin15g02360	-1.36582	0.0018004
Bcin01g01790	-1.3668	0.025664
Bcin05g04540	-1.36792	0.00548337
Bcin15g01990	-1.36863	0.00497623	Oxidative stress response
Bcin04g02340	-1.36992	0.00576913
Bcin08g04530	-1.37068	0.00010123	Bcatg3_similar to yeast ATG3, E2-like enzyme
Bcin01g03640	-1.37088	6.86616e-12	Bcugp1_similar to yeast UGP1, UDP-glucose pyrophosphorylase (UGPase)
Bcin07g02920	-1.37124	0.0193177	Bcpks8_Polyketide synthase				1
Bcin06g03110	-1.37173	5.18988e-06	Zn2/Cys6 transcription factor						1
Bcin09g01080	-1.37229	0.000963848
Bcin07g03760	-1.37274	0.00217135
Bcin14g01230	-1.37275	0.0318183	Transporter	1
Bcin04g04240	-1.37366	0.0316663
Bcin12g00300	-1.37594	0.00706045	Carbohydrate-Active enZYme		1
Bcin07g00530	-1.37959	2.55507e-06
Bcin12g00640	-1.37961	3.07901e-05
Bcin12g04570	-1.38259	0.000186375	Bcerg8_similar to yeast ERG8, Phosphomevalonate kinase
Bcin14g04530	-1.38363	0.0105832
Bcin02g07850	-1.38433	0.00288355
Bcin12g01640	-1.38609	0.00519708	Bcfig4_similar to yeast FIG4, Phosphatidylinositol 3,5-bisphosphate (PtdIns[3,5]P) phosphatase					1
Bcin15g01060	-1.38694	0.0145747	Histidine kinase - group IX					1
Bcin16g05140	-1.38836	0.00964377	Bcgyp7_similar to yeast GYP7, GTPase-activating protein for yeast Rab family members
Bcin14g02500	-1.38838	0.0123796
Bcin01g05620	-1.38891	0.00420588
Bcin02g02910	-1.38916	0.000329584
Bcin10g05690	-1.38942	0.0152275
Bcin03g04800	-1.39104	0.000534246
Bcin01g03840	-1.39106	0.0038271
Bcin02g00880	-1.39146	2.5027e-05
Bcin13g05730	-1.39256	0.0171017
Bcin01g08100	-1.39569	0.000239992
Bcin16g01470	-1.40078	0.000329242	Bcrny1_similar to yeast RNY1, Vacuolar RNase of the T(2) family
Bcin05g02040	-1.40236	0.00272961
Bcin04g00770	-1.4066	0.0490588	Bcmet17_similar to yeast MET17, O-acetyl homoserine-O-acetyl serine sulfhydrylase
Bcin08g06840	-1.40888	0.000562233
Bcin06g03160	-1.40997	0.000647158	Bcsod2_Cu/Zn superoxide dismutase
Bcin14g03520	-1.41007	0.00477708
Bcin02g08040	-1.41043	2.59194e-07
Bcin05g00330	-1.41165	7.51422e-05	Bcdsk2_similar to yeast DSK2, Nuclear-enriched ubiquitin-like polyubiquitin-binding protein
Bcin04g06660	-1.41346	2.74332e-05
Bcin05g00840	-1.41538	0.000638221	Bcvps13_similar to yeast VPS13, Protein involved in prospore membrane morphogenesis
Bcin10g00420	-1.41651	0.0358816
Bcin10g00630	-1.41881	3.21996e-05	Bcfyv10_similar to yeast FYV10, Subunit of GID complex
Bcin16g01630	-1.41931	0.00619109
Bcin04g05560	-1.42481	0.0220199
Bcin05g03280	-1.42832	0.000124405
Bcin13g01720	-1.43595	0.000829673
Bcin05g04550	-1.43605	0.00451618
Bcin03g07020	-1.43854	0.000249315	Bccon7_Cys2His2 transcription factor						1
Bcin01g10980	-1.43953	0.00172811	Bcrpn2_similar to yeast RPN2, Subunit of the 26S proteasome
Bcin12g02310	-1.4398	1.28851e-07
Bcin12g04150	-1.44236	0.0223175
Bcin01g09340	-1.44466	0.0178755
Bcin16g00310	-1.44623	0.00105959
Bcin05g02190	-1.44783	1.42297e-05	Bcscp1_similar to yeast SCP1, Component of yeast cortical actin cytoskeleton
Bcin06g03480	-1.44929	0.000963113
Bcin13g05810	-1.45048	8.28109e-08
Bcin05g01040	-1.45064	0.0111312	Carbohydrate-Active enZYme		1
Bcin09g02890	-1.45092	0.000634237
Bcin02g07120	-1.45154	0.00590571
Bcin10g00300	-1.45329	0.000459644
Bcin02g06140	-1.45415	0.000890358
Bcin02g02450	-1.45522	0.0192033
Bcin04g02490	-1.45864	7.00011e-05	Protease			1
Bcin03g05870	-1.45908	0.000100379
Bcin12g05200	-1.46158	0.0124837
Bcin15g03230	-1.46179	0.0016074	Protease			1
Bcin10g04900	-1.4638	1.96441e-05	Bcyju3_similar to yeast YJU3, Monoglyceride lipase (MGL)
Bcin13g00990	-1.46668	0.00465061	Bcvps27_similar to yeast VPS27, Endosomal protein that forms a complex with Hse1p
Bcin07g05260	-1.46852	0.0260392	Bcyaf9_similar to yeast YAF9, Subunit of NuA4 histone H4 acetyltransferase and SWR1 complexes
Bcin13g00210	-1.46868	4.90091e-06
Bcin09g03810	-1.46891	0.00150881	Protease			1
Bcin07g00160	-1.46963	0.0291685	Carbohydrate-Active enZYme		1
Bcin05g05230	-1.47099	0.00113525
Bcin05g00120	-1.47389	0.0101103
Bcin05g07350	-1.47524	0.00235173
Bcin04g04420	-1.47535	0.0267604	Cys2His2 transcription factor						1
Bcin01g00360	-1.47664	0.0188477	Bcerg1_similar to yeast ERG1, Squalene epoxidase
Bcin13g03020	-1.47804	0.0138428
Bcin02g01850	-1.48216	6.07974e-08
Bcin05g01030	-1.4825	0.00165933
Bcin10g05660	-1.48435	9.50617e-05
Bcin01g04460	-1.4857	0.00268032	Bcbre2_similar to yeast BRE2, Subunit of COMPASS (Set1C) complex
Bcin01g07530	-1.48724	0.0247255
Bcin12g04850	-1.48854	0.000951103
Bcin01g07690	-1.48911	0.00391785
Bcin05g00540	-1.48968	0.000246157	Bchhk1_Histidine kinase - group X					1
Bcin10g01510	-1.49336	0.0427397
Bcin12g05300	-1.49702	0.00380397
Bcin09g06200	-1.49885	0.00198246
Bcin02g00080	-1.50213	0.0240753	Transporter	1
Bcin03g04680	-1.50407	0.000500735	Zn2/Cys6 transcription factor						1
Bcin13g00020	-1.50508	0.000876411
Bcin01g07580	-1.50538	0.00823467
Bcin01g01100	-1.50555	0.00217135	Bcndi1_Internal NADH dehydrogenase
Bcin11g02030	-1.50633	0.0478272
Bcin11g03820	-1.50938	0.000129988
Bcin02g07570	-1.50963	0.000249557
Bcin05g02460	-1.51717	0.000633557
Bcin11g00140	-1.51772	3.44218e-06
Bcin09g02930	-1.52271	0.00154482	Bcap1_Aspartic proteinase			1
Bcin09g03800	-1.52281	0.000237542
Bcin04g00900	-1.5232	2.16026e-06
Bcin01g09450	-1.52359	0.00684109	Bclgd1_L-galactonate dehydratase
Bcin14g00970	-1.52456	0.0376442
Bcin11g03920	-1.52551	0.00964377
Bcin08g00600	-1.52558	0.00255725	Bcmvp1_similar to yeast MVP1, Protein required for sorting proteins to the vacuole
Bcin03g05640	-1.52633	0.015365
Bcin03g08050	-1.52669	0.0356908	Bcpks13_Polyketide synthase, involved in DHN melanin biosynthesis				1
Bcin05g05300	-1.52803	2.11061e-05
Bcin08g01110	-1.52842	0.00219861	Bchex_Protein of the Woronin body
Bcin13g02630	-1.53116	2.13464e-06	Bcmch1_similar to yeast MCH1, Protein with similarity to mammalian monocarboxylate permeases	1
Bcin11g02620	-1.54239	0.00305709	Bchol1_similar to yeast HOL1, major facilitator superfamily	1
Bcin16g03410	-1.54646	0.000907965	Bctwf1_similar to yeast TWF1, Twinfilin
Bcin15g03460	-1.54648	0.000142305
Bcin01g03230	-1.54666	4.90954e-06	Protease			1
Bcin03g07250	-1.54706	0.00103484
Bcin10g02280	-1.54814	0.00142476	Carbohydrate-Active enZYme		1
Bcin05g03560	-1.54983	0.00490265
Bcin05g07170	-1.55362	0.000137096
Bcin02g03950	-1.55383	1.28914e-05	Bcshp1_similar to yeast SHP1, UBX (ubiquitin regulatory X) domain-containing protein
Bcin09g05110	-1.55435	0.00428465
Bcin05g04400	-1.55821	7.33044e-07
Bcin08g01590	-1.56107	0.000723503	Bcrvs161_similar to yeast RVS161, Amphiphysin-like lipid raft protein
Bcin12g04180	-1.56423	0.0112296
Bcin07g02270	-1.56451	0.0247173
Bcin02g08340	-1.56675	1.63231e-08	Bctps1_Trehalose-6-phosphatesynthase
Bcin09g01320	-1.56975	5.73138e-05
Bcin08g06140	-1.57058	0.00394644
Bcin12g01330	-1.57132	2.01448e-05
Bcin05g00830	-1.57224	0.0153665	Bcmimp1_Mitochondrial protein transiently expressed in planta
Bcin13g04700	-1.57579	0.00296064
Bcin03g06600	-1.57703	2.06965e-06
Bcin10g04480	-1.57738	1.25079e-08
Bcin03g02850	-1.57764	0.00246622
Bcin04g00810	-1.57924	0.00974908
Bcin07g03840	-1.58297	0.000196255
Bcin11g03860	-1.58711	5.52842e-06
Bcin15g03370	-1.58853	0.000238522
Bcin02g00440	-1.59024	0.0242662
Bcin03g02330	-1.59352	0.0019204
Bcin06g04680	-1.59399	2.84378e-07
Bcin11g03450	-1.60064	0.000253938	Bclsc1_similar to yeast LSC1, Alpha subunit of succinyl-CoA ligase
Bcin03g06160	-1.60153	0.00121824	Bcypt7_similar to yeast YPT7, Rab family GTPase					1
Bcin13g00050	-1.60273	0.00928942
Bcin09g05310	-1.60387	2.45849e-08
Bcin01g00430	-1.60604	0.00103484
Bcin03g05380	-1.60762	0.0220751
Bcin14g00350	-1.61005	0.014157
Bcin12g06130	-1.61047	0.00861649	Protease			1
Bcin01g01420	-1.61277	0.0217002
Bcin05g01240	-1.61408	0.00581634
Bcin07g02250	-1.61596	0.000437648
Bcin10g04490	-1.61633	0.00148631
Bcin01g02950	-1.61796	0.000687884
Bcin15g03320	-1.61892	3.52094e-08
Bcin01g09040	-1.62077	0.00562557
Bcin06g04020	-1.62123	0.0449508
Bcin03g00500	-1.62298	0.00416051	Bcspl1_Snod-prot-like, induced by ethylene, cerato-platanin gene
Bcin05g00870	-1.62339	0.035556
Bcin01g06810	-1.6243	0.0280104
Bcin12g05810	-1.62838	0.00562984
Bcin05g01990	-1.6339	3.11173e-06
Bcin05g06910	-1.63666	3.59356e-05	Carbohydrate-Active enZYme		1
Bcin05g07160	-1.64015	0.0015404	Bcrmd5_similar to yeast RMD5, Component of GID Complex that confers ubiquitin ligase (U3) activity
Bcin14g05060	-1.64274	8.35879e-06
Bcin06g03510	-1.64454	0.00565783	Bzip transcription factor						1
Bcin05g05720	-1.64739	0.00288226
Bcin09g03870	-1.65066	0.000629235
Bcin07g01300	-1.65115	7.26284e-07	BcCHSVII_Class VII chitin synthase
Bcin08g02540	-1.65301	0.000783121	Bcdnl4_similar to yeast DNL4, DNA ligase required for nonhomologous end-joining (NHEJ)
Bcin08g01660	-1.65323	0.0239938
Bcin04g00250	-1.65641	0.000524123
Bcin05g03190	-1.65708	0.0427358
Bcin10g00560	-1.65837	0.000774282
Bcin01g07870	-1.65844	0.0219059
Bcin06g04900	-1.65853	0.000272001
Bcin10g05710	-1.65906	0.00832177	Carbohydrate-Active enZYme		1
Bcin06g01640	-1.66165	1.5485e-06
Bcin12g00240	-1.66376	0.011206
Bcin16g03360	-1.66699	0.0307321
Bcin14g02800	-1.6707	0.0141413	Carbohydrate-Active enZYme
Bcin08g04240	-1.67472	0.0107496
Bcin14g02460	-1.67518	0.0300567
Bcin14g02490	-1.67783	5.72636e-10
Bcin09g02780	-1.67975	0.0460422
Bcin14g02610	-1.68051	1.1615e-08
Bcin07g02600	-1.68355	0.00195024
Bcin15g00750	-1.68406	0.0460275
Bcin15g04820	-1.68529	0.0450327	Bcrum1_Zn2/Cys6 transcription factor						1
Bcin14g04240	-1.68544	0.000172405
Bcin14g00090	-1.69309	0.0184437
Bcin02g03840	-1.69595	0.0162603
Bcin14g04180	-1.69606	0.0137668
Bcin10g00520	-1.69935	0.00313741	Cys2His2 transcription factor						1
Bcin11g01200	-1.69979	0.0357798
Bcin03g02860	-1.70153	4.74238e-05	Bcsis1_similar to yeast SIS1, Type II HSP40 co-chaperone that interacts with the HSP70 protein Ssa1p
Bcin05g01610	-1.70284	1.25697e-05	Bcpxa1_similar to yeast PXA1, Subunit of a heterodimeric peroxisomal ABC transport complex
Bcin14g00740	-1.70339	0.000348176
Bcin08g05870	-1.70416	0.0174228	Carbohydrate-Active enZYme		1
Bcin04g04920	-1.70418	0.000168932	Bcnmt1_Thiaminesynthase
Bcin10g05700	-1.70421	0.0193752
Bcin08g04120	-1.70426	5.40581e-05	Protease			1
Bcin07g04400	-1.70596	0.0413496	Bcdao12_D-amino acid oxidase
Bcin08g06240	-1.70655	0.0072417
Bcin08g06500	-1.71135	0.019332
Bcin16g00930	-1.71729	0.000485386	CND3_CalciNeurine-Dependant (CND) gene
Bcin08g05800	-1.71797	3.19962e-13
Bcin02g01070	-1.71801	3.43688e-14	Bcrot2_similar to yeast ROT2, Glucosidase II catalytic subunit
Bcin12g06200	-1.71846	0.0101508
Bcin09g04390	-1.72208	0.000706892
Bcin05g05180	-1.72446	2.06965e-06
Bcin14g01380	-1.72484	2.36682e-07	Bcaif1_AIF-like oxidoreductase 1
Bcin11g01690	-1.72521	0.000600154
Bcin06g00320	-1.72842	0.00256572
Bcin03g02210	-1.73044	0.00470845
Bcin06g04150	-1.73224	0.000729792
Bcin02g07690	-1.73645	0.0003798
Bcin15g02400	-1.73875	9.2112e-05	Bcbas1_similar to yeast BAS1, Myb-related transcription factor						1
Bcin13g02500	-1.74121	2.06401e-05	Bcvps24_similar to yeast VPS24, One of four subunits of the ESCRT-III complex
Bcin10g02710	-1.74814	0.0322401
Bcin15g01030	-1.75062	0.0304918	Carbohydrate-Active enZYme		1
Bcin09g02070	-1.75425	0.00100999	Carbohydrate-Active enZYme		1
Bcin04g00210	-1.76318	9.2188e-05
Bcin02g06520	-1.76882	0.00516889
Bcin12g05550	-1.77026	1.7282e-12
Bcin04g04800	-1.77064	0.00021166	Bcbrn1_Tetrahydroxynaphtalene (THN) reductase, involved in DHN melanin biosynthesis				1
Bcin02g09370	-1.77375	8.1406e-06
Bcin07g06490	-1.77468	0.0121364
Bcin08g03150	-1.77514	3.04463e-07
Bcin11g00210	-1.77629	0.0464781
Bcin15g03910	-1.78088	5.81996e-07
Bcin01g01190	-1.78907	7.388e-06	Bcap3_Aspartic proteinase			1
Bcin15g01900	-1.78986	5.6819e-05	Bcace1_Cys2His2 transcription factor						1
Bcin11g02290	-1.79023	0.00154482	Helix-loop-helix (HLH) transcription factor						1
Bcin01g04040	-1.79085	3.96698e-06
Bcin10g05130	-1.79094	0.005905
Bcin15g02100	-1.79225	3.91379e-07	Bcmcx1_similar to yeast MCX1, Mitochondrial matrix protein
Bcin16g04590	-1.79445	0.010811
Bcin08g01690	-1.79738	0.027115	Bcltf5_Light-responsive Zn2/Cys6 transcription factor						1
Bcin05g00670	-1.79773	1.70832e-05	Protease			1
Bcin14g02070	-1.79903	4.25261e-07
Bcin06g05400	-1.80406	0.000726676
Bcin01g05780	-1.80468	0.000323203	Helix-loop-helix (HLH) transcription factor						1
Bcin01g01220	-1.80783	9.04409e-05
Bcin07g00400	-1.80984	0.000357483
Bcin09g01300	-1.80987	1.0215e-05
Bcin13g02690	-1.81245	3.84834e-05
Bcin01g09520	-1.8149	0.0237786
Bcin12g02060	-1.81723	9.45739e-06	BcxlnR_Zn2/Cys6 transcription factor						1
Bcin15g05170	-1.81898	0.00848238
Bcin07g04000	-1.82017	0.0310282	Carbohydrate-Active enZYme		1
Bcin01g01430	-1.82552	0.00577674	Transporter
Bcin12g01350	-1.83085	9.49945e-07	Bcuba1_similar to yeast UBA1, Ubiquitin activating enzyme (E1)
Bcin06g03420	-1.83163	3.28084e-06
Bcin08g03020	-1.83186	2.79881e-05
Bcin01g10840	-1.83618	3.57537e-08
Bcin03g08530	-1.84085	0.00245253
Bcin09g03640	-1.84706	0.0487978
Bcin01g00650	-1.8509	1.75284e-05	Protease			1
Bcin02g03560	-1.85247	0.00668249	Transporter	1
Bcin03g04590	-1.85512	0.0106986
Bcin01g09200	-1.86063	0.0241178
Bcin14g04310	-1.86502	0.0115727
Bcin05g01640	-1.87096	0.000231627	Carbohydrate-Active enZYme		1
Bcin04g00940	-1.87741	0.0454957
Bcin14g04770	-1.87771	0.000646856
Bcin14g02080	-1.88189	0.00655423
Bcin12g00970	-1.88299	8.92551e-05	Bcgst19_Glutathione S-transferase
Bcin15g02090	-1.88356	0.000123623	Bcglc3_similar to yeast GLC3, Glycogen branching enzyme, involved in glycogen accumulation
Bcin10g00670	-1.8859	3.16952e-05
Bcin04g02370	-1.89158	0.011989
Bcin02g05690	-1.89241	1.95201e-09	Carbohydrate-Active enZYme		1
Bcin02g09250	-1.8933	3.16566e-06
Bcin05g05480	-1.89694	0.00162746
Bcin01g01440	-1.90273	0.000839854
Bcin07g02740	-1.90318	0.0108977	Carbohydrate-Active enZYme		1
Bcin04g00660	-1.90944	0.00640523
Bcin08g06320	-1.9135	3.75642e-06
Bcin01g03500	-1.91355	7.49472e-07
Bcin06g00550	-1.91467	0.00256572
Bcin09g07140	-1.92506	0.000223515
Bcin15g05260	-1.92533	5.21846e-05	Carbohydrate-Active enZYme		1
Bcin11g02180	-1.92963	0.0450327	Carbohydrate-Active enZYme		1
Bcin06g00580	-1.93986	0.000460814	Carbohydrate-Active enZYme		1
Bcin01g09180	-1.94263	0.000162556
Bcin03g03880	-1.94646	7.7441e-07	Bcdoa1_similar to yeast DOA1, WD repeat protein required for ubiquitin-mediated protein degradation
Bcin02g01420	-1.9502	0.014157	Carbohydrate-Active enZYme		1
Bcin09g06840	-1.95109	0.00308079
Bcin05g04130	-1.95683	0.00478913
Bcin12g04740	-1.95859	2.82205e-08
Bcin15g03860	-1.95874	0.0234662
Bcin07g05560	-1.96518	0.0356098
Bcin02g01730	-1.96557	0.0117792
Bcin04g00820	-1.96911	0.00189265
Bcin06g06510	-1.97052	0.0422529
Bcin07g06210	-1.97147	0.00173252
Bcin11g01020	-1.98053	5.50913e-14
Bcin13g02750	-1.98167	0.000985657
Bcin09g02320	-1.98176	9.79395e-10
Bcin01g02870	-1.98611	0.000913199
Bcin16g02700	-1.98833	0.000179184
Bcin07g02650	-1.98858	0.02497	Carbohydrate-Active enZYme		1
Bcin13g04920	-2.00387	0.000396548
Bcin01g11300	-2.00527	4.37863e-12
Bcin14g04330	-2.00634	5.06763e-06	Bcstp22_similar to yeast STP22, Component of the ESCRT-I complex
Bcin01g08880	-2.01276	1.70772e-06
Bcin01g10420	-2.03248	0.0218287
Bcin07g03280	-2.03334	0.00246469	Carbohydrate-Active enZYme		1
Bcin09g03260	-2.03769	0.00374221	Cys2His2 transcription factor						1
Bcin08g05100	-2.04084	0.000141566
Bcin07g04390	-2.04096	0.0158662
Bcin06g02760	-2.04812	1.78379e-05
Bcin05g06490	-2.0492	0.0166635
Bcin12g06660	-2.05186	0.000104858
Bcin02g02000	-2.05985	0.0206132	Carbohydrate-Active enZYme		1
Bcin09g00570	-2.06371	0.0366414
Bcin13g03410	-2.06702	5.07514e-05
Bcin14g03780	-2.07002	0.0324582
Bcin02g08830	-2.07717	0.0478272	Bcpks18_Polyketide synthase				1
Bcin06g06470	-2.07792	0.0106973
Bcin05g06290	-2.07912	0.0469672
Bcin01g09950	-2.08004	1.33065e-14
Bcin02g00030	-2.08161	0.0362583	Zn2/Cys6 + fungal trans transcription factor						1
Bcin16g01710	-2.08499	5.01626e-05	Cys2His2 transcription factor						1
Bcin01g08080	-2.08653	3.11173e-06	Bzip transcription factor						1
Bcin09g02430	-2.0957	1.05287e-06	Cys2His2 transcription factor						1
Bcin05g04010	-2.0978	9.28631e-06
Bcin03g05180	-2.09788	0.0259547	Fungal trans transcription factor						1
Bcin08g01390	-2.10218	5.20941e-09
Bcin11g01060	-2.10439	0.000788853
Bcin02g05330	-2.10619	5.81192e-06
Bcin06g04670	-2.10695	0.00478913
Bcin12g05790	-2.10783	4.08531e-05
Bcin01g07880	-2.11022	4.61722e-07
Bcin16g03380	-2.12024	0.000602891
Bcin10g00060	-2.12483	1.64325e-08	Bcmcr1_similar to yeast MCR1, Mitochondrial NADH-cytochrome b5 reductase
Bcin01g01630	-2.12573	0.000256759
Bcin11g01230	-2.13275	1.11553e-06
Bcin08g05780	-2.13334	1.67873e-05	Protease			1
Bcin15g04050	-2.13551	7.50422e-06
Bcin14g01480	-2.14045	3.54187e-07	Oxidative stress response
Bcin03g03600	-2.1409	0.0100941	Zn2/Cys6 transcription factor						1
Bcin01g06990	-2.14112	0.00452885
Bcin12g02430	-2.14732	1.19268e-07
Bcin04g00930	-2.15159	3.19067e-05
Bcin14g04580	-2.15931	4.22266e-05
Bcin04g02660	-2.16005	0.00037944
Bcin04g06870	-2.16211	0.000891291
Bcin05g06180	-2.16223	0.00111121
Bcin11g03880	-2.16443	0.000693268
Bcin10g06150	-2.16645	0.0460629
Bcin04g06560	-2.18102	5.06654e-08
Bcin12g01520	-2.18561	0.0489933	Bcgo2_Glyoxal oxidase 2
Bcin13g00120	-2.18651	3.28297e-07
Bcin07g03040	-2.18656	4.04865e-06
Bcin03g03440	-2.18939	1.07304e-05
Bcin12g02300	-2.18964	2.82527e-14	Transporter	1
Bcin08g00300	-2.2005	0.0208364	Bcgst11_Glutathione S-transferase
Bcin04g05650	-2.20099	0.00019108
Bcin15g05310	-2.20445	0.000322224
Bcin04g01410	-2.2161	4.32436e-05
Bcin12g02680	-2.21804	1.45809e-06	Bcjen1_similar to yeast JEN1, Monocarboxylate/proton symporter of the plasma membrane
Bcin16g03320	-2.21909	0.0072717
Bcin11g06460	-2.22003	0.00158089
Bcin01g07410	-2.2221	1.45607e-07
Bcin10g02650	-2.22462	0.000322189	Carbohydrate-Active enZYme		1
Bcin11g06300	-2.22853	2.16715e-05
Bcin04g00640	-2.24651	0.000229838	Bcpks20_Polyketide synthase				1
Bcin12g01870	-2.24799	9.9322e-08	Bczta1_similar to yeast ZTA1, NADPH-dependent quinone reductase
Bcin01g02910	-2.25386	1.24104e-07
Bcin06g01730	-2.25858	0.0392529
Bcin05g00380	-2.26053	6.53564e-08
Bcin07g01750	-2.26747	0.0187906
Bcin08g05570	-2.27228	0.00049952	BcnirA_Zn2/Cys6 transcription factor						1
Bcin03g04310	-2.27431	3.63792e-05
Bcin01g08150	-2.2754	3.41209e-05
Bcin08g04730	-2.27646	2.44858e-10	Bcfbp1_similar to yeast FBP1, Fructose-1,6-bisphosphatase
Bcin13g04610	-2.27659	4.28517e-05
Bcin08g05090	-2.27699	0.00407682
Bcin09g01790	-2.28102	0.00379782
Bcin02g03060	-2.28369	8.69908e-09	BcppoA80_Fatty acid oxygenase
Bcin02g06250	-2.28379	0.00107485
Bcin11g05730	-2.28422	6.04781e-16	Bcvtc4_similar to yeast VTC4, Vacuolar membrane polyphosphate polymerase
Bcin10g01030	-2.28433	9.59076e-15	Bcprx9_Peroxiredoxin (Redoxin)
Bcin16g04630	-2.28964	0.000113639
Bcin02g03660	-2.29154	6.37499e-06
Bcin06g03990	-2.29655	0.0205423	Bcku70_Protein involved in DNA reparation
Bcin13g02450	-2.2993	2.89986e-07
Bcin01g07340	-2.29958	1.24555e-14
Bcin10g03870	-2.30191	1.32071e-12	Bclov3_PAS/ LOV protein 3, putative blue light sensor					1
Bcin02g07630	-2.30732	0.0208223
Bcin07g05290	-2.30846	0.00164009
Bcin09g01620	-2.30909	3.84834e-05	Bccry2_Cryptochrome-like, potential blue light sensor					1
Bcin03g05600	-2.3149	8.33356e-06
Bcin14g01400	-2.32066	1.5979e-09	Protease			1
Bcin04g03900	-2.32281	0.000914484
Bcin10g05520	-2.32903	1.5749e-13
Bcin03g09010	-2.3378	0.0152716
Bcin11g03710	-2.34052	0.00364999	Transporter	1
Bcin01g05720	-2.34736	1.35415e-08
Bcin12g04640	-2.35469	1.03681e-09
Bcin06g06090	-2.36253	0.00111637
Bcin01g00790	-2.36543	2.24746e-07
Bcin13g05710	-2.37321	0.00767808	Bcgox1_Galactose oxidase
Bcin04g06880	-2.37324	5.68339e-10
Bcin01g08680	-2.37381	2.70879e-05	Bcpio10_Gene with a peak of expression during the Outset of colonization
Bcin01g04240	-2.37515	0.00357285
Bcin08g06690	-2.37537	0.000146884
Bcin11g01050	-2.37705	3.22063e-05
Bcin16g04360	-2.37732	0.00974641
Bcin01g09230	-2.38137	0.000506852	Bcphy2_Phytochrome-like 2, Histidine kinase - group VIII, potential red light sensor					1
Bcin01g03390	-2.38338	0.00478839	Bcams1_similar to yeast AMS1, Vacuolar alpha mannosidase
Bcin11g04160	-2.39608	0.000192601
Bcin02g06310	-2.39626	0.0490355
Bcin07g03720	-2.40494	2.28272e-07
Bcin11g01190	-2.41185	2.31615e-10
Bcin03g00530	-2.41608	7.45728e-05
Bcin15g05600	-2.42111	2.80316e-21	CND9_CalciNeurine-Dependant (CND) gene, mannitol-1phosphatedeshydrogenase
Bcin01g06060	-2.42308	5.47358e-06
Bcin10g05760	-2.43039	0.0253168
Bcin06g05580	-2.43784	0.011267
Bcin08g05040	-2.44611	0.00060002
Bcin06g05360	-2.4508	3.55485e-05
Bcin10g02660	-2.45843	1.35341e-06
Bcin10g00030	-2.46233	3.54019e-05
Bcin09g07130	-2.47187	5.13506e-09
Bcin16g02010	-2.47396	2.36591e-06	Bcfes1_similar to yeast FES1, Hsp70 (Ssa1p) nucleotide exchange factor
Bcin10g05600	-2.47617	0.000331845
Bcin06g06340	-2.48177	1.16798e-05	Bcmsh1_similar to yeast MSH1, DNA-binding protein of the mitochondria
Bcin15g02320	-2.49142	3.60081e-11
Bcin01g01610	-2.50723	0.0460422
Bcin10g01610	-2.51144	0.000125085
Bcin10g01960	-2.52034	0.000478246
Bcin10g04970	-2.5211	2.70136e-05
Bcin13g05720	-2.52673	0.00231509	Bcprd1_Dyp-type peroxidase
Bcin01g00190	-2.53053	6.5919e-09	Bcmho1_similar to yeast MHO1, Protein of unknown function
Bcin15g02820	-2.5412	1.90403e-06
Bcin08g06100	-2.54383	0.00117124
Bcin02g01230	-2.55477	7.3903e-07
Bcin09g05130	-2.55621	0.0117945
Bcin03g06830	-2.55738	2.67834e-14
Bcin12g04630	-2.5581	0.0489645
Bcin01g04670	-2.57669	0.0156914
Bcin12g00630	-2.57721	3.02225e-05
Bcin14g01990	-2.57823	2.603e-07	Bzip transcription factor						1
Bcin02g06210	-2.57919	2.24015e-05
Bcin12g04910	-2.58344	0.0280669	Protease			1
Bcin01g00800	-2.58407	5.01311e-10	Bclcc8_Laccase
Bcin11g04410	-2.59693	2.84988e-05	Bchsp78_similar to yeast HSP78, Oligomeric mitochondrial matrix chaperone
Bcin10g06130	-2.60772	0.000249692
Bcin03g05610	-2.60927	0.0254375
Bcin15g05370	-2.61134	1.67659e-06
Bcin10g05910	-2.61657	0.0313203
Bcin09g01970	-2.6234	2.0356e-11	Carbohydrate-Active enZYme		1
Bcin15g00330	-2.62799	0.00304365
Bcin06g04840	-2.62868	6.66293e-05	Carbohydrate-Active enZYme		1
Bcin05g05110	-2.63222	1.22828e-10
Bcin12g03260	-2.63321	6.40418e-07
Bcin04g06630	-2.63568	0.000133466
Bcin16g04800	-2.63683	3.63642e-40
Bcin01g09720	-2.65385	7.22874e-07
Bcin09g05250	-2.65916	2.11199e-09
Bcin07g02550	-2.66624	5.56966e-07	Carbohydrate-Active enZYme		1
Bcin02g00870	-2.6719	0.00639998	Bcgst8_Glutathione S-transferase
Bcin15g00320	-2.67352	0.0255591
Bcin01g03420	-2.68709	1.59099e-07
Bcin15g05350	-2.69303	3.7519e-11
Bcin12g02780	-2.6953	1.0592e-07	Bcopi10_similar to yeast OPI10, Protein with a possible role in phospholipid biosynthesis
Bcin01g11510	-2.70877	0.000395422	Zn2/Cys6 transcription factor						1
Bcin02g06580	-2.71449	5.68475e-07
Bcin01g09100	-2.71905	2.8982e-08	Carbohydrate-Active enZYme		1
Bcin03g02100	-2.72605	0.0170513
Bcin03g05480	-2.73078	0.00129612
Bcin10g00660	-2.73238	4.67113e-06
Bcin01g05330	-2.73397	4.87386e-10
Bcin01g03190	-2.73496	1.07544e-06
Bcin06g03440	-2.73971	4.91921e-07	Bcaox_Mitochondrial alternative oxydase
Bcin04g04190	-2.74723	3.11173e-06	Carbohydrate-Active enZYme		1
Bcin01g07640	-2.75302	0.0134504
Bcin16g03980	-2.75313	0.000870866	Carbohydrate-Active enZYme		1
Bcin11g06120	-2.77352	0.000269631
Bcin09g02130	-2.77821	0.000383861
Bcin13g01790	-2.78394	0.000136128
Bcin03g01620	-2.79696	0.000333004
Bcin04g06730	-2.81351	1.7282e-12
Bcin06g01490	-2.81442	3.91026e-05	Transporter	1
Bcin15g02270	-2.8197	3.22914e-16	Carbohydrate-Active enZYme		1
Bcin01g10310	-2.8232	2.08331e-11	Bcgdb1_similar to yeast GDB1, Glycogen debranching enzyme
Bcin06g03850	-2.85561	1.89425e-05
[truncated: 142 more rows]

## Sheet: mRNA expression I24
Differentially expressed gene	log2FoldChange	padj	Description	transporters	CAZymes	proteases	SM biosynthesis	signaling	TF
Bcin08g00940	9.15418	6.74201e-44	CFEM domain effector
Bcin06g03270	8.95079	1.88842e-70
Bcin16g03950	8.91068	1.06213e-38	Carbohydrate-Active enZYme		1
Bcin03g00240	8.50031	1.26831e-75	Glyceraldehyde reductase
Bcin02g05860	8.34428	1.71403e-64	Bcpg6_Endopolygalacturonase		1
Bcin15g01600	8.05	8.05529e-21	Carbohydrate-Active enZYme		1
Bcin13g05760	7.98012	2.34744e-58	Carbohydrate-Active enZYme		1
Bcin02g04800	7.37431	1.59275e-24	Protease			1
Bcin14g05570	6.76134	3.08057e-24
Bcin03g00200	6.69329	2.3908e-15	Transporter	1
Bcin16g03020	6.51988	3.01848e-19	Carbohydrate-Active enZYme		1
Bcin05g00010	6.48883	2.00982e-57
Bcin03g01440	6.3491	5.03206e-14	Carbohydrate-Active enZYme		1
Bcin14g01070	6.3344	5.44847e-26
Bcin09g00810	6.29203	1.47377e-12
Bcin12g06300	6.24991	4.56855e-21	Protease			1
Bcin02g07510	6.23411	9.96652e-30
Bcin06g00120	6.17187	1.48258e-30
Bcin16g01490	6.09982	1.15476e-18
Bcin05g02520	6.07338	7.39836e-59	Bcpgx1_Exo-polygalacturonase		1
Bcin02g07500	6.00523	1.94968e-36
Bcin01g09430	5.88247	2.50157e-30	Carbohydrate-Active enZYme		1
Bcin08g00950	5.86845	2.20251e-25	Carbohydrate-Active enZYme		1
Bcin03g00250	5.85992	8.30038e-31
Bcin02g07470	5.81408	1.74938e-32
Bcin13g03950	5.78123	1.53023e-57	Carbohydrate-Active enZYme		1
Bcin01g00100	5.77034	4.47523e-36	Bcboa10_ botcinic acid (BoA) biosynthetic gene, thioesterase domain				1
Bcin09g00460	5.72711	5.10715e-34
Bcin05g00030	5.72298	1.09955e-11
Bcin05g03680	5.70739	8.26785e-21
Bcin12g00950	5.70318	8.53217e-24	Carbohydrate-Active enZYme		1
Bcin03g00480	5.66335	3.3004e-20	Bcxyn11A_Xylanase		1
Bcin13g02960	5.61585	1.00861e-30	Protease			1
Bcin04g05580	5.57208	2.36134e-33
Bcin10g02180	5.56643	3.0642e-26
Bcin13g03890	5.56103	1.89591e-15
Bcin16g05190	5.53848	4.51557e-15
Bcin13g02320	5.5188	4.24042e-20	Carbohydrate-Active enZYme		1
Bcin02g07490	5.46926	2.66284e-37
Bcin01g11020	5.45019	1.3547e-13
Bcin14g01580	5.42036	5.75944e-19
Bcin13g02100	5.40208	8.26081e-27	Carbohydrate-Active enZYme		1
Bcin01g05090	5.38429	1.22073e-12	Transporter	1
Bcin15g01960	5.36196	2.5173e-22
Bcin03g00230	5.3498	2.96051e-25
Bcin01g05970	5.32518	9.10325e-30
Bcin05g02410	5.32348	2.64438e-11
Bcin04g06020	5.23877	1.98873e-44	Carbohydrate-Active enZYme		1
Bcin05g06280	5.19235	4.99679e-12	Gene under positive selection (Aguileta et al., 2012), putative oxydoreductase
Bcin15g00130	5.17206	5.0684e-16	Carbohydrate-Active enZYme		1
Bcin05g07680	5.15	2.27206e-09
Bcin01g11010	5.14909	9.02779e-16
Bcin02g06900	5.10188	8.27258e-67	Bcrps20_ Protein component of the small (40S) ribosomal subunit
Bcin08g00280	5.09974	4.18137e-18	Protease			1
Bcin15g05700	5.06742	9.82015e-24
Bcin09g02150	5.03669	2.09127e-14
Bcin03g07180	5.02607	6.38254e-24
Bcin14g05510	5.01495	4.21011e-44	Carbohydrate-Active enZYme		1
Bcin02g05300	5.00199	7.82457e-09
Bcin02g08380	4.94927	4.99759e-31	Carbohydrate-Active enZYme		1
Bcin13g00300	4.93451	5.55814e-18
Bcin12g01100	4.92547	7.16427e-20	Carbohydrate-Active enZYme		1
Bcin03g07120	4.91824	7.70415e-65	Bcrps12_ Protein component of the small (40S) ribosomal subunit
Bcin02g07070	4.91655	1.63382e-51
Bcin07g07120	4.90096	1.5145e-31
Bcin11g05920	4.88496	9.46929e-40
Bcin12g04530	4.83826	2.56301e-20	Carbohydrate-Active enZYme		1
Bcin15g03080	4.80054	1.68969e-30	BccutA_Cutinase A		1
Bcin03g05820	4.79887	6.40989e-12	Carbohydrate-Active enZYme		1
Bcin07g02650	4.78502	1.22626e-30	Carbohydrate-Active enZYme		1
Bcin15g02380	4.76174	2.69932e-26	Bcacp1_Pepstatin-insensitive aspartic protease			1
Bcin06g00380	4.76159	1.62333e-62
Bcin05g08070	4.75834	8.88376e-19
Bcin09g05600	4.74795	2.54404e-19	Bcrpl30_ Ribosomal 60S subunit protein L30
Bcin01g07100	4.74743	1.44185e-10	Bcctr1_Copper transporter 1	1
Bcin02g07700	4.7439	5.39976e-16	Bcara1_Alpha-1,5-L-endo-arabinanase		1
Bcin13g00830	4.71958	3.91782e-22
Bcin01g09350	4.70643	8.7768e-59
Bcin15g03870	4.70219	6.83606e-18	Carbohydrate-Active enZYme		1
Bcin01g02430	4.69423	1.61491e-13
Bcin09g06570	4.66469	3.14515e-16
Bcin12g06620	4.66293	1.38558e-10
Bcin03g00790	4.66289	7.00126e-25
Bcin12g03650	4.62624	1.10652e-11
Bcin03g03480	4.62249	8.88951e-24	Carbohydrate-Active enZYme		1
Bcin05g06070	4.61356	1.76873e-45	Bcrpl38_similar to yeast RPL38, Ribosomal 60S subunit protein L38
Bcin09g06480	4.60986	8.37593e-34
Bcin09g00800	4.59647	1.38785e-58
Bcin11g03280	4.58912	1.09537e-20
Bcin08g00760	4.58448	4.32899e-17
Bcin09g06880	4.57656	3.53528e-22	Bclip1_Similar to lipase		1
Bcin13g01780	4.55491	1.10972e-06
Bcin12g03570	4.55232	8.97985e-28
Bcin12g06770	4.55207	1.07474e-14
Bcin02g05870	4.52801	1.99005e-34
Bcin02g05140	4.52741	1.21231e-96	Bcrpl28_similar to yeast RPL28, Ribosomal 60S subunit protein L28
Bcin10g04300	4.52624	3.67117e-63
Bcin04g03050	4.52224	5.14283e-18	Bcgpr5_G protein-coupled receptor 5					1
Bcin13g01020	4.50917	1.27669e-13
Bcin01g09620	4.4993	3.09792e-22
Bcin01g09660	4.49395	1.54232e-49
Bcin14g04100	4.48255	3.23676e-39
Bcin11g03790	4.47795	8.14958e-07
Bcin01g06650	4.4669	1.20356e-59
Bcin02g09050	4.46655	1.10504e-15
Bcin01g00040	4.4389	3.7347e-21	Bcboa4_ botcinic acid (BoA) biosynthetic gene, cytochrome P450				1
Bcin01g00030	4.43848	2.28731e-24	Bcboa3_ botcinic acid (BoA) biosynthetic gene, cytochrome P450				1
Bcin05g02580	4.4381	6.24701e-32
Bcin03g05780	4.42346	2.84508e-20
Bcin03g07110	4.42196	1.46965e-21
Bcin10g05010	4.41663	2.63653e-12	Carbohydrate-Active enZYme		1
Bcin03g01500	4.3966	2.42219e-34	Bcgar2_D-galacturonate reductase
Bcin05g01600	4.395	6.72382e-18
Bcin02g00800	4.38128	2.12828e-20	Bcpic4_Gene with maximal expression at Complete colonization
Bcin01g07250	4.37872	3.10751e-09	Carbohydrate-Active enZYme		1
Bcin02g06070	4.37769	6.62268e-34	Bcrps31_similar to yeast RPS31, Fusion protein cleaved to yield ribosomal protein S31 and ubiquitin
Bcin04g04290	4.36865	1.98278e-35
Bcin09g04790	4.36845	6.15319e-17	Carbohydrate-Active enZYme		1
Bcin06g06720	4.34884	3.00626e-10	Bcnep1_Similar to necrosis- and ethylene-inducing protein 1 precursor
Bcin16g00230	4.34616	1.31937e-11
Bcin04g05190	4.34005	4.62208e-27
Bcin15g05630	4.33923	1.28458e-10
Bcin08g00890	4.33847	3.86788e-25	Carbohydrate-Active enZYme
Bcin04g03230	4.33662	1.7396e-30
Bcin12g00010	4.33568	1.75136e-07
Bcin02g03860	4.33242	2.4732e-19	Protease			1
Bcin07g00260	4.32848	9.88214e-11
Bcin12g01300	4.31984	5.91686e-132
Bcin17g00040	4.31344	1.30077e-23
Bcin04g05440	4.2889	1.76356e-32
Bcin03g00570	4.28698	3.46223e-10
Bcin03g00210	4.27045	9.50484e-25
Bcin06g04850	4.26218	4.41716e-23	Carbohydrate-Active enZYme		1
Bcin10g03580	4.25311	1.78222e-23	Bcrpl29_similar to yeast RPL29, Ribosomal 60S subunit protein L29
Bcin13g03600	4.2441	3.72997e-55
Bcin03g01900	4.22058	4.14484e-27
Bcin07g00520	4.21195	2.91216e-51
Bcin15g05710	4.21112	1.35324e-13
Bcin03g06170	4.2103	2.1459e-43
Bcin10g02530	4.1932	3.73304e-06	Bcser1_Serine protease			1
Bcin08g04910	4.18347	8.72636e-14
Bcin11g02180	4.17067	1.14686e-32	Carbohydrate-Active enZYme		1
Bcin09g04430	4.1427	6.54307e-09	Protease			1
Bcin03g06990	4.14065	5.03099e-16
Bcin11g04710	4.12931	1.2281e-51
Bcin07g01150	4.12517	1.20739e-22
Bcin14g00210	4.1136	4.48057e-16
Bcin01g11150	4.10066	4.96999e-09	Carbohydrate-Active enZYme		1
Bcin02g05360	4.0814	4.54422e-05	Protease			1
Bcin14g04180	4.07745	2.2768e-16
Bcin01g11030	4.0746	4.57941e-17
Bcin01g00770	4.07313	8.52119e-27
Bcin06g05860	4.05712	4.82491e-47	Bcrps13_similar to yeast RPS13, Protein component of the small (40S) ribosomal subunit
Bcin08g02490	4.04329	6.77228e-27	Bcrpl32_similar to yeast RPL32, Ribosomal 60S subunit protein L32
Bcin01g05080	4.02124	0.000225102
Bcin15g01970	4.01589	1.11762e-08
Bcin05g06130	3.99386	1.9418e-17
Bcin09g02490	3.99351	5.83995e-13
Bcin01g02210	3.98784	4.06701e-83
Bcin03g07360	3.98727	2.21669e-05	Carbohydrate-Active enZYme		1
Bcin10g05590	3.97921	3.48807e-15	Carbohydrate-Active enZYme		1
Bcin03g07460	3.96573	2.46112e-30	Bcrpl25_similar to yeast RPL25, Ribosomal 60S subunit protein L25
Bcin11g02900	3.94569	5.56414e-08	Protease			1
Bcin03g04480	3.92269	2.04682e-08
Bcin13g03390	3.9146	2.9726e-12
Bcin03g03620	3.90775	8.88676e-40
Bcin09g04610	3.90405	1.27669e-13	Transporter	1
Bcin02g07770	3.90129	2.23355e-42	Bcnep2_Necrosis- and ethylene-inducing protein 2 precursor
Bcin03g02530	3.89682	1.00324e-34
Bcin01g00110	3.89313	2.20585e-16	Bcboa11_Putative botcinic acid (BoA) biosynthetic gene, transferase family				1
Bcin02g00810	3.89076	1.70924e-23
Bcin14g05500	3.89074	7.52814e-22	Bcgod1_Glucose oxidase
Bcin05g00100	3.88988	8.75381e-12
Bcin14g05480	3.88452	0.000292823
Bcin11g01340	3.87273	3.2971e-05
Bcin09g03550	3.86542	3.35342e-14
Bcin01g00020	3.86434	1.4053e-16	Bcboa2_Putative botcinic acid (BoA) biosynthetic gene, flavin-binding monooxygenase-like				1
Bcin14g03310	3.85841	2.02213e-08
Bcin13g05070	3.83969	7.23816e-17
Bcin07g03780	3.83701	5.86182e-09	Bchxt15_Hexose transporter 15	1
Bcin02g03530	3.8267	7.08846e-11				1
Bcin12g06360	3.82606	4.84977e-07	Protease
Bcin02g07480	3.82241	3.00808e-11
Bcin16g04810	3.82101	6.15181e-49
Bcin06g00510	3.8147	0.000111381	Bhp3_Hydrophobin class II
Bcin18g00020	3.81364	1.01541e-16
Bcin08g06160	3.81255	0.000197872	Carbohydrate-Active enZYme		1
Bcin01g00160	3.80872	2.86252e-27
Bcin05g08330	3.79672	1.45524e-15	Carbohydrate-Active enZYme		1
Bcin09g00210	3.77329	2.75376e-11	Transporter	1
Bcin16g02480	3.76642	2.30291e-32
Bcin04g05070	3.7617	8.73902e-22
Bcin08g03530	3.74903	1.3913e-25
Bcin15g01950	3.74187	6.55112e-07
Bcin08g04590	3.73335	7.22002e-07
Bcin06g02890	3.72905	5.45416e-27
Bcin02g03510	3.72624	1.72891e-05
Bcin01g00050	3.708	1.86352e-22	Bcboa5_Putative botcinic acid (BoA) biosynthetic gene, alcohol dehydrogenase GroES-like domain				1
Bcin01g01800	3.70425	2.36581e-71
Bcin14g04230	3.70362	2.49625e-17	Bcrpl5_similar to yeast RPL5, Ribosomal 60S subunit protein L5
Bcin12g02910	3.70246	1.04165e-26
Bcin06g00150	3.69631	4.10549e-08	Transporter	1
Bcin02g00420	3.69449	1.17778e-06
Bcin08g03850	3.69184	0.000394575	Bcaba1_Cytochrome P450 monooxygenase, in abscisic acid gene cluster				1
Bcin06g07600	3.68165	0.00142932
Bcin01g08610	3.64474	3.0799e-10
Bcin07g05810	3.64378	6.22165e-34	Bcccp2_Cytochrome c peroxidase
Bcin10g04290	3.64361	3.14183e-19
Bcin03g04860	3.63552	1.95552e-30
Bcin12g02090	3.63003	8.79225e-17
Bcin01g05960	3.62991	1.83218e-07
Bcin12g06460	3.62743	1.78936e-16	Protease
Bcin04g04100	3.62011	9.15468e-21
Bcin09g06450	3.61653	3.79074e-22
Bcin05g06490	3.61201	9.02919e-15
Bcin16g02770	3.60874	4.42816e-61	Bcmp1_Similar to metalloproteinase (secreted protein)			1
Bcin12g00860	3.59906	5.07245e-10
Bcin01g03770	3.59458	4.11983e-05
Bcin06g00140	3.59007	1.23223e-21
Bcin14g02680	3.58657	6.14719e-18
Bcin14g03450	3.5819	1.34029e-18	Transporter	1
Bcin03g05720	3.57975	1.42513e-08
Bcin07g02980	3.56707	1.73988e-10
Bcin02g06060	3.54598	7.9407e-10
Bcin02g02000	3.54444	6.44095e-07	Carbohydrate-Active enZYme		1
Bcin02g00015	3.54029	8.51074e-10
Bcin03g03630	3.50985	5.56246e-15	Carbohydrate-Active enZYme		1
Bcin02g03540	3.49414	5.8857e-36	Bcrps15_similar to yeast RPS15, Protein component of the small (40S) ribosomal subunit
Bcin08g01020	3.48763	1.56984e-15	Protease			1
Bcin02g07090	3.48473	1.05911e-08
Bcin01g01320	3.48191	8.55909e-09	Transporter	1
Bcin01g03900	3.47996	4.34942e-05
Bcin04g03260	3.47981	2.74445e-19
Bcin03g06970	3.46901	4.62134e-29
Bcin03g09320	3.46442	2.69871e-08
Bcin01g08620	3.45884	3.5834e-07
Bcin14g04480	3.44934	3.0312e-06	Transporter	1
Bcin08g07090	3.44778	8.48876e-05
Bcin05g01000	3.44489	3.24598e-09
Bcin01g09540	3.43885	9.31224e-06
Bcin04g00540	3.43689	5.37628e-18
Bcin03g05060	3.43602	8.05577e-21	Carbohydrate-Active enZYme		1
Bcin01g02200	3.43147	1.91028e-12
Bcin03g08130	3.42209	5.57988e-15
Bcin02g01960	3.41573	9.3163e-07	Carbohydrate-Active enZYme		1
Bcin09g05490	3.40774	3.1278e-15
Bcin10g02820	3.40749	7.76355e-09	Oxidative stress response
Bcin03g05670	3.40626	7.77665e-05
Bcin03g09210	3.38906	3.03885e-08
Bcin10g01260	3.37874	1.02272e-17
Bcin02g08100	3.37715	6.41672e-19
Bcin12g00030	3.37527	5.36802e-14
Bcin01g00980	3.3652	6.14857e-34
Bcin04g06330	3.3644	2.6732e-14
Bcin09g02030	3.36365	5.5016e-06
Bcin01g10250	3.35732	5.79112e-14
Bcin07g07130	3.35327	9.66727e-11
Bcin09g04950	3.34925	2.59448e-16
Bcin02g00780	3.3458	3.47098e-20	Protease			1
Bcin12g06580	3.34052	4.02412e-14
Bcin11g05900	3.32845	9.674e-19
Bcin06g04290	3.31382	0.000266256	Carbohydrate-Active enZYme		1
Bcin14g05490	3.307	0.00691868
Bcin08g03840	3.30619	5.60946e-08	Bcaba2_Cytochrome P450 monooxygenase, in abscisic acid gene cluster				1
Bcin16g00010	3.29952	5.10678e-05
Bcin13g02170	3.2971	0.00676189
Bcin02g08990	3.29595	1.9388e-12
Bcin07g01720	3.29428	3.21582e-17	Protease			1
Bcin08g06270	3.29382	6.70224e-18	Protease			1
Bcin01g00260	3.28922	2.2803e-10
Bcin09g02160	3.27578	8.05804e-06
Bcin01g03940	3.26262	8.84798e-10	Transporter	1
Bcin01g02460	3.25967	1.48206e-06	Carbohydrate-Active enZYme		1
Bcin01g01570	3.25202	6.06344e-16
Bcin01g07270	3.23731	8.13056e-09	Bchxt19_Putative sugar:H symporter	1
Bcin12g00910	3.23652	0.000292986
Bcin07g02180	3.2318	3.23785e-09	Bctpo1_similar to yeast TPO1, Polyamine transporter of the major facilitator superfamily	1
Bcin06g01600	3.22537	1.31348e-09	Carbohydrate-Active enZYme		1
Bcin16g02850	3.22071	0.00423241
Bcin02g02940	3.20953	1.03204e-15
Bcin05g05820	3.2059	6.91181e-13
Bcin01g02510	3.20393	1.76241e-16
Bcin04g03240	3.20335	2.42937e-21
Bcin05g08130	3.1963	3.73984e-06	Carbohydrate-Active enZYme		1
Bcin10g04590	3.19171	1.80461e-07
Bcin01g11160	3.18145	0.000749159	Carbohydrate-Active enZYme		1
Bcin06g03350	3.17845	7.67178e-37
Bcin15g05110	3.17012	8.3427e-10
Bcin10g01300	3.16841	0.000524132
Bcin16g04860	3.16672	0.00317678	Transporter	1
Bcin07g05910	3.16015	4.58428e-09	Transporter	1
Bcin12g02050	3.15911	1.38506e-07
Bcin01g07760	3.15398	4.5642e-06
Bcin02g01580	3.15296	5.07894e-09
Bcin07g03280	3.14895	5.77915e-15	Carbohydrate-Active enZYme		1
Bcin16g03870	3.14822	2.09022e-16
Bcin11g06220	3.14616	0.00152734
Bcin07g06690	3.1334	3.79601e-07
Bcin12g00900	3.11827	0.000115018
Bcin14g03030	3.11609	9.23666e-05
Bcin01g07230	3.11318	6.10247e-13
Bcin02g05560	3.10657	8.13069e-16
Bcin07g01860	3.10316	0.00521876
Bcin02g08790	3.09793	3.41644e-13
Bcin02g07520	3.09259	1.43156e-14	Carbohydrate-Active enZYme		1
Bcin16g04870	3.09235	0.000706902
Bcin05g03580	3.09042	5.18432e-11	Protease			1
Bcin01g00080	3.0756	6.85188e-20	Bcboa8_Putative botcinic acid (BoA) biosynthetic gene, FAD-binding domain				1
Bcin06g03740	3.06122	0.00122699
Bcin01g06950	3.06109	1.54618e-19
Bcin12g05690	3.05976	7.81511e-10	Bcgst20_Glutathione S-transferase
Bcin12g01360	3.05967	0.0001891	Bcfkbp12_Gene with maximal expression at Complete colonization, FK506-binding (FKBP12) peptidyl-prolylcis-transisomerase
Bcin08g00740	3.05801	1.04841e-23	Transporter	1
Bcin06g00850	3.05416	0.000524109
Bcin12g00870	3.05292	0.000198876	Transporter	1
Bcin09g06210	3.04887	2.26287e-07
Bcin13g04210	3.04827	6.01512e-09	Oxidative stress response
Bcin01g08220	3.04815	2.47382e-20
Bcin13g03350	3.0383	2.33697e-05
Bcin01g00120	3.03772	4.50718e-21	Bcboa12_Putative botcinic acid (BoA) biosynthetic gene				1
Bcin12g00580	3.03483	0.0138884
Bcin01g08910	3.0263	2.45436e-07
Bcin03g01490	3.02566	7.66393e-25	Bclga1_2-keto-3-deoxy-L-galactonate aldolase
Bcin10g04610	3.02337	4.09649e-11
Bcin01g00010	3.02303	2.66842e-18	Bcboa1_Putative botcinic acid (BoA) biosynthetic gene, NmrA-like family				1
Bcin14g04170	3.02199	1.19991e-05
Bcin02g05830	3.01902	0.00485246
Bcin07g00230	3.01615	8.97114e-08
Bcin12g05030	3.01605	4.45188e-06	Bcpio7_Gene with a peak of expression during the Outset of colonization
Bcin02g04680	3.01305	3.38308e-14	Transporter	1
Bcin04g02660	3.01225	1.00213e-17
Bcin04g06250	3.00741	7.84278e-05	Carbohydrate-Active enZYme		1
Bcin11g03690	2.99058	0.00379414
Bcin09g00500	2.96905	1.05977e-05
Bcin06g01060	2.96587	6.38337e-15
Bcin06g00470	2.96293	3.02961e-05
Bcin14g01700	2.96116	0.0134964	Carbohydrate-Active enZYme		1
Bcin03g01680	2.95948	2.82352e-07	Bcpg4_Endopolygalacturonase		1
Bcin03g01460	2.95123	9.17628e-06
Bcin10g04370	2.95058	1.53256e-16
Bcin01g09640	2.9492	0.00563877
Bcin14g04790	2.94751	3.51589e-07
Bcin08g02110	2.93471	3.87623e-16	Carbohydrate-Active enZYme		1
Bcin08g02400	2.93043	2.62e-06
Bcin06g06330	2.92767	7.34411e-16	Bcrpp0_similar to yeast RPP0, Conserved ribosomal protein P0 of the ribosomal stalk
Bcin14g02020	2.92626	8.16907e-17	Bcsnu13_similar to yeast SNU13, RNA binding protein
Bcin08g00720	2.92568	3.77419e-08	Bcap14_Aspartic proteinase			1
Bcin03g06050	2.92324	6.47649e-10	Bcfap7_similar to yeast FAP7, Essential NTPase required for small ribosome subunit synthesis
Bcin04g01810	2.91947	0.0183634
Bcin16g03180	2.91762	2.73116e-08
Bcin02g04550	2.91677	1.11636e-09
Bcin05g02420	2.91437	0.00376515
Bcin02g01660	2.91406	1.75035e-09	Transporter	1
Bcin16g01480	2.91334	0.000600976
Bcin10g05550	2.89983	1.3471e-23
Bcin08g03460	2.8954	8.7693e-09
Bcin16g00180	2.89453	9.61379e-11
Bcin07g06700	2.8836	2.22499e-06	Carbohydrate-Active enZYme		1
Bcin16g03900	2.8828	1.90827e-12
Bcin08g02120	2.87766	5.25246e-08	Carbohydrate-Active enZYme		1
Bcin05g06510	2.87636	3.69245e-08
Bcin03g03830	2.87364	1.16632e-06	Bcpme2_Pectin methyl esterase		1
Bcin05g06020	2.87324	2.9254e-06	Carbohydrate-Active enZYme		1
Bcin08g00070	2.87026	4.23918e-10	Carbohydrate-Active enZYme		1
Bcin12g01060	2.86369	4.3814e-05
Bcin09g03540	2.86124	2.84265e-08
Bcin01g09980	2.86032	2.23764e-06
Bcin01g05890	2.85764	3.88354e-18	Bmr1_Bmr1, ABC-transporter	1
Bcin03g07630	2.85758	1.97539e-11
Bcin11g04790	2.85605	9.24993e-07
Bcin07g04040	2.84734	7.81373e-09
Bcin10g05630	2.84709	1.13064e-14	Carbohydrate-Active enZYme		1
Bcin07g00470	2.84272	8.30943e-11
Bcin06g04470	2.84039	6.18262e-09
Bcin15g01030	2.83326	1.68447e-05	Carbohydrate-Active enZYme		1
Bcin09g04440	2.83104	1.07121e-09	Carbohydrate-Active enZYme		1
Bcin05g01880	2.83066	1.23448e-07
Bcin02g00210	2.82862	1.23122e-27	Protease			1
Bcin10g03570	2.8194	1.35175e-14
Bcin14g02830	2.81562	2.28623e-07	Bcrpl3_similar to yeast RPL3, Ribosomal 60S subunit protein L3
Bcin08g03830	2.8124	3.31388e-05	Bcaba4_Dehydrogenase/reductase, in abscisic acid gene cluster
Bcin03g01820	2.80826	4.11983e-05
Bcin01g03910	2.80794	0.00064004
Bcin04g00180	2.80336	1.99334e-15
Bcin08g03430	2.80325	8.9856e-06
Bcin15g04760	2.8026	0.00765081
Bcin03g00590	2.79869	1.33353e-08	Bcrps5_similar to yeast RPS5, Protein component of the small (40S) ribosomal subunit
Bcin13g00770	2.79397	6.10683e-12	Protease			1
Bcin12g00300	2.79215	1.48884e-14	Carbohydrate-Active enZYme		1
Bcin16g04280	2.79162	3.12229e-10
Bcin11g06280	2.79052	0.000102956
Bcin10g05430	2.78636	8.20499e-11	Bcrps3_similar to yeast RPS3, Protein component of the small (40S) ribosomal subunit
Bcin13g02090	2.78561	1.73401e-10
Bcin06g03790	2.78364	1.45114e-14	Carbohydrate-Active enZYme		1
Bcin11g00630	2.78173	0.01955
Bcin14g05380	2.77412	0.00140119
Bcin07g07100	2.76731	4.58428e-09	Transporter	1
Bcin15g04670	2.7652	9.06724e-23	Bcser8_Secreted protease			1
Bcin05g02550	2.76396	0.0275875
Bcin16g02560	2.7552	0.00481325
Bcin14g02030	2.75093	1.85365e-19
Bcin02g04910	2.74358	1.25492e-16
Bcin02g07930	2.74332	1.77328e-10
Bcin06g00130	2.73917	2.94635e-06
Bcin10g02830	2.72717	9.0671e-09
Bcin04g00160	2.72421	4.9497e-05
Bcin10g00900	2.72075	1.54937e-05
Bcin01g07090	2.72019	0.000489939
Bcin01g04860	2.7166	1.29411e-05
Bcin06g03640	2.71591	0.000159406	Transporter	1
Bcin01g09970	2.7149	0.00256568	Carbohydrate-Active enZYme		1
Bcin02g07890	2.70782	0.00100367
Bcin15g02290	2.69598	0.0170986
Bcin06g04500	2.69449	3.05527e-13	Carbohydrate-Active enZYme		1
Bcin07g00250	2.69375	5.56221e-05
Bcin13g00840	2.69316	2.23163e-11
Bcin09g01190	2.66455	2.25055e-08
Bcin12g06310	2.65957	2.8125e-12
Bcin08g03820	2.65497	7.65539e-06	Carbohydrate-Active enZYme		1
Bcin02g05980	2.65262	1.12303e-21
Bcin10g06010	2.64412	1.54618e-19
Bcin14g03010	2.64294	5.37349e-10	Bcgbl1_Heterotrimeric Gbeta-like protein					1
Bcin05g07510	2.64272	0.000837618
Bcin04g03100	2.64205	3.90924e-21	Bcilv5_similar to yeast ILV5, Acetohydroxyacid reductoisomerase and mtDNA binding protein
Bcin03g09120	2.64132	0.0266171
Bcin16g00380	2.6301	0.000336692
Bcin12g05660	2.62554	9.70522e-07
Bcin05g01460	2.62533	0.000146819
Bcin07g07000	2.62524	0.000809414
Bcin02g04220	2.62152	1.00682e-14
Bcin06g03610	2.62125	9.74195e-10
Bcin16g03610	2.62069	9.28084e-06	Bcgst26_Microsomal glutathione S-transferase II (MAPEG family)
Bcin02g01890	2.61972	0.0358585
Bcin01g07080	2.6161	0.01126
Bcin02g02950	2.61482	0.0094686
Bcin02g01090	2.61148	3.73984e-06	Bcyar1_similar to yeast YAR1, Ankyrin-repeat containing, nucleocytoplasmic shuttling chaperone
Bcin08g00990	2.6062	5.89566e-06
Bcin09g05120	2.60446	1.30721e-09
Bcin15g02200	2.59753	1.11973e-12
Bcin17g00030	2.58984	0.00024374
Bcin03g04720	2.57804	0.0349384
Bcin07g00920	2.57588	0.000355455
Bcin06g00670	2.57026	0.0134762	Transporter	1
Bcin06g02140	2.5662	0.0183757	Carbohydrate-Active enZYme		1
Bcin09g04020	2.5652	1.5711e-07
Bcin03g06530	2.56512	2.34933e-06
Bcin07g04900	2.55845	1.56641e-09
Bcin07g06950	2.55612	2.77485e-08
Bcin10g06130	2.55326	2.08053e-08
Bcin11g01810	2.54775	9.26443e-14
Bcin06g01580	2.53968	3.95416e-11	Carbohydrate-Active enZYme		1
Bcin06g06290	2.53966	1.2061e-07	Bcfcy1_similar to yeast FCY1, Cytosine deaminase
Bcin12g02040	2.53186	3.80173e-07	Bcap8_Aspartic proteinase			1
Bcin15g04750	2.52758	0.029119
Bcin16g00220	2.52659	0.0478088
Bcin08g05870	2.52446	1.6259e-07	Carbohydrate-Active enZYme		1
Bcin10g03590	2.51963	1.17202e-13	Transporter	1
Bcin08g02390	2.51918	1.36392e-17	Protease			1
Bcin15g05620	2.51635	0.0489013	Transporter	1
Bcin09g02640	2.51493	2.21087e-06	Carbohydrate-Active enZYme		1
Bcin02g05970	2.51482	3.32299e-05
Bcin14g04590	2.50996	2.96863e-06
Bcin14g02960	2.5062	1.81508e-10
Bcin15g03140	2.50496	0.0311612	Carbohydrate-Active enZYme		1
Bcin01g05130	2.50397	3.15051e-09	Bcmrpl25_similar to yeast MRPL25, Mitochondrial ribosomal protein of the large subunit
Bcin11g05510	2.50363	0.0185286	Transporter	1
Bcin12g01900	2.50291	0.0149009
Bcin11g05380	2.50021	3.1615e-05
Bcin03g04150	2.49783	0.000229106	Protease			1
Bcin06g05270	2.49582	4.37303e-07	Carbohydrate-Active enZYme		1
Bcin01g04410	2.49383	0.0427542
Bcin05g02430	2.49058	0.00395864	Bcprd8_Peroxidase
Bcin15g02680	2.48067	0.0427735
Bcin07g06300	2.47948	0.0035724
Bcin10g06060	2.47209	1.86797e-05
Bcin01g01300	2.46055	3.46731e-06
Bcin11g04920	2.4604	0.00887557
Bcin11g00260	2.45029	6.25005e-12	Transporter	1
Bcin08g00060	2.45	2.21711e-09
Bcin03g05030	2.44814	0.0375992
Bcin02g08240	2.44807	0.0144527
Bcin06g00310	2.44679	3.9468e-05
Bcin07g00040	2.43232	7.31482e-05
Bcin14g04630	2.43172	1.54749e-08	Bcpic2_Gene with maximal expression at Complete colonization
Bcin05g07190	2.42981	1.00994e-10	Protease			1
Bcin01g07510	2.42485	7.87935e-15	Bcerj5_similar to yeast ERJ5, Type I membrane protein with a J domain
Bcin03g05210	2.42436	2.17958e-05
Bcin02g08980	2.42362	0.0143867	Transporter	1
Bcin05g07120	2.42077	0.000339805
Bcin01g00640	2.42005	3.33708e-07
Bcin06g00630	2.41891	4.55927e-05	Protease			1
Bcin01g03620	2.41834	0.0296062
Bcin06g01200	2.41802	4.00945e-20
Bcin02g08270	2.4158	3.30286e-07
Bcin06g01100	2.41078	2.90536e-12	Bcmrp2_similar to yeast MRP2, Mitochondrial ribosomal protein of the small subunit [Source:SGD
Bcin03g01300	2.40941	0.00362233
Bcin13g04850	2.40572	0.000307367	Carbohydrate-Active enZYme		1
Bcin13g05420	2.40514	0.000176648
Bcin16g00002	2.40419	0.00026247
Bcin02g03160	2.40417	4.39196e-13
Bcin06g00530	2.39965	0.0124151
Bcin14g03800	2.39938	3.04794e-12	Bcmnn11_similar to yeast MNN11, Subunit of a Golgi mannosyltransferase complex
Bcin15g03070	2.3967	1.04497e-24	Carbohydrate-Active enZYme		1
Bcin08g01980	2.39182	2.47694e-08	Bcdao10_D-amino acid oxidase
Bcin02g00016	2.39144	6.37088e-06
Bcin02g02250	2.39047	7.45646e-08
Bcin13g03210	2.38944	8.9428e-09
Bcin10g05310	2.38895	2.97032e-08	Bcleu2_similar to yeast LEU2, Beta-isopropylmalate dehydrogenase (IMDH)
Bcin03g02710	2.38646	3.68859e-10	Carbohydrate-Active enZYme		1
Bcin14g00260	2.38423	0.0209299
Bcin08g04920	2.38247	0.00607622	Zn2/Cys6 transcription factor + Cys2His2 + Fungal_trans						1
Bcin05g03170	2.3751	0.00441599	Transporter	1
Bcin04g03310	2.37487	1.1091e-05
Bcin01g04540	2.37469	0.0226185	Bop2_2ndMetabolismCluster : PHS1, G protein-coupled receptor (GPCR) : Microbial opsin, opsin-like 2, potential green light sensor					1
Bcin09g06050	2.37134	5.35314e-05
Bcin01g05280	2.36905	0.0075112	Protease			1
Bcin10g04130	2.36893	5.51472e-10	Bcfsf1_similar to yeast FSF1, Putative protein
Bcin01g07180	2.3681	3.38196e-08	Bcmgr2_similar to yeast MGR2, Subunit of the TIM23 translocase complex
Bcin05g01630	2.36789	2.03496e-09
Bcin13g02000	2.36765	0.000135723
Bcin15g04480	2.3617	3.32775e-05
Bcin15g01360	2.35771	6.8797e-10	Bctpo5_similar to yeast TPO5, Protein involved in excretion of putrescine and spermidine
Bcin15g01250	2.35464	3.21095e-10	Bcnop10_similar to yeast NOP10, Subunit of box H/ACA snoRNP complex
Bcin09g00280	2.3543	3.90743e-11
Bcin02g07100	2.35363	1.73572e-13	Carbohydrate-Active enZYme		1
Bcin08g05610	2.3521	0.0256596
Bcin01g00930	2.34964	1.19648e-08	Bcfpr2_similar to yeast FPR2, Membrane-bound peptidyl-prolyl cis-trans isomerase (PPIase)
Bcin06g03070	2.34838	4.09e-11	Protease			1
Bcin14g03020	2.34745	0.0181422
Bcin04g01180	2.34592	4.43214e-06
Bcin14g02630	2.34304	0.0493023
Bcin10g01310	2.33978	0.00580499	Transporter	1
Bcin06g00810	2.339	3.53653e-05
Bcin14g01410	2.33789	0.00248251	Transporter	1
Bcin03g03040	2.33543	0.0121156
Bcin11g00700	2.33482	2.95155e-07	Bcnnt1_similar to yeast NNT1, S-adenosylmethionine-dependent methyltransferase
Bcin03g00160	2.3317	2.87507e-07
Bcin01g08940	2.33062	0.000166661
Bcin06g03780	2.32977	1.4585e-10
Bcin13g03470	2.32915	0.000115226
Bcin10g01660	2.32883	1.2338e-10
Bcin05g02620	2.32687	2.72076e-06
Bcin05g07000	2.32583	0.0132264
Bcin14g00860	2.32419	1.58812e-09	Putative pectin methylesterase (PME)		1
Bcin13g00910	2.32189	0.00143225	Bcmrpl31_similar to yeast MRPL31, Mitochondrial ribosomal protein of the large subunit [Source:SGD
Bcin13g05620	2.32042	7.53023e-10	Bccyb5_similar to yeast CYB5, Cytochrome b5
Bcin16g03450	2.31825	1.83837e-06	Protease			1
Bcin14g03980	2.31731	5.90437e-06
Bcin09g05590	2.31657	3.07616e-23	Bcrpl10_similar to yeast RPL10, Ribosomal 60S subunit protein L10
Bcin05g05170	2.31375	2.14996e-07
Bcin06g06580	2.31182	0.00170656	Carbohydrate-Active enZYme		1
Bcin03g04180	2.31004	2.22386e-08
Bcin13g02740	2.30644	1.17326e-13	Bcpex11_similar to yeast PEX11, Peroxisomal protein required for medium-chain fatty acid oxidation
Bcin01g04350	2.30564	3.01975e-07	Bcisd11_similar to yeast ISD11, Cysteine desulfurase (Nfs1p) activator
Bcin11g00440	2.30289	0.000175741	Bchom6_similar to yeast HOM6, Homoserine dehydrogenase (L-homoserine:NADP oxidoreductase)
Bcin12g06120	2.30207	6.15314e-08
Bcin02g08950	2.29785	0.000404483	Transporter	1
Bcin16g00060	2.29757	0.0114675
Bcin16g02100	2.29725	5.60404e-06	Bcurm1_similar to yeast URM1, Ubiquitin-like protein involved in thiolation of cytoplasmic tRNAs
Bcin11g06300	2.29381	1.56849e-08
Bcin12g03900	2.29375	8.46964e-12	Bctom20_similar to yeast TOM20, Component of the TOM (translocase of outer membrane) complex
Bcin12g00730	2.29314	1.19535e-08
Bcin03g08920	2.29154	0.00167037
Bcin14g02940	2.2891	4.32443e-07
Bcin11g03150	2.2876	3.60848e-17
Bcin03g07390	2.28316	0.000169568	Bcccg1_Clock Control Gene 1					1
Bcin05g06220	2.2829	0.0164162	Bcpks15_Polyketide synthase				1
Bcin03g04540	2.27875	0.0174563
Bcin02g02510	2.27714	5.57966e-05
Bcin12g06270	2.2762	0.0182483
Bcin11g02050	2.27614	1.10851e-06
Bcin01g08190	2.27573	3.81004e-07	Protease			1
Bcin09g03850	2.27327	7.38907e-07
Bcin15g03530	2.26865	6.02781e-12	Bcaim45_similar to yeast AIM45, Putative ortholog of mammalian ETF-alpha
Bcin09g03090	2.26584	0.0343015
Bcin10g01500	2.26579	3.13795e-12
Bcin09g05970	2.26463	0.00973988
Bcin02g07920	2.26214	3.45912e-11
Bcin14g02460	2.26185	0.00034008
Bcin13g01360	2.26102	0.00633691	Transporter	1
Bcin08g06790	2.26024	0.00599148
Bcin08g05200	2.25824	1.10548e-05
Bcin15g03720	2.25739	0.00886346
Bcin12g04700	2.25619	5.24303e-11
Bcin10g03770	2.25291	0.000350325
Bcin16g02970	2.25266	9.53946e-05	Transporter	1
Bcin07g00090	2.24523	0.0342553
Bcin15g02880	2.24403	6.134e-17
Bcin13g05430	2.24038	0.000396131
Bcin10g00240	2.2401	5.07286e-06
Bcin07g04070	2.2393	6.23653e-05
Bcin07g03000	2.23552	8.79005e-06	Transporter	1
Bcin10g02270	2.23284	0.0249564	Bcgst12_Glutathione S-transferase
Bcin01g01900	2.23019	1.24346e-09	Bcsss1_similar to yeast SSS1, Subunit of the Sec61p translocation complex (Sec61p-Sss1p-Sbh1p)
Bcin11g02590	2.22954	7.04338e-24
Bcin05g00710	2.22425	0.00680963	Bclsm5_similar to yeast LSM5, Lsm (Like Sm) protein
Bcin14g02600	2.22138	0.000587025
Bcin09g02970	2.21678	0.0084589
Bcin05g02820	2.2136	0.0035493	Transporter	1
Bcin16g01430	2.21223	1.58732e-11
Bcin03g00280	2.21178	1.19582e-05	Carbohydrate-Active enZYme		1
Bcin11g03800	2.2117	0.0424192	MADS box transcription factor						1
Bcin16g03030	2.20981	0.023799
Bcin01g09270	2.20711	0.0348511
Bcin01g02500	2.20711	9.83523e-08
Bcin11g04220	2.20157	1.76441e-06	Bcgrx5_Glutaredoxin-like
Bcin08g03170	2.20018	4.18035e-17	Bcehd3_similar to yeast EHD3, 3-hydroxyisobutyryl-CoA hydrolase
Bcin09g05950	2.20014	1.26554e-05	Carbohydrate-Active enZYme		1
Bcin11g03020	2.19602	1.1449e-12
Bcin10g02930	2.19571	0.0174191
Bcin14g01530	2.19339	3.94574e-07
Bcin15g04280	2.19309	3.68475e-05
Bcin16g03980	2.19288	3.10314e-07	Carbohydrate-Active enZYme		1
Bcin13g04360	2.19225	7.33842e-09
Bcin09g05960	2.18989	0.00141589
Bcin03g05800	2.18984	0.000546605	Carbohydrate-Active enZYme		1
Bcin05g01150	2.18784	2.24095e-14
Bcin07g02500	2.18415	7.68055e-05
Bcin02g00100	2.18145	0.01616
Bcin16g04690	2.17965	1.23622e-10
Bcin08g00270	2.17775	1.29426e-07	Bcstl1_similar to yeast STL1, Glycerol proton symporter of the plasma membrane	1
Bcin04g05670	2.17696	1.49261e-11	Bcrsm24_similar to yeast RSM24, Mitochondrial ribosomal protein of the small subunit [Source:SGD
Bcin16g04300	2.17534	0.00624945	Bctom7_similar to yeast TOM7, Component of the TOM (translocase of outer membrane) complex
Bcin13g03800	2.17483	1.95825e-07	Bcalg2_similar to yeast ALG2, Mannosyltransferase in the N-linked glycosylation pathway		1
Bcin05g06710	2.17042	6.76483e-06	Bctim9_similar to yeast TIM9, Essential protein of the mitochondrial intermembrane space
Bcin03g05500	2.17033	0.0442014
Bcin02g02850	2.16734	0.0223578
Bcin14g04850	2.16703	1.38922e-09
Bcin12g00940	2.16662	4.65856e-20
Bcin13g04670	2.16494	4.62008e-11
Bcin02g01460	2.16403	5.16381e-05	Bchfa1_similar to yeast HFA1, Mitochondrial acetyl-coenzyme A carboxylase
Bcin08g04600	2.16349	1.96258e-05	Oxidative stress response
Bcin11g00150	2.16333	8.96735e-10
Bcin14g02800	2.16116	6.78575e-05	Carbohydrate-Active enZYme		1
Bcin03g05530	2.1608	3.81488e-09	Bctom22_similar to yeast TOM22, Component of the TOM (Translocase of Outer Membrane) complex
Bcin15g04030	2.16049	0.00808348
Bcin12g04070	2.15417	5.6059e-07	Bcpop5_similar to yeast POP5, Subunit of both RNase MRP and nuclear RNase P
Bcin08g05230	2.14894	1.44616e-09	Bcmrpl51_similar to yeast MRPL51, Mitochondrial ribosomal protein of the large subunit [Source:SGD
Bcin07g05610	2.14776	7.52789e-05	Bcmnp1_similar to yeast MNP1, Protein associated with the mitochondrial nucleoid
Bcin07g05770	2.14377	6.07565e-08	Bcenv10_similar to yeast ENV10, Protein proposed to be involved in vacuolar functions
Bcin12g05220	2.14284	0.000326106	Carbohydrate-Active enZYme		1
Bcin16g03720	2.14094	3.41126e-08	Bcmrpl38_similar to yeast MRPL38, Mitochondrial ribosomal protein of the large subunit
Bcin07g04320	2.13894	1.32009e-06	Bcsme1_similar to yeast SME1, Core Sm protein Sm E
Bcin13g00530	2.13669	0.000913221
Bcin11g05430	2.13263	0.002119	Transporter	1
Bcin07g02510	2.1326	7.23864e-05
Bcin11g05680	2.13195	1.49203e-11	Bcrmt2_similar to yeast RMT2, Arginine N5 methyltransferase
Bcin11g02110	2.12956	2.67055e-13	Bchmt1_similar to yeast HMT1, Nuclear SAM-dependent mono- and asymmetric methyltransferase
Bcin09g00550	2.12952	1.85431e-09
Bcin02g06650	2.12736	9.74038e-10	Bcgar1_similar to yeast GAR1, Protein component of the H/ACA snoRNP pseudouridylase complex
Bcin13g02030	2.12622	0.000185375	Bccyc2_similar to yeast CYC2, Mitochondrial peripheral inner membrane protein
Bcin09g03380	2.12543	2.67527e-08
Bcin14g02370	2.12485	5.23076e-05	Bccyc1_Cytochrome c
Bcin12g02560	2.12467	0.00185099
Bcin15g02740	2.12241	0.0125615
Bcin01g02940	2.11967	1.75006e-05
Bcin11g00540	2.11777	4.33896e-06
Bcin12g02610	2.11641	3.37135e-05
Bcin02g00410	2.11385	0.0036594
Bcin11g02420	2.11378	2.78211e-10
Bcin02g00014	2.11297	0.00265148
Bcin05g00340	2.11245	2.91565e-11
Bcin14g05390	2.11114	1.4546e-06
Bcin16g03620	2.11013	6.34687e-21	Protease			1
Bcin11g05080	2.11011	1.75616e-07
Bcin04g02240	2.11008	0.00461268
Bcin09g05000	2.10765	0.0281924
Bcin14g00760	2.10254	6.63937e-09
Bcin01g03720	2.1013	0.00112801
Bcin15g01270	2.09944	2.61997e-08
Bcin06g02770	2.09465	3.26666e-13
Bcin05g01550	2.09381	1.25383e-05
Bcin10g01840	2.09181	7.10288e-06	Protease			1
Bcin04g00260	2.09175	6.32909e-07	Bcpro2_similar to yeast PRO2, Gamma-glutamyl phosphate reductase
Bcin16g02490	2.08749	3.04071e-06
Bcin06g04840	2.08681	1.1091e-05	Carbohydrate-Active enZYme		1
Bcin06g04120	2.08562	0.000166015
Bcin02g07580	2.08482	3.08038e-06
Bcin11g03930	2.08435	0.000323444	Bcprd3_Peroxidase
Bcin09g04320	2.08357	2.35688e-09
Bcin01g05220	2.08032	0.000328129	Bcost2_similar to yeast OST2, Epsilon subunit of the oligosaccharyltransferase complex
Bcin07g01590	2.08006	3.42131e-09
Bcin09g02000	2.07554	0.00028348	Bchis7_similar to yeast HIS7, Imidazole glycerol phosphate synthase
Bcin06g02440	2.07269	0.0311358
Bcin16g01410	2.07186	5.59088e-07
Bcin12g05190	2.0714	4.75382e-07
Bcin11g04130	2.07104	6.46466e-09
Bcin12g03720	2.06443	6.46982e-05
Bcin09g03560	2.06397	2.53671e-08	Bcegd2_similar to yeast EGD2, Alpha subunit of the nascent polypeptide-associated complex (NAC)
Bcin03g00700	2.05575	0.000336184
Bcin10g00770	2.05551	3.41433e-06	Carbohydrate-Active enZYme		1
Bcin15g00260	2.05433	1.55511e-07	Transporter	1
Bcin03g06980	2.05415	6.38748e-09	Bctyr1_similar to yeast TYR1, Prephenate dehydrogenase involved in tyrosine biosynthesis
Bcin04g04090	2.05351	8.00805e-12	Bcard1_similar to yeast ARD1, Subunit of protein N-terminal acetyltransferase NatA
Bcin03g07490	2.05338	9.15003e-05
Bcin08g05890	2.04983	2.68981e-07	Bcebp2_similar to yeast EBP2, Required for 25S rRNA maturation and 60S ribosomal subunit assembly
Bcin02g09380	2.04921	0.0311671
Bcin07g02680	2.04844	2.93702e-07
Bcin07g03830	2.04706	0.0382545
Bcin01g02250	2.04677	7.19938e-09
Bcin14g02170	2.0417	9.46216e-09	Bcjlp2_similar to yeast JLP2, Protein of unknown function
Bcin09g00730	2.0416	0.00984374
Bcin01g00480	2.03812	2.57743e-08	Bcgot1_similar to yeast GOT1, Homodimeric protein that is packaged into COPII vesicles
Bcin06g07110	2.03696	0.00140766
Bcin11g00380	2.03673	9.13683e-05	Bcfmp30_similar to yeast FMP30, Protein with a role in maintaining mitochondrial morphology
Bcin07g02390	2.03628	0.013419
Bcin15g04200	2.0351	0.020267
Bcin11g03370	2.03462	0.00259898	Zn2/Cys6 transcription factor						1
Bcin12g00360	2.03335	7.83098e-08
Bcin03g00270	2.03221	0.015103
Bcin01g09450	2.03016	3.75406e-05	Bclgd1_L-galactonate dehydratase
Bcin02g03210	2.02959	0.000689679	Protease			1
Bcin09g00660	2.02834	1.02649e-06	Bcicl1_Isocitratelyase1
Bcin04g03000	2.02101	0.00556757
Bcin12g00390	2.01895	0.00306083
Bcin02g06840	2.01811	0.00475933
Bcin04g01780	2.01422	1.35802e-08	Bcach1_similar to yeast ACH1, Protein with CoA transferase activity
Bcin15g04620	2.01256	0.00504494
Bcin13g05740	2.01172	0.00777935
Bcin14g02810	2.00846	0.018155	Transporter	1
Bcin01g08400	2.00396	9.92183e-06
Bcin03g06150	2.00266	1.27478e-09	Protease			1
Bcin01g07920	2.00179	5.07415e-09	Bcsps19_similar to yeast SPS19, Peroxisomal 2,4-dienoyl-CoA reductase
Bcin08g02000	2.00153	1.42061e-06
Bcin05g07140	2.00139	1.93297e-06	Bctim10_similar to yeast TIM10, Essential protein of the mitochondrial intermembrane space
Bcin02g03420	1.9988	6.32533e-06	Bclsm2_similar to yeast LSM2, Lsm (Like Sm) protein
Bcin04g01870	1.99694	5.18851e-10	Bcarg4_similar to yeast ARG4, Argininosuccinate lyase
Bcin12g05670	1.99328	0.00100354
Bcin13g03880	1.99216	4.17392e-08	Bcade13_similar to yeast ADE13, Adenylosuccinate lyase
Bcin14g03400	1.99205	0.00020417	Bcerv25_similar to yeast ERV25, Member of the p24 family involved in ER to Golgi transport
Bcin04g05280	1.99173	0.0452048
Bcin09g04920	1.99085	2.17958e-05	Bcipi1_similar to yeast IPI1, Component of the Rix1 complex and possibly pre-replicative complexes
Bcin07g02080	1.99079	2.11302e-07	Bcdys1_similar to yeast DYS1, Deoxyhypusine synthase
Bcin06g00365	1.9886	0.00881719
Bcin14g04050	1.98611	1.33353e-08
Bcin06g07380	1.98543	0.000104777
Bcin10g04220	1.98351	4.23318e-07	Bctma19_Gene with maximal expression at Complete colonization
Bcin16g02260	1.9795	0.000259573
Bcin13g05230	1.9793	8.11246e-05
Bcin05g04140	1.9791	0.00142932
Bcin05g00510	1.97864	0.000796315
Bcin16g01160	1.97786	0.00216987	Bctim13_similar to yeast TIM13, Mitochondrial intermembrane space protein
Bcin01g02490	1.97715	2.71721e-05
Bcin14g02770	1.97605	5.92759e-08	Bcrpa43_similar to yeast RPA43, RNA polymerase I subunit A43 [Source:SGD
Bcin11g04690	1.97313	4.72514e-05	Bcerg2_similar to yeast ERG2, C-8 sterol isomerase
Bcin14g02920	1.97308	1.53309e-05	Bcmrpl16_similar to yeast MRPL16, Mitochondrial ribosomal protein of the large subunit
Bcin06g05720	1.97305	0.00103994
Bcin07g04130	1.9662	1.53399e-09
Bcin15g01620	1.96553	6.24054e-08	Bcmtd1_similar to yeast MTD1, NAD-dependent 5,10-methylenetetrahydrafolate dehydrogenase
Bcin05g04800	1.96493	0.0069481
Bcin04g04880	1.96237	0.0295858
Bcin11g02140	1.96077	0.00526326
Bcin07g00620	1.96065	7.63171e-05	Bcabp140_similar to yeast ABP140, AdoMet-dependent tRNA methyltransferase and actin binding protein
Bcin14g01890	1.95727	0.00180652	Bcbmt6_similar to yeast BMT6, Methyltransferase required for m3U2843 methylation of the 25S rRNA
Bcin10g02260	1.95692	0.00109363
Bcin01g01970	1.95527	4.77008e-13
Bcin10g05000	1.9519	3.94574e-07
Bcin13g03420	1.95097	0.003594
Bcin03g07910	1.94829	1.79365e-12	Bccat2_similar to yeast CAT2, Carnitine acetyl-CoA transferase
Bcin10g02400	1.94449	4.254e-07
Bcin16g04750	1.94356	4.30533e-09
Bcin02g05960	1.94239	7.02328e-18
Bcin02g02340	1.94141	0.00156728
Bcin04g04790	1.94062	0.0023712
Bcin09g03920	1.93902	2.93544e-08
Bcin16g03910	1.93198	7.90495e-10	Bcpet100_similar to yeast PET100, Chaperone that facilitates the assembly of cytochrome c oxidase
Bcin09g06980	1.93037	8.17174e-05
Bcin12g03950	1.92989	3.16135e-07	Bcmrpl19_similar to yeast MRPL19, Mitochondrial ribosomal protein of the large subunit [Source:SGD
Bcin03g02320	1.92927	1.30743e-12
Bcin06g06460	1.92738	0.0001995
Bcin02g08540	1.92633	5.18157e-08	Bcnop56_similar to yeast NOP56, Essential evolutionarily-conserved nucleolar protein
Bcin15g05030	1.92467	7.79852e-08	Carbohydrate-Active enZYme		1
Bcin05g04300	1.92415	0.0001309
Bcin02g08350	1.9241	5.97886e-06
Bcin16g01380	1.92064	2.13746e-07	Bcatp23_similar to yeast ATP23, Putative metalloprotease of the mitochondrial inner membrane
Bcin10g01390	1.92005	0.00109656
Bcin03g01090	1.91911	1.138e-05	Bcnop16_similar to yeast NOP16, Constituent of 66S pre-ribosomal particles
Bcin12g00190	1.91895	0.000192654	Bcgua1_similar to yeast GUA1, GMP synthase
Bcin09g04650	1.91748	5.17017e-06	Bcrsm18_similar to yeast RSM18, Mitochondrial ribosomal protein of the small subunit
Bcin02g04940	1.91603	1.94383e-07
Bcin04g02040	1.91591	4.38792e-08
Bcin11g02360	1.91293	0.0162772	BcDIM5_Deficient in Methylation
Bcin03g05370	1.91099	1.07597e-08
Bcin16g04930	1.90925	0.00159931
Bcin05g06500	1.90901	0.0115445
Bcin03g04950	1.90728	4.16982e-06
Bcin13g00380	1.90523	2.91418e-06
Bcin14g00310	1.89754	0.0419982
Bcin11g00570	1.897	2.29543e-06	Bcgim5_similar to yeast GIM5, Subunit of the heterohexameric cochaperone prefoldin complex
Bcin15g04730	1.89548	0.000210346
Bcin01g08540	1.89333	0.00271794
Bcin06g01020	1.89184	0.0110109	Bcipi3_similar to yeast IPI3, Component of the Rix1 complex and pre-replicative complexes (pre-RCs)
Bcin01g09030	1.89071	2.75941e-05
Bcin04g00610	1.8887	0.000248456
Bcin12g01070	1.88823	3.49053e-06
Bcin07g01520	1.88738	1.25609e-08
Bcin04g04520	1.88557	3.94622e-08	Protease			1
Bcin16g03680	1.88537	4.25997e-05	Bcsrp102_similar to yeast SRP102, Signal recognition particle (SRP) receptor beta subunit
Bcin14g01010	1.8848	1.57483e-09	Bcsdh5_similar to yeast SDH5, Protein required for flavinylation of Sdh1p
Bcin04g03330	1.88475	0.000159418	Bcpio13_Gene with a peak of expression during the Outset of colonization
Bcin10g04030	1.88454	0.000586991	Bccin4_similar to yeast CIN4, GTP-binding protein involved in beta-tubulin (Tub2p) folding
Bcin13g03510	1.88424	6.9184e-06
Bcin06g06220	1.88299	7.9894e-07	Bcsdh7_similar to yeast SDH7, Mitochondrial protein involved in assembly of succinate dehydrogenase
Bcin11g03260	1.8829	0.000546064	Bcpio9_Gene with a peak of expression during the Outset of colonization
Bcin10g04700	1.88249	2.02458e-07	Bchis6_similar to yeast HIS6, Enzyme that catalyzes the fourth step in the histidine pathway
Bcin13g02850	1.8793	0.00181748	Bcrsm19_similar to yeast RSM19, Mitochondrial ribosomal protein of the small subunit
Bcin02g01300	1.8788	5.25583e-07	Bcrsm27_similar to yeast RSM27, Mitochondrial ribosomal protein of the small subunit [Source:SGD
Bcin03g03610	1.87851	0.00231123	Carbohydrate-Active enZYme		1
Bcin03g06850	1.87799	0.000211327	Bcccs1_similar to yeast CCS1, Copper chaperone for superoxide dismutase Sod1p
Bcin09g01680	1.87419	7.47658e-08
Bcin08g00620	1.87372	0.000100695	Bcmrp17_similar to yeast MRP17, Mitochondrial ribosomal protein of the small subunit
Bcin02g03450	1.87114	4.1547e-06
Bcin08g01520	1.86852	1.30721e-09	Bcmzm1_similar to yeast MZM1, Protein required for assembly of the cytochrome bc(1) complex
Bcin10g01120	1.8667	0.000901849
Bcin16g00810	1.8665	0.00054349
Bcin04g06040	1.86508	0.00576415	Carbohydrate-Active enZYme		1
Bcin14g00100	1.86407	1.68765e-06
Bcin07g05450	1.863	0.025595	Transporter	1
Bcin10g00920	1.85978	0.00041857	Bcbmt5_similar to yeast BMT5, Methyltransferase required for m3U2634 methylation of the 25S rRNA
Bcin03g05080	1.85836	0.00576921
Bcin06g00640	1.85802	4.56373e-06
Bcin09g05190	1.85774	0.000527982
Bcin16g01290	1.85674	1.06134e-12	Bcrrp45_similar to yeast RRP45, Exosome non-catalytic core component
Bcin01g08280	1.85595	1.04012e-05	Bcade8_similar to yeast ADE8, Phosphoribosyl-glycinamide transformylase
Bcin14g02980	1.8517	1.30567e-07
Bcin06g02300	1.85046	8.59148e-07	Bclys12_similar to yeast LYS12, Homo-isocitrate dehydrogenase
Bcin08g05050	1.85023	4.17869e-06
Bcin15g02690	1.84823	0.0189069
Bcin07g02450	1.84804	5.03262e-07	Bcutp18_similar to yeast UTP18, Small-subunit processome protein involved in pre-18S rRNA maturation
Bcin13g01900	1.84585	0.00227958
Bcin03g02440	1.84528	0.00608279
Bcin14g03180	1.84453	0.00433223
Bcin07g03190	1.84026	0.000129915
Bcin06g07280	1.83635	1.11224e-06	Bcbfr1_similar to yeast BFR1, Component of mRNP complexes associated with polyribosomes
Bcin10g02460	1.83473	0.000184595
Bcin03g09280	1.83325	4.81862e-07	Bclys9_similar to yeast LYS9, Saccharopine dehydrogenase (NADP+, L-glutamate-forming)
Bcin02g00006	1.8317	0.0463491
Bcin03g03560	1.83063	0.00371944
Bcin03g09318	1.82951	1.19425e-09
Bcin05g03840	1.82925	0.000656177
Bcin14g04090	1.82892	0.000494414
Bcin07g05520	1.82856	0.00447245	Bc4_Calmodulin					1
Bcin09g06670	1.82772	0.017624
Bcin15g04320	1.82757	0.00206085
Bcin10g02410	1.82472	7.46947e-07	Bcefg1_similar to yeast EFG1, Essential protein required for maturation of 18S rRNA
Bcin07g06330	1.82211	0.00649843
Bcin07g02740	1.82185	0.00152734	Carbohydrate-Active enZYme		1
Bcin09g03590	1.82112	0.0123113
Bcin05g05550	1.81849	5.31882e-06
Bcin06g03950	1.81832	1.59316e-05
Bcin11g02610	1.81464	8.20499e-11
Bcin01g00890	1.81302	0.00612401
Bcin01g06320	1.81023	2.69876e-06	Bcpol30_similar to yeast POL30, Proliferating cell nuclear antigen (PCNA)
Bcin02g08110	1.81003	4.43214e-06	Bcutp6_similar to yeast UTP6, Nucleolar protein
Bcin03g01860	1.80856	0.0027441
Bcin02g02550	1.80843	0.0187243
Bcin16g02630	1.80812	7.82742e-05
Bcin07g00830	1.80702	7.05349e-07	Bcsws2_similar to yeast SWS2, Putative mitochondrial ribosomal protein of the small subunit
Bcin05g05560	1.80606	0.0392391
Bcin05g07460	1.80582	0.000595785	Bcsmx2_similar to yeast SMX2, Core Sm protein Sm G
Bcin16g04290	1.80444	9.81439e-08	Bcflx1_similar to yeast FLX1, Protein required for transport of flavin adenine dinucleotide (FAD)
Bcin01g09480	1.80335	3.04007e-05	Bclsm6_similar to yeast LSM6, Lsm (Like Sm) protein
Bcin05g08370	1.80319	0.00931294	Oxidative stress response
Bcin14g01150	1.80274	0.00257967
Bcin04g03530	1.80173	0.00231256	Bcfmt1_similar to yeast FMT1, Methionyl-tRNA formyltransferase
Bcin05g08300	1.7988	0.0257275
Bcin11g06000	1.7984	2.20346e-05
Bcin01g00670	1.79792	0.00011722	Bcsui2_similar to yeast SUI2, Alpha subunit of the translation initiation factor eIF2
Bcin05g03850	1.79458	6.05215e-07
Bcin12g05410	1.79442	3.89442e-07	Bcesf2_similar to yeast ESF2, Essential nucleolar protein involved in pre-18S rRNA processing
Bcin03g02730	1.78822	6.93517e-06
Bcin07g05070	1.78593	2.08617e-06	Bcbrx1_similar to yeast BRX1, Nucleolar protein
Bcin11g02320	1.78298	0.000386034
Bcin10g04330	1.7825	9.14454e-21	Protease			1
Bcin16g02330	1.78216	0.00044896	Bcmak16_similar to yeast MAK16, Essential nuclear protein
Bcin13g00790	1.78029	0.0185056	Bcmrpl17_similar to yeast MRPL17, Mitochondrial ribosomal protein of the large subunit [Source:SGD
Bcin05g06040	1.77989	0.000433437
Bcin10g02230	1.77735	0.0016227	Bcsar1_similar to yeast SAR1, GTPase, GTP-binding protein of the ARF family
Bcin08g06260	1.77396	5.17017e-06	Bccox16_similar to yeast COX16, Mitochondrial inner membrane protein
Bcin05g04870	1.77203	1.28069e-08
Bcin05g05570	1.77197	0.000183787
Bcin07g05670	1.77116	2.32675e-05	Bcnip7_similar to yeast NIP7, Nucleolar protein required for 60S ribosome subunit biogenesis
Bcin08g00090	1.77081	0.000508727
Bcin01g05980	1.77029	0.0182999
Bcin02g04320	1.77001	3.83775e-05
Bcin15g03210	1.76996	3.49392e-05
Bcin02g06610	1.76832	0.000230065	Bcjem1_similar to yeast JEM1, DnaJ-like chaperone required for nuclear membrane fusion during mating
Bcin09g05170	1.76704	0.0144789
Bcin03g03150	1.76694	0.00133469
Bcin11g00120	1.76687	1.36901e-06	Bcaim10_similar to yeast AIM10, Protein with similarity to tRNA synthetases
Bcin04g02250	1.76652	0.00090242
Bcin13g02980	1.76324	4.8788e-06	Bctsr2_similar to yeast TSR2, Protein with a potential role in pre-rRNA processing [Source:SGD
Bcin14g02550	1.76206	8.66679e-05
Bcin08g06560	1.76034	7.03369e-05
Bcin04g03860	1.75967	1.05846e-08	Bcrrp15_similar to yeast RRP15, Nucleolar protein
Bcin02g00460	1.75924	0.00665417
Bcin07g00840	1.75811	8.39231e-12
Bcin04g05680	1.75687	8.99337e-05	Bchfd1_similar to yeast HFD1, Hexadecenal dehydrogenase
Bcin15g01490	1.75671	7.10288e-06	Bcebdp1_Emopamil-binding protein
Bcin01g08500	1.75668	2.858e-05	Bcsym1_similar to yeast SYM1, Protein required for ethanol metabolism
Bcin02g01560	1.75588	2.25941e-07
Bcin01g06220	1.75541	1.05153e-08
Bcin05g01030	1.75518	4.55927e-05
Bcin03g02230	1.75396	6.22479e-11
Bcin04g05730	1.7539	0.000994443
Bcin13g00690	1.75315	0.000209836	Carbohydrate-Active enZYme		1
Bcin14g02330	1.75229	3.12429e-06	Bcrrp7_similar to yeast RRP7, Essential protein involved in rRNA processing and ribosome biogenesis
Bcin01g05740	1.74808	0.000552408
Bcin02g03810	1.74677	3.21456e-08	Bcfol2_similar to yeast FOL2, GTP-cyclohydrolase I
Bcin16g03780	1.74606	3.62459e-07
Bcin11g01580	1.74455	0.000760391
Bcin13g05780	1.74337	0.00204587
Bcin02g01450	1.74301	0.00102041
Bcin05g00180	1.7418	4.92672e-06
Bcin02g02650	1.7417	3.12854e-05
Bcin01g09990	1.74138	2.02996e-05
Bcin01g03680	1.73905	0.00378992
Bcin04g01560	1.73732	0.0233201
Bcin12g01030	1.73478	0.00768797
Bcin16g04200	1.73426	0.00183767
Bcin04g02220	1.73269	0.00633691
Bcin05g02320	1.73183	0.00625583	Bcrpb10_similar to yeast RPB10, RNA polymerase subunit ABC10-beta
Bcin09g00250	1.73102	8.21073e-08
Bcin12g06450	1.73067	2.45685e-09	Bcmrp20_similar to yeast MRP20, Mitochondrial ribosomal protein of the large subunit [Source:SGD
Bcin01g02960	1.72964	3.6846e-05	Bctvp23_similar to yeast TVP23, Integral membrane protein
Bcin01g08470	1.72926	0.000327861
Bcin14g04580	1.728	9.59605e-05
Bcin16g00870	1.72711	0.000636943
Bcin02g07870	1.72608	0.0070565
Bcin02g03940	1.72604	7.71803e-07
Bcin02g03440	1.72528	0.0112357
Bcin13g02380	1.72357	0.00263971
Bcin07g05890	1.72332	2.21669e-05	Protease			1
Bcin15g02900	1.72202	0.00832254
Bcin10g03000	1.72161	0.000190646
Bcin13g00280	1.72116	1.07181e-11
Bcin09g00600	1.72103	6.55543e-05
Bcin06g01270	1.71962	4.38563e-06	Bcmrps8_similar to yeast MRPS8, Mitochondrial ribosomal protein of the small subunit [Source:SGD
Bcin13g00550	1.71916	4.35614e-14	Bcarx1_similar to yeast ARX1, Nuclear export factor for the ribosomal pre-60S subunit
Bcin01g05480	1.71871	2.4708e-05	Bcsec66_similar to yeast SEC66, Non-essential subunit of Sec63 complex
Bcin01g06440	1.71868	1.34637e-05
Bcin02g04620	1.71801	0.00133963
Bcin05g00770	1.7173	0.0023468	Bcmrp10_similar to yeast MRP10, Mitochondrial ribosomal protein of the small subunit
Bcin02g07210	1.71699	8.03003e-05
Bcin14g05010	1.71341	0.0014449	Bccox11_similar to yeast COX11, Protein required for delivery of copper to Cox1p
Bcin02g06470	1.71045	0.000266976	BcStr2_BcStr2, cystathionine gamma-synthase, key enzyme in methioinine biosynthesis
Bcin10g04890	1.7088	6.91805e-06
Bcin03g06500	1.70784	4.43128e-05
Bcin07g04630	1.70712	6.94404e-07
Bcin07g03520	1.70682	0.00495622
Bcin01g02670	1.70631	7.19096e-07	Bccct2_similar to yeast CCT2, Subunit beta of the cytosolic chaperonin Cct ring complex
Bcin08g06890	1.70566	0.00020683
Bcin01g06800	1.70358	2.39848e-05
Bcin07g06230	1.70212	0.000368427	Bctif35_similar to yeast TIF35, eIF3g subunit of the eukaryotic translation initiation factor 3 (eIF3)
Bcin02g03310	1.70133	0.000100891
Bcin02g03370	1.7011	0.00070221	Bcnus1_similar to yeast NUS1, Putative prenyltransferase
Bcin07g00680	1.70059	0.0225907
Bcin14g04710	1.7004	0.0239567	Bclsm1_similar to yeast LSM1, Lsm (Like Sm) protein
Bcin01g01520	1.69962	1.85054e-05
Bcin11g03100	1.69943	1.54528e-05
Bcin12g02270	1.69922	0.0104722
Bcin04g01070	1.69728	0.00402319
Bcin09g01000	1.69576	0.000126895	Bcnop13_similar to yeast NOP13, Nucleolar protein found in preribosomal complexes
Bcin05g02970	1.69257	0.0343159
Bcin02g06280	1.69257	0.0156509
Bcin05g04720	1.69248	0.00341849
Bcin01g05990	1.69174	0.00631385	Bcsdh6_similar to yeast SDH6, Mitochondrial protein involved in assembly of succinate dehydrogenase
Bcin03g02980	1.68863	0.00356629	Bctae1_similar to yeast TAE1, AdoMet-dependent proline methyltransferase
Bcin04g05460	1.68849	0.0170874
Bcin16g01750	1.68783	0.0327936	Protease			1
Bcin01g08660	1.6854	0.000228726
Bcin12g02900	1.68479	0.0203141
Bcin04g02520	1.68446	0.0428402	Carbohydrate-Active enZYme		1
Bcin11g00190	1.68388	0.00537063
Bcin13g03590	1.68337	1.77292e-05
Bcin02g06950	1.68234	1.67949e-11	Transporter	1
Bcin01g00070	1.68187	1.0564e-08	Bcboa7_Putative botcinic acid (BoA) biosynthetic gene, P450 monooxygenase				1
Bcin07g00360	1.68144	0.0121892
Bcin15g02710	1.68132	0.000120716
Bcin01g05230	1.68121	0.000139888
Bcin13g00440	1.68065	1.1817e-09	Bctim23_similar to yeast TIM23, Essential component of the TIM23 complex
Bcin10g02480	1.68001	0.00543834
Bcin15g02860	1.67997	0.000356772
Bcin03g06940	1.67928	0.00327515	Bcnip1_similar to yeast NIP1, eIF3c subunit of the eukaryotic translation initiation factor 3 (eIF3)
Bcin08g00010	1.67884	2.12169e-05
Bcin11g01090	1.67846	0.000229106
Bcin14g04750	1.67777	0.00195155
Bcin03g02430	1.67724	3.96533e-06	Bcrpc19_similar to yeast RPC19, RNA polymerase subunit AC19
Bcin01g02340	1.67696	0.000303694
Bcin08g06440	1.67511	0.0134953	Bclsm3_similar to yeast LSM3, Lsm (Like Sm) protein
Bcin08g03190	1.67363	0.0239761
Bcin15g04490	1.67272	3.24841e-07
Bcin07g05760	1.67217	7.8878e-06
Bcin03g02950	1.67147	6.40444e-05	Bcrpf1_similar to yeast RPF1, Protein involved in assembly and export of the large ribosomal subunit
Bcin01g07240	1.6701	0.0175499	Bchgh1_similar to yeast HGH1, Nonessential protein of unknown function
Bcin02g03090	1.67003	2.40379e-06
Bcin06g06790	1.66761	0.000116189	Bcrrp17_similar to yeast RRP17, Component of the pre-60S pre-ribosomal particle
Bcin10g02650	1.66745	0.000497441	Carbohydrate-Active enZYme		1
Bcin14g04860	1.66714	3.65987e-08	Bcqcr8_similar to yeast QCR8, Subunit 8 of ubiquinol cytochrome-c reductase (Complex III)
Bcin04g03890	1.66663	3.22217e-05
Bcin10g03150	1.66617	2.56208e-05	Bcebp2_Emopamil-binding protein
Bcin05g05030	1.6623	0.000658125	Bcpsf3_similar to yeast PSF3, Subunit of the GINS complex (Sld5p, Psf1p, Psf2p, Psf3p)
Bcin15g00190	1.6622	1.17108e-11
Bcin02g05930	1.66173	0.000853383	Bcrbd2_similar to yeast RBD2, Possible rhomboid protease
Bcin06g07240	1.65896	6.79107e-06	Bccrc1_similar to yeast CRC1, Mitochondrial inner membrane carnitine transporter
Bcin08g04720	1.65804	0.00321385
Bcin13g02370	1.65669	4.36928e-06	Bcsmx3_similar to yeast SMX3, Core Sm protein Sm F
Bcin03g04170	1.6546	7.38907e-07	Bchis3_similar to yeast HIS3, Imidazoleglycerol-phosphate dehydratase
Bcin12g05710	1.65335	6.49416e-10	Bcmet8_similar to yeast MET8, Bifunctional dehydrogenase and ferrochelatase
Bcin04g03320	1.65332	0.000226216	Bcnrk1_similar to yeast NRK1, Nicotinamide riboside kinase
Bcin02g00830	1.65326	5.89566e-06
Bcin05g05810	1.65292	0.000969719
Bcin08g03420	1.65282	1.18805e-06
Bcin12g02460	1.65047	6.29358e-07
Bcin01g00090	1.65036	0.000210934	Bcboa9,Bcpks9_Polyketide synthase, in botcinid acid biosynthesis gene cluster				1
Bcin04g01470	1.64959	7.04948e-07	Bcsfm1_similar to yeast SFM1, SPOUT methyltransferase
Bcin12g04690	1.64809	0.00024937
Bcin02g01920	1.64789	3.5021e-06	Bccct4_similar to yeast CCT4, Subunit of the cytosolic chaperonin Cct ring complex
Bcin01g07440	1.64771	0.00276816	Bcsvp26_similar to yeast SVP26, Integral membrane protein of the early Golgi apparatus and ER
Bcin15g00100	1.6477	0.000292094	Bcieb1_Small secreted glycoprotein similar to IgE Binding proteins
Bcin08g03280	1.64618	0.0266171	Bcimp1_similar to yeast IMP1, Catalytic subunit of mitochondrial inner membrane peptidase complex
Bcin01g05520	1.64479	1.8813e-05	Bcbna1_similar to yeast BNA1, 3-hydroxyanthranilic acid dioxygenase
Bcin07g03820	1.64348	0.00447245
Bcin02g08810	1.64294	0.000451833	Transporter	1
Bcin11g00160	1.64215	1.44864e-06	Bcmet14_similar to yeast MET14, Adenylylsulfate kinase
Bcin02g01490	1.64185	0.0101272
Bcin08g05600	1.64152	0.000166015
Bcin01g00370	1.6411	0.001565	Bcpfy1_similar to yeast PFY1, Profilin
Bcin08g06950	1.64074	0.0105355	Bctim17_similar to yeast TIM17, Essential component of the TIM23 complex
Bcin01g09600	1.63986	0.000108498	Bcmpc1_similar to yeast MPC1, Highly conserved subunit of the mitochondrial pyruvate carrier
Bcin02g01430	1.63682	0.00251146	Bcspc3_similar to yeast SPC3, Subunit of signal peptidase complex
Bcin11g06470	1.63598	0.0329666
Bcin01g06960	1.63255	1.31599e-06	Bccir1_similar to yeast CIR1, Mitochondrial protein that interacts with frataxin (Yfh1p)
Bcin10g01530	1.63188	1.32794e-07
Bcin03g00560	1.62945	1.37547e-06
Bcin01g06690	1.62937	0.00352612
Bcin01g10650	1.62872	1.23169e-05
Bcin13g00920	1.62808	0.00051336	Bccbc2_similar to yeast CBC2, Small subunit of the heterodimeric cap binding complex with Sto1p
Bcin09g06250	1.62733	2.48021e-08	Bctif11_similar to yeast TIF11, Translation initiation factor eIF1A
Bcin02g08420	1.62713	0.0158414	Bctma16_similar to yeast TMA16, Protein of unknown function that associates with ribosomes [Source:SGD
Bcin14g00610	1.62683	0.00209165	Bcpg2_Endopolygalacturonase		1
Bcin01g05250	1.62544	0.00735609	Bcgim4_similar to yeast GIM4, Subunit of the heterohexameric cochaperone prefoldin complex
Bcin13g03110	1.62509	9.09839e-05	Bcpio2_Gene with a peak of expression during the Outset of colonization
Bcin03g00300	1.62322	0.000152464	Bcdbp6_similar to yeast DBP6, Essential protein involved in ribosome biogenesis
Bcin02g04160	1.6232	2.84872e-05	Bcnoc4_similar to yeast NOC4, Nucleolar protein
Bcin13g04920	1.62244	0.00259568
Bcin02g00790	1.62119	0.00071682	Transporter	1
Bcin11g03890	1.61846	0.00243296	Bccox19_similar to yeast COX19, Protein required for cytochrome c oxidase assembly
Bcin09g02190	1.61769	1.33818e-06	Bcutp7_similar to yeast UTP7, Nucleolar protein
Bcin14g04520	1.61464	5.05866e-07
Bcin04g05800	1.61405	1.20655e-06	Bcutp25_similar to yeast UTP25, Nucleolar protein
Bcin06g02130	1.61297	1.46136e-06
Bcin03g04960	1.61134	0.00936365
Bcin03g04780	1.61059	0.000674598
Bcin12g01390	1.61041	0.00185099
Bcin09g01290	1.61038	0.00984374	Transporter	1
Bcin02g01060	1.61002	7.13268e-09	Bcynk1_similar to yeast YNK1, Nucleoside diphosphate kinase
Bcin09g05180	1.60931	0.0293709	Transporter	1
Bcin09g00510	1.60895	4.97363e-05	Bcscj1_similar to yeast SCJ1, One of several homologs of bacterial chaperone DnaJ
Bcin03g08370	1.60863	0.00934492
Bcin12g06690	1.60701	0.0200824
Bcin09g01200	1.60602	0.00177235	Bcltp1_similar to yeast LTP1, Protein phosphotyrosine phosphatase of unknown cellular role
Bcin11g01800	1.60448	0.000374282
Bcin03g00100	1.60154	7.06341e-05	Bcgim3_similar to yeast GIM3, Subunit of the heterohexameric cochaperone prefoldin complex
Bcin13g03910	1.59783	0.0482757	Zn2/Cys6 + fungal trans transcription factor						1
Bcin15g03480	1.59757	4.44265e-05	Bcvma7_similar to yeast VMA7, Subunit F of the V1 peripheral membrane domain of V-ATPase
Bcin01g00570	1.59733	0.00128759
Bcin01g05370	1.5965	0.0210146
Bcin14g02230	1.59629	0.00070341
Bcin01g00400	1.59578	1.06275e-06	Bccyb2_similar to yeast CYB2, Cytochrome b2 (L-lactate cytochrome-c oxidoreductase)
Bcin08g01990	1.59185	0.00592827	Transporter	1
Bcin12g00560	1.59151	8.43047e-05
Bcin16g01240	1.59064	0.0307518
Bcin09g01530	1.58895	2.12169e-05	Bctes1_similar to yeast TES1, Peroxisomal acyl-CoA thioesterase
Bcin02g03820	1.58498	0.00343381	Bccdc8_similar to yeast CDC8, Thymidylate and uridylate kinase
Bcin07g02150	1.58485	0.000927974	Bchtz1_similar to yeast HTZ1, Histone variant H2AZ
Bcin02g06800	1.58397	2.2803e-10
Bcin10g00990	1.58203	0.0140319	Bcnat3_similar to yeast NAT3, Catalytic subunit of the NatB N-terminal acetyltransferase
Bcin12g03670	1.57451	0.0417364
Bcin10g05890	1.5733	1.19582e-05
Bcin16g01170	1.57156	0.000868898
Bcin03g03390	1.57103	2.78884e-05	Bcsod1_Superoxide dismutase
Bcin12g04660	1.57081	2.15054e-06	Bctcp1_similar to yeast TCP1, Alpha subunit of chaperonin-containing T-complex
Bcin11g04770	1.56978	0.031807	Bctrm11_similar to yeast TRM11, Catalytic subunit of adoMet-dependent tRNA methyltransferase complex
Bcin13g03790	1.56878	1.55269e-05
Bcin12g00610	1.56653	0.047965
Bcin10g04070	1.56343	8.6592e-05
Bcin07g03810	1.56203	5.5454e-08
Bcin11g04110	1.562	0.0176529
Bcin11g04180	1.56191	2.03643e-10	Bcerv29_similar to yeast ERV29, Protein localized to COPII-coated vesicles
Bcin02g06240	1.56164	7.3081e-12
Bcin03g01910	1.56104	9.34423e-05	Bcarl1_similar to yeast ARL1, Soluble GTPase with a role in regulation of membrane traffic
Bcin02g08580	1.55742	0.00124275	Bcpac10_similar to yeast PAC10, Part of the heteromeric co-chaperone GimC/prefoldin complex
Bcin07g04920	1.5559	0.00247733	Carbohydrate-Active enZYme		1
Bcin07g04370	1.55389	1.53951e-11
Bcin12g04540	1.55352	0.00404938
Bcin09g01340	1.55271	0.00221078
Bcin11g06080	1.55222	0.00185995
Bcin03g03940	1.55182	4.71676e-06
Bcin10g04920	1.55082	0.000138351	Protease			1
Bcin01g05240	1.5492	0.00154541
Bcin12g05050	1.54837	1.97669e-09	Bclea1_similar to yeast LEA1, Component of U2 snRNP complex
Bcin10g02100	1.54662	0.00994316
Bcin10g05300	1.54551	0.0186809
Bcin01g05070	1.54452	0.00391218
Bcin03g06060	1.54266	0.0183634	Bcham1_similar to yeast HAM1, Nucleoside triphosphate pyrophosphohydrolase
Bcin14g05400	1.53585	1.59491e-06
Bcin15g02730	1.53576	5.64886e-07
Bcin05g01890	1.53539	0.0048049
Bcin03g04790	1.53371	0.00127029
Bcin07g02850	1.5328	0.0355888
Bcin07g00600	1.53159	0.00339296
Bcin12g01860	1.53138	4.95464e-05	Bcgal10_similar to yeast GAL10, UDP-glucose-4-epimerase
Bcin08g02970	1.53053	0.000105528	Bcpme1_Pectin methyl esterase		1
Bcin13g02530	1.53038	0.0329099	Bcelc1_similar to yeast ELC1, Elongin C, conserved among eukaryotes
Bcin10g01890	1.52979	0.000101357	Protease			1
Bcin14g00680	1.52944	0.0232084
Bcin09g01460	1.52878	2.86503e-05
Bcin01g00740	1.52786	0.0152515
Bcin12g06480	1.5269	0.00959796	Bcleu5_similar to yeast LEU5, Mitochondrial carrier protein
Bcin08g04510	1.52634	5.25656e-05
Bcin02g06810	1.52501	3.26749e-05
Bcin03g07920	1.52223	0.00741015	Bcnam9_similar to yeast NAM9, Mitochondrial ribosomal component of the small subunit [Source:SGD
Bcin13g03750	1.52199	0.02346	Bcssp120_similar to yeast SSP120, Protein of unknown function
Bcin12g03160	1.52105	3.61227e-05	Bcrio2_similar to yeast RIO2, Essential serine kinase involved in the processing of 20S pre-rRNA
Bcin01g09280	1.52045	0.000602715
Bcin10g03830	1.51875	0.0273785
Bcin01g05950	1.5169	0.00047531
Bcin02g05800	1.51656	0.00752708
Bcin08g04670	1.51531	0.000127029	Transporter	1
Bcin06g00730	1.51375	6.58123e-06	Bcenp1_similar to yeast ENP1, Protein associated with U3 and U14 snoRNAs
Bcin09g07050	1.51372	0.00382261	Bclsm7_similar to yeast LSM7, Lsm (Like Sm) protein
Bcin01g07460	1.51071	1.88988e-07	Bcidh1_similar to yeast IDH1, Subunit of mitochondrial NAD(+)-dependent isocitrate dehydrogenase
Bcin15g01070	1.50891	0.016378
Bcin02g08010	1.50837	7.50931e-05	Bcacp1_similar to yeast ACP1, Mitochondrial matrix acyl carrier protein
Bcin12g03420	1.50803	0.0198439
Bcin02g06080	1.50789	1.31651e-08
Bcin12g05420	1.50769	1.60675e-07
Bcin04g05080	1.50705	0.0455547
Bcin01g07780	1.50185	0.0177391
Bcin05g04170	1.50164	1.54679e-05	Bcnoc2_similar to yeast NOC2, Protein involved in ribosome biogenesis
Bcin12g01670	1.50155	0.00114211	Bcrad18_similar to yeast RAD18, E3 ubiquitin ligase
Bcin05g05830	1.50149	3.39426e-05	Protease			1
Bcin13g01010	1.50035	0.00580461
Bcin03g05390	1.4991	0.00438366	Bcadi1_similar to yeast ADI1, Acireductone dioxygenease involved in the methionine salvage pathway
Bcin03g02790	1.49868	2.04291e-08	Bcsec61_similar to yeast SEC61, Conserved ER protein translocation channel
Bcin16g03920	1.49684	0.00772457
Bcin02g04530	1.49677	0.00208525
Bcin02g07050	1.49651	0.0141581
Bcin02g03920	1.49568	0.000528554
Bcin01g11170	1.49564	0.00482787	Protease			1
Bcin15g01670	1.49435	0.0482087	Bcaim17_similar to yeast AIM17, Putative protein of unknown function
Bcin12g00320	1.49417	0.00285819	Carbohydrate-Active enZYme		1
Bcin15g05440	1.49342	0.00830787
Bcin01g08680	1.49333	0.00857327	Bcpio10_Gene with a peak of expression during the Outset of colonization
Bcin03g04240	1.49261	0.00061277
Bcin15g01520	1.49189	0.00802581	Bcspc2_similar to yeast SPC2, Subunit of signal peptidase complex
Bcin08g05400	1.4902	0.00251033
Bcin08g05530	1.48988	0.00119429
Bcin12g03760	1.48922	0.00773229
Bcin04g05790	1.48768	0.000404483	Bcmrpl8_similar to yeast MRPL8, Mitochondrial ribosomal protein of the large subunit [Source:SGD
Bcin05g02350	1.48699	0.00207243
Bcin04g04170	1.48675	9.00245e-05
Bcin13g03740	1.48589	0.00371944
Bcin02g04190	1.4848	1.76523e-05	Bcnsa2_similar to yeast NSA2, Protein constituent of 66S pre-ribosomal particles
Bcin13g02510	1.48371	0.000176648	Bcsba1_similar to yeast SBA1, Co-chaperone that binds and regulates Hsp90 family chaperones
Bcin05g03190	1.48284	0.0244455
Bcin11g01040	1.48013	0.0398498
Bcin06g00270	1.48	3.16744e-05	Bcrrp40_similar to yeast RRP40, Exosome non-catalytic core component
Bcin01g04050	1.47893	0.0305078	Bccox23_similar to yeast COX23, Protein that functions in mitochondrial copper homeostasis
Bcin02g02350	1.47843	0.0019855	Bcmrp7_similar to yeast MRP7, Mitochondrial ribosomal protein of the large subunit [Source:SGD
Bcin04g00440	1.47804	3.14714e-06	Bcsgn1_similar to yeast SGN1, Cytoplasmic RNA-binding protein
Bcin05g00200	1.4765	0.000334862
Bcin11g03430	1.47614	8.59926e-06	Bcsmt3_similar to yeast SMT3, Ubiquitin-like protein of the SUMO family
Bcin12g05680	1.47546	0.0433488	Zn2/Cys6 + fungal trans transcription factor						1
Bcin16g03130	1.47387	0.0177394	Bcrbg2_similar to yeast RBG2, Protein with a role in translation
Bcin12g04080	1.47249	0.000386034	Bcgpn2_similar to yeast GPN2, Putative GTPase with a role in biogenesis of RNA pol II and polIII
Bcin06g05950	1.47244	1.94412e-11	Bcerv46_similar to yeast ERV46, Protein localized to COPII-coated vesicles
Bcin03g03700	1.4723	0.00436258
Bcin05g06430	1.47161	6.28875e-08
Bcin01g01580	1.46986	0.00697983
Bcin06g07250	1.46918	0.00535836
Bcin01g03000	1.46609	0.00344608	Bcipp1_similar to yeast IPP1, Cytoplasmic inorganic pyrophosphatase (PPase)
Bcin12g05580	1.46551	0.000715999
Bcin06g02900	1.46491	8.7676e-08	Bcplp2_similar to yeast PLP2, Protein that interacts with the CCT complex to stimulate actin folding
Bcin03g00770	1.46457	0.00108425
Bcin12g05560	1.46403	0.00277872
Bcin01g07720	1.46282	0.00611986
Bcin06g04660	1.46217	3.61227e-05	Bcgar1_Galacturonate reductase
Bcin06g06610	1.46215	0.00119308	Bcutp13_similar to yeast UTP13, Nucleolar protein
Bcin16g02340	1.46209	0.00055756
Bcin05g08020	1.45971	0.000449855
Bcin08g00590	1.45952	0.00365915	Bcmrpl10_similar to yeast MRPL10, Mitochondrial ribosomal protein of the large subunit
Bcin07g03950	1.45877	0.0014822	Bcdbp9_similar to yeast DBP9, DEAD-box protein required for 27S rRNA processing
Bcin03g06730	1.45491	4.64819e-09
Bcin07g01170	1.4538	0.000166136
Bcin13g05020	1.45307	8.31418e-05	Bcthr4_similar to yeast THR4, Threonine synthase
Bcin07g02380	1.45273	0.012763
Bcin12g05530	1.45224	0.00872488
Bcin15g01380	1.45164	6.1346e-06	Bclsc2_similar to yeast LSC2, Beta subunit of succinyl-CoA ligase
Bcin08g00870	1.45001	0.00409777
Bcin16g02230	1.4499	0.00522524	Bcsec22_similar to yeast SEC22, R-SNARE protein
Bcin07g05440	1.44821	0.00747488
Bcin02g04240	1.44803	3.10629e-06
Bcin02g01830	1.44761	0.00209016	Bccgr1_similar to yeast CGR1, Protein involved in nucleolar integrity and processing of pre-rRNA
Bcin08g04060	1.44737	0.0153852
Bcin01g06150	1.44735	4.489e-06	Bcarc40_similar to yeast ARC40, Subunit of the ARP2/3 complex
Bcin10g03260	1.44708	0.0225907	Bchut1_similar to yeast HUT1, Protein with a role in UDP-galactose transport to the Golgi lumen
Bcin05g02240	1.44667	0.020267	Bcyet3_similar to yeast YET3, Protein of unknown function
Bcin03g06580	1.44411	0.00293768	Bcqcr6_similar to yeast QCR6, Subunit 6 of the ubiquinol cytochrome-c reductase complex
Bcin01g02330	1.44369	0.00268502
Bcin12g06320	1.4436	0.00495622	Bcpdx3_similar to yeast PDX3, Pyridoxine (pyridoxamine) phosphate oxidase
Bcin14g01860	1.44347	0.0142861
Bcin16g04580	1.44158	8.17174e-05
Bcin04g02140	1.43861	0.00156457	Bcalg14_similar to yeast ALG14, Component of UDP-GlcNAc transferase
Bcin08g02720	1.43835	2.35927e-05	Bcpet191_similar to yeast PET191, Protein required for assembly of cytochrome c oxidase
Bcin07g06290	1.43626	1.83837e-06
Bcin05g06790	1.43373	0.00575175
Bcin11g02200	1.43234	0.0245518	Bcper1_similar to yeast PER1, Protein of the endoplasmic reticulum
Bcin10g02320	1.43187	0.0269523	Cys2His2 transcription factor						1
Bcin13g00900	1.43154	0.0311205	Bctrs20_similar to yeast TRS20, Core component of transport protein particle (TRAPP) complexes I-III
Bcin14g03250	1.43139	0.00340988
Bcin13g01440	1.42861	0.0289853	Bccoq5_similar to yeast COQ5, 2-hexaprenyl-6-methoxy-1,4-benzoquinone methyltransferase
Bcin01g02990	1.42854	0.00491022
Bcin01g08050	1.42839	0.0041425	Bcass1_Argininosuccinate synthase
Bcin04g05950	1.42797	0.00155853
Bcin15g04350	1.42761	0.00370579
Bcin10g01520	1.426	2.50119e-06	Bcelp3_similar to yeast ELP3, Subunit of Elongator complex
Bcin12g02760	1.42521	0.0011617	Bcrpb8_similar to yeast RPB8, RNA polymerase subunit ABC14.5
Bcin09g02290	1.42426	0.0226607
Bcin10g02960	1.42192	0.000112855
Bcin05g04670	1.42172	7.55898e-06	Bcdyn2_similar to yeast DYN2, Cytoplasmic light chain dynein, microtubule motor protein
Bcin06g03290	1.42041	0.000684791	Bcpwp1_similar to yeast PWP1, Protein with WD-40 repeats involved in rRNA processing
Bcin08g01430	1.41832	0.010915
Bcin11g02030	1.41821	0.0288933
Bcin12g00380	1.41798	0.00287902
Bcin03g03380	1.41767	7.38197e-05
Bcin07g04860	1.41646	0.0156367
Bcin06g05320	1.41494	2.12683e-06	Bcbet2_similar to yeast BET2, Beta subunit of Type II geranylgeranyltransferase
Bcin15g05540	1.41453	7.90251e-06	Bcerg28_similar to yeast ERG28, Endoplasmic reticulum membrane protein
Bcin14g03590	1.41437	0.0018318
Bcin08g05850	1.41429	0.00281382	Bcpus4_similar to yeast PUS4, Pseudouridine synthase
Bcin15g01560	1.41362	0.001857
Bcin10g03350	1.4134	0.00271723
Bcin05g07670	1.41239	1.88561e-06
Bcin02g06570	1.41201	0.00462947	Bctan1_similar to yeast TAN1, Putative tRNA acetyltransferase
Bcin01g00130	1.4104	3.76799e-05	Bcboa13_Putative botcinic acid (BoA) biosynthetic gene, Zn2/Cys6 transcription factor						1
Bcin05g08030	1.40908	0.00204868
Bcin11g05290	1.40675	0.00162287	Bcdph5_similar to yeast DPH5, Methyltransferase required for synthesis of diphthamide
Bcin11g03130	1.40595	0.000146819
Bcin10g04510	1.40493	0.0120973
Bcin03g04230	1.40479	0.0177627	Bcmmm1_similar to yeast MMM1, ER integral membrane protein, ERMES complex subunit
Bcin01g02040	1.40429	0.00431369
Bcin02g08200	1.40421	2.43827e-06	Bcfra2_similar to yeast FRA2, Protein involved in negative regulation of iron regulon transcription
Bcin05g01490	1.40254	4.21392e-07	Bcutp11_similar to yeast UTP11, Subunit of U3-containing Small Subunit (SSU) processome complex
Bcin06g07560	1.40182	0.000655902	Bclcp5_similar to yeast LCP5, Essential protein involved in maturation of 18S rRNA
Bcin06g06940	1.40065	0.0147339	Bctrm112_similar to yeast TRM112, Protein involved in methylation of tRNA, rRNA, and translation factors
Bcin05g04630	1.39947	0.0098603	Bcdsc2_similar to yeast DSC2, Multi-transmembrane subunit of the DSC ubiquitin ligase complex
Bcin07g04990	1.39595	0.00612921	BcABA4-like_Dehydrogenase/reductase				1
Bcin10g05780	1.39354	0.0346277
Bcin06g02920	1.39312	0.00109656	Bcpex4_similar to yeast PEX4, Peroxisomal ubiquitin conjugating enzyme
Bcin09g01930	1.38785	0.019074	Bcpdh1_similar to yeast PDH1, Putative 2-methylcitrate dehydratase
Bcin04g01450	1.38679	0.000915476
Bcin03g05850	1.38671	6.37045e-05	Bcrer1_similar to yeast RER1, Protein involved in retention of membrane proteins
Bcin15g01660	1.38667	0.00510464	Bctpc1_similar to yeast TPC1, Mitochondrial membrane transporter
Bcin03g08500	1.38583	0.04244
Bcin01g03130	1.38555	0.000136348
Bcin13g04420	1.38547	0.0155042
Bcin09g00150	1.38474	0.00199185	Bchex1_Similar to MFS sugar transporter	1
Bcin14g04060	1.38471	4.5507e-05	Bcgpi11_similar to yeast GPI11, ER membrane protein involved in a late step of GPI anchor assembly
Bcin15g00510	1.38427	0.0031937	Bccdd1_similar to yeast CDD1, Cytidine deaminase
Bcin09g01040	1.38301	0.014931
Bcin12g01930	1.38291	0.0017933	Bcrpa12_similar to yeast RPA12, RNA polymerase I subunit A12.2
Bcin12g04810	1.38095	0.00114836
Bcin01g03830	1.37989	6.34982e-07	Bcsod3_Fe/Mn superoxide dismutase
Bcin08g01490	1.37921	0.00330427
Bcin09g00540	1.37766	0.00463932
Bcin15g05120	1.37728	0.0400208
Bcin05g05790	1.37616	0.000915476	Bcnop58_similar to yeast NOP58, Protein involved in producing mature rRNAs and snoRNAs
Bcin03g06270	1.37417	4.6982e-05	Bcrsm10_similar to yeast RSM10, Mitochondrial ribosomal protein of the small subunit
Bcin08g02380	1.37361	0.00467295	Oxidative stress response
Bcin02g05240	1.37292	0.00952059	Bcrrt2_similar to yeast RRT2, Methylesterase performing penultimate step of diphthamide biosynthesis
Bcin09g04660	1.37225	0.0187238
Bcin06g05340	1.37188	0.00438906
Bcin05g01480	1.36966	4.46345e-05
Bcin16g01900	1.36738	0.00784548
Bcin12g02840	1.367	0.0423278
Bcin01g04960	1.36622	0.0155042	Bcpot1_similar to yeast POT1, 3-ketoacyl-CoA thiolase with broad chain length specificity
Bcin03g06120	1.36619	0.00802581
Bcin12g02800	1.36477	0.0116953	Bcsen34_similar to yeast SEN34, Subunit of the tRNA splicing endonuclease
Bcin10g04850	1.36396	0.01382
Bcin09g06930	1.36343	0.0487644
Bcin06g04740	1.36273	0.0160586
Bcin11g05140	1.36232	0.00431942
Bcin04g00110	1.36091	0.001182
Bcin11g01650	1.36088	0.000236594
Bcin01g06340	1.36056	0.0047176	Bcdut1_similar to yeast DUT1, deoxyuridine triphosphate diphosphatase (dUTPase)
Bcin15g02340	1.35917	4.51526e-07
Bcin14g04700	1.35855	0.00108013	Bcddp1_similar to yeast DDP1, Polyphosphate phosphatase
Bcin05g02680	1.35703	3.19717e-09	Bctrr1_Thioredoxin reductase
Bcin05g05400	1.35695	1.18615e-08
Bcin14g04620	1.35654	0.000114483	Bccox12_similar to yeast COX12, Subunit VIb of cytochrome c oxidase
Bcin05g04610	1.35431	0.000593705
Bcin14g04210	1.35369	0.000599517
Bcin04g01550	1.35358	0.00218262	Bcgrx4_Glutaredoxin
Bcin11g01830	1.35347	0.000255993	Bcdpm1_similar to yeast DPM1, Dolichol phosphate mannose (Dol-P-Man) synthase of the ER membrane
Bcin16g02790	1.351	0.000441989	Protease			1
Bcin03g00860	1.34969	0.000528554	Bcaah1_similar to yeast AAH1, Adenine deaminase (adenine aminohydrolase)
Bcin09g04000	1.34843	0.00973988	BcmtfA_Cys2His2 transcription factor						1
Bcin04g02020	1.34842	0.0205006	Bcrud3_similar to yeast RUD3, Golgi matrix protein
Bcin11g03970	1.34782	0.00212918	Bcntf2_similar to yeast NTF2, Nuclear envelope protein
Bcin16g02760	1.346	0.000356772
Bcin06g07450	1.34492	0.000510597	Bcmsc2_similar to yeast MSC2, Endoplasmic reticulum zinc transporter
Bcin08g05630	1.34442	0.00337256
Bcin03g04340	1.34357	0.00922899
Bcin02g00950	1.34222	0.0389775
Bcin04g00070	1.34175	3.80821e-06	Bcmrpl24_similar to yeast MRPL24, Mitochondrial ribosomal protein of the large subunit
Bcin16g03420	1.34151	0.00194421	Transporter	1
Bcin04g03110	1.34014	0.00282516	Bcubc12_similar to yeast UBC12, Enzyme that mediates the conjugation of Rub1p
Bcin02g03100	1.33983	0.00746615
Bcin04g04580	1.33844	0.0134594
Bcin10g00260	1.33603	0.0127093
Bcin14g00430	1.33481	1.3022e-05	Bclys4_similar to yeast LYS4, Homoaconitase
Bcin08g04160	1.3346	0.00347207
Bcin11g00520	1.33284	1.24975e-05	Transporter	1
Bcin11g00460	1.33253	0.000869013	Bctrm8_similar to yeast TRM8, Noncatalytic subunit of a tRNA methyltransferase complex
Bcin16g01640	1.33246	0.0226799	Bccct8_similar to yeast CCT8, Subunit of the cytosolic chaperonin Cct ring complex
Bcin05g02800	1.33142	0.00352633
Bcin07g06380	1.33139	0.0161438
Bcin06g00800	1.33133	0.0132202
Bcin02g01740	1.33032	0.00259568
Bcin02g03460	1.32849	0.00600658	Bcrpc25_similar to yeast RPC25, RNA polymerase III subunit C25
Bcin02g06910	1.32813	0.000808245	Carbohydrate-Active enZYme		1
Bcin02g03430	1.32784	0.000241095
Bcin11g02040	1.32754	0.000210269	Bcuga2_similar to yeast UGA2, Succinate semialdehyde dehydrogenase
Bcin13g05520	1.32744	0.000328357
Bcin01g00340	1.32714	0.00959865	Bcalg5_similar to yeast ALG5, UDP-glucose:dolichyl-phosphate glucosyltransferase
Bcin06g02550	1.32707	0.0441516
Bcin15g05550	1.32641	0.01955	Bcifa38_similar to yeast IFA38, Microsomal beta-keto-reductase
Bcin04g04810	1.32532	0.0055838
Bcin09g02600	1.32497	1.04531e-05	Bcmge1_similar to yeast MGE1, Mitochondrial matrix cochaperone
Bcin05g06030	1.32483	0.00768296	Bcmsm1_similar to yeast MSM1, Mitochondrial methionyl-tRNA synthetase (MetRS)
Bcin14g02450	1.32469	0.000297495
Bcin02g03600	1.3236	0.0168953
Bcin12g04220	1.32315	0.000164544	Bctvp15_similar to yeast TVP15, Integral membrane protein
Bcin11g06350	1.32272	0.000958155	Bcsec11_similar to yeast SEC11, 18kDa catalytic subunit of the Signal Peptidase Complex (SPC)
Bcin05g00008	1.32197	0.000353128
Bcin04g01410	1.32063	0.00404938
Bcin02g03880	1.32059	1.35274e-05
Bcin05g07130	1.31954	0.0121351	Bcmsk1_similar to yeast MSK1, Mitochondrial lysine-tRNA synthetase
Bcin03g04010	1.31772	5.61503e-05	Bccel5A_Endo-beta-1,4-glucanaseprecursor		1
Bcin13g03310	1.31686	0.00300016	Bcdpp1_similar to yeast DPP1, Diacylglycerol pyrophosphate (DGPP) phosphatase
Bcin02g01650	1.31668	0.000943365	Transporter	1
Bcin08g02800	1.31443	2.61134e-06
Bcin03g07950	1.31393	0.0363865
Bcin05g06460	1.31315	0.0126245	Bcung1_similar to yeast UNG1, Uracil-DNA glycosylase
Bcin09g01700	1.31237	0.00654167	Bcfmp10_similar to yeast FMP10, Putative protein of unknown function
Bcin11g04700	1.31197	0.000644092
Bcin08g06600	1.31012	4.9817e-06
Bcin08g02830	1.30908	0.00255018
Bcin04g05980	1.30765	0.00193063	Bclst8_similar to yeast LST8, Protein required for the transport of Gap1p
Bcin13g03100	1.30723	0.0149643
Bcin03g09290	1.30722	1.11654e-05
Bcin16g03460	1.3068	0.000331121
Bcin09g02210	1.30671	0.00873914	Bcade12_similar to yeast ADE12, Adenylosuccinate synthase
Bcin10g04670	1.30666	0.0310579
Bcin06g07270	1.30638	2.2998e-06	Bcrpb5_similar to yeast RPB5, RNA polymerase subunit ABC27
Bcin06g06560	1.30426	0.000344461	Bcarc35_similar to yeast ARC35, Subunit of the ARP2/3 complex
Bcin11g01590	1.30349	0.0160691
Bcin16g02550	1.30275	0.0139442
Bcin09g03810	1.30126	0.00219831	Protease			1
Bcin06g00620	1.3007	0.000307367	Bctpp2_Secreted protease			1
Bcin01g08710	1.29886	0.00103508
Bcin10g04550	1.29876	0.0189069	Bcnop1_similar to yeast NOP1, Histone glutamine methyltransferase, modifies H2A at Q105 in nucleolus
Bcin07g01210	1.29865	0.0132598	Bcfun12_similar to yeast FUN12, Translation initiation factor eIF5B
Bcin14g01770	1.29858	0.00317678	Transporter	1
Bcin13g01310	1.29832	0.0133719	Bcenp2_similar to yeast ENP2, Component of the SSU
Bcin04g00400	1.29813	0.0037786
Bcin13g00890	1.29761	1.69428e-05
Bcin08g05390	1.29594	0.000644092
Bcin07g05620	1.29524	0.00463163	Bcmdn1_similar to yeast MDN1, Huge dynein-related AAA-type ATPase (midasin)
Bcin08g04390	1.295	0.0134961	Cys2His2 transcription factor						1
Bcin02g08070	1.29485	0.0337419
Bcin16g03540	1.29476	0.00519786
Bcin03g05240	1.2937	0.0124506
Bcin03g06890	1.2936	0.0474915
Bcin01g05940	1.29341	0.000181306
Bcin05g05620	1.29137	0.0175997	Bcdeg1_similar to yeast DEG1, tRNA:pseudouridine synthase
Bcin16g05120	1.2892	0.00603386	Bcmss1_similar to yeast MSS1, Mitochondrial protein
Bcin05g05780	1.28818	0.00495821
Bcin01g03710	1.28816	0.00122597
Bcin03g02350	1.28625	0.00103627	Bchom3_similar to yeast HOM3, Aspartate kinase (L-aspartate 4-P-transferase)
Bcin02g06960	1.28595	0.00815932	Bcotu1_similar to yeast OTU1, Deubiquitylation enzyme that binds to the chaperone-ATPase Cdc48p
Bcin05g07320	1.28546	0.00129576
Bcin02g00820	1.28423	0.0271374
Bcin14g03500	1.28346	0.0123168	Bcsui3_similar to yeast SUI3, Beta subunit of the translation initiation factor eIF2
Bcin01g02590	1.28273	0.0398583
Bcin04g01280	1.28253	0.00265148	Bcqcr7_similar to yeast QCR7, Subunit 7 of ubiquinol cytochrome-c reductase (Complex III)
Bcin09g00590	1.28246	3.6738e-08
Bcin02g08460	1.28188	0.0438951	Transporter	1
Bcin07g04540	1.28163	0.000409422
Bcin03g04640	1.28163	0.0250253
Bcin02g01420	1.28025	0.0444583	Carbohydrate-Active enZYme		1
Bcin01g04170	1.27971	0.00651413
Bcin14g02140	1.27925	0.00786856
Bcin14g01610	1.27908	0.0039887	Bcvma10_similar to yeast VMA10, Subunit G of the V1 peripheral membrane domain of V-ATPase
Bcin04g03390	1.27883	0.0277655
Bcin05g00020	1.27866	0.0243224
Bcin11g05580	1.27797	0.0152871	Bctys1_similar to yeast TYS1, Cytoplasmic tyrosyl-tRNA synthetase
Bcin08g04070	1.2774	0.0190868
Bcin12g04280	1.27668	0.000785977	Bctrx1_Thioredoxin
Bcin11g01970	1.27632	0.00123487	Protease			1
Bcin09g05200	1.27615	0.00564952
Bcin04g05930	1.27517	0.0191778
Bcin03g06540	1.2736	0.00425354	Bcncs6_similar to yeast NCS6, Protein required for uridine thiolation of Gln, Lys, and Glu tRNAs
Bcin10g05640	1.27331	0.0146131	Bcbim1_similar to yeast BIM1, Microtubule plus end-tracking protein
Bcin16g01310	1.2731	0.00155853
Bcin05g04280	1.27254	0.00343381	Carbohydrate-Active enZYme		1
Bcin03g02370	1.27225	0.000188023	Bcyop1_similar to yeast YOP1, Membrane protein that interacts with Yip1p to mediate membrane traffic
Bcin02g04810	1.2707	0.0443013
Bcin01g10550	1.26974	0.00697812	Bcuba4_similar to yeast UBA4, E1-like protein that activates Urm1p before urmylation
Bcin11g01330	1.26902	0.000196922	Bcrib5_similar to yeast RIB5, Riboflavin synthase
Bcin05g02160	1.26833	7.48848e-05
Bcin10g02240	1.26741	2.90456e-05	Bcprp18_similar to yeast PRP18, Splicing factor and component of snRNP U5
Bcin13g03810	1.26656	0.0327543
Bcin08g05100	1.26585	0.00965818
Bcin04g05250	1.26536	0.0194225
Bcin05g00190	1.26496	0.0324133
Bcin01g06070	1.26363	0.000350863	Bcsec53_similar to yeast SEC53, Phosphomannomutase
Bcin01g11180	1.26229	0.0492138
Bcin14g05090	1.26207	0.000816597	Bcrds2_similar to yeast RDS2, Transcription factor involved in regulating gluconeogenesis
Bcin02g06820	1.26196	6.52448e-09	Bckgd2_similar to yeast KGD2, Dihydrolipoyl transsuccinylase
Bcin09g06380	1.26085	0.000915476	Bctyw3_similar to yeast TYW3, tRNA methyltransferase required for synthesis of wybutosine
Bcin01g01790	1.26053	0.0107528
Bcin10g04910	1.25863	0.00092961
Bcin02g02600	1.25754	0.000414204	Bcrpn8_similar to yeast RPN8, Essential non-ATPase regulatory subunit of the 26S proteasome
Bcin01g09800	1.25427	0.00686175	Bcutp23_similar to yeast UTP23, Component of the small subunit processome
Bcin11g04720	1.25353	0.0379838
Bcin08g00790	1.25351	0.00123203
Bcin01g05530	1.25326	0.000714442	Bcfmp41_similar to yeast FMP41, Putative protein of unknown function
Bcin01g06140	1.25228	0.000411957	Bcmsl1_similar to yeast MSL1, U2B component of U2 snRNP
Bcin12g01040	1.25124	0.0100422	Bcbms1_similar to yeast BMS1, GTPase required for ribosomal subunit synthesis and rRNA processing
Bcin08g06040	1.24941	0.0347163	Bcagc1_similar to yeast AGC1, Mitochondrial amino acid transporter
Bcin14g02480	1.24794	0.00464297	Bcerv41_similar to yeast ERV41, Protein localized to COPII-coated vesicles
Bcin15g03850	1.24703	0.000261202
Bcin05g05350	1.24684	0.00331473
Bcin14g00630	1.24679	0.0423278
Bcin13g03330	1.24671	0.0291446
Bcin16g00850	1.24415	0.0050565
Bcin07g02350	1.24399	0.02434	Transporter	1
Bcin08g02740	1.24371	0.0102847	Transporter	1
Bcin04g01520	1.24333	0.0044286
Bcin16g00650	1.24274	0.0109966	Bcecm31_similar to yeast ECM31, Ketopantoate hydroxymethyltransferase
Bcin05g00160	1.24142	4.81862e-07	Bccks1_similar to yeast CKS1, Cyclin-dependent protein kinase regulatory subunit and adaptor
Bcin01g00060	1.24094	0.0459862	Bcboa6,Bcpks6_Polyketide synthase, in botcinid acid biosynthesis gene cluster				1
Bcin07g02690	1.24089	1.96224e-05
Bcin07g05130	1.24022	0.000664855	Bccof1_similar to yeast COF1, Cofilin, involved in pH-dependent actin filament depolarization
Bcin04g05500	1.23992	0.0160323	Bcura4_similar to yeast URA4, Dihydroorotase
Bcin11g05170	1.23985	0.00194421
Bcin09g05800	1.23857	7.92452e-05	Bcbna6_similar to yeast BNA6, Quinolinate phosphoribosyl transferase
Bcin08g03890	1.23737	0.00916706
Bcin03g05360	1.23536	0.0276206
Bcin12g06630	1.23494	0.00646884	Carbohydrate-Active enZYme		1
Bcin05g01160	1.23444	0.00782384
Bcin04g06710	1.23348	0.044949	Bcaqp6_Aquaporin	1
Bcin04g00560	1.23067	0.00357592
Bcin02g00630	1.22963	0.0238199	Bcsen2_similar to yeast SEN2, Subunit of the tRNA splicing endonuclease
Bcin10g00130	1.22803	0.0279666
Bcin14g03510	1.22702	0.000357962
Bcin06g05000	1.22695	0.00829883
Bcin06g06300	1.22654	0.00263769	Bchem12_similar to yeast HEM12, Uroporphyrinogen decarboxylase
Bcin06g05390	1.2261	1.82506e-05
Bcin07g02220	1.22568	0.0058809	Bmr3_ABC-transporter	1
Bcin04g06850	1.22432	0.012153
Bcin05g03650	1.22385	0.02434
Bcin07g01220	1.22339	0.00193809	Bcpol5_similar to yeast POL5, DNA Polymerase phi
Bcin10g00740	1.22246	0.0147389	Bcgst1_Glutathione-S-transferase
Bcin16g03340	1.22085	0.009317	Bcdfr1_similar to yeast DFR1, Dihydrofolate reductase involved in tetrahydrofolate biosynthesis
Bcin04g03960	1.22021	0.000783264	Bcglc8_similar to yeast GLC8, Regulatory subunit of protein phosphatase 1 (Glc7p)
Bcin05g07570	1.21865	0.0119364
Bcin05g01140	1.21825	4.60837e-07	Bcatp20_similar to yeast ATP20, Subunit g of the mitochondrial F1F0 ATP synthase
Bcin06g03900	1.2181	0.0434729
Bcin16g04240	1.21804	0.000644255	Bcmrpl7_similar to yeast MRPL7, Mitochondrial ribosomal protein of the large subunit
Bcin08g01550	1.21601	0.0210539
Bcin06g04460	1.21598	0.00413577
Bcin08g00770	1.21461	0.0196257
Bcin01g03250	1.21442	0.0426324
Bcin01g07830	1.21418	0.0171042	Bcpam16_similar to yeast PAM16, Subunit of the import motor (PAM complex)
Bcin01g11120	1.21387	0.000647884
Bcin07g06360	1.21371	7.12201e-05	Bcmet13_similar to yeast MET13, Major isozyme of methylenetetrahydrofolate reductase
Bcin09g06410	1.21069	0.00257967
Bcin16g03140	1.21047	0.00195155	Bccbf5_similar to yeast CBF5, Pseudouridine synthase catalytic subunit of box H/ACA snoRNPs
Bcin06g05810	1.20915	2.92579e-06
Bcin11g06020	1.20897	0.00333868	Bcrpt5_similar to yeast RPT5, ATPase of the 19S regulatory particle of the 26S proteasome
Bcin09g00980	1.20891	0.00217769
Bcin07g03530	1.20861	0.0467455	Bcsrb7_similar to yeast SRB7, Subunit of the RNA polymerase II mediator complex
Bcin03g04190	1.20804	0.00315722	Bcrfc4_similar to yeast RFC4, Subunit of heteropentameric Replication factor C (RF-C)
Bcin05g04810	1.20718	0.0137583
Bcin13g01940	1.20682	0.00901613
Bcin18g00190	1.20355	0.00156728
Bcin11g03720	1.20176	0.00547966
Bcin11g01620	1.20129	0.00458514	Bcrad51_similar to yeast RAD51, Strand exchange protein
Bcin06g00690	1.19975	0.00384056
Bcin07g01990	1.19809	0.0243224
Bcin11g04020	1.19786	0.00349379
Bcin11g00250	1.19685	0.0270833	Bcrad10_similar to yeast RAD10, Single-stranded DNA endonuclease (with Rad1p)
Bcin05g04270	1.19606	0.0103766	Bclys1_similar to yeast LYS1, Saccharopine dehydrogenase (NAD+, L-lysine-forming)
Bcin02g08260	1.19589	0.000566319
Bcin01g01010	1.19575	0.0155449
Bcin07g04680	1.19548	0.00539008	Bcalg12_similar to yeast ALG12, Alpha-1,6-mannosyltransferase localized to the ER
Bcin01g11220	1.19481	0.000409456	Carbohydrate-Active enZYme		1
Bcin06g07330	1.19423	0.0383769
Bcin02g02980	1.19195	0.000337578
Bcin14g00290	1.19161	0.02757
Bcin03g08450	1.19038	0.0115995	Bcapn1_similar to yeast APN1, Major apurinic/apyrimidinic endonuclease
Bcin13g03020	1.19014	0.0103977
Bcin12g06550	1.19003	0.00583002
Bcin15g05590	1.189	0.0151016	Bcych1_similar to yeast YCH1, Phosphatase with sequence similarity to Cdc25p
Bcin16g02860	1.18795	0.0261628	Bccab5_similar to yeast CAB5, Subunit of the CoA-Synthesizing Protein Complex (CoA-SPC)
Bcin08g05420	1.18755	0.012648
Bcin16g02820	1.18577	4.0267e-05	Bcilv3_similar to yeast ILV3, Dihydroxyacid dehydratase
Bcin03g02680	1.18514	0.00303901	Bcsup45_similar to yeast SUP45, Polypeptide release factor (eRF1) in translation termination
Bcin12g03590	1.1835	0.00431369
Bcin12g05540	1.18179	0.00155716
Bcin01g06870	1.1813	0.000911002
Bcin13g00700	1.18073	3.66551e-06
Bcin12g02000	1.18066	0.0408184	Bcgcn3_similar to yeast GCN3, Alpha subunit of translation initiation factor eIF2B
Bcin13g02520	1.17888	8.10846e-05	Bcipt1_similar to yeast IPT1, Inositolphosphotransferase
Bcin07g04310	1.1787	0.0207824	Bcfau1_similar to yeast FAU1, 5,10-methenyltetrahydrofolate synthetase
Bcin07g06580	1.17754	9.24309e-05	Bckrr1_similar to yeast KRR1, Nucleolar protein required for rRNA synthesis and ribosomal assembly
Bcin12g04860	1.17583	0.0251223
Bcin14g02150	1.17536	0.00556757	Bccoa1_similar to yeast COA1, Mitochondrial inner membrane protein
Bcin10g03890	1.17533	0.0256596
Bcin10g01620	1.1751	0.0055017	Zn2/Cys6 transcription factor						1
Bcin01g08510	1.17286	0.0284601	Transporter	1
Bcin10g05090	1.17034	6.46817e-05	Bcatp16_similar to yeast ATP16, Delta subunit of the central stalk of mitochondrial F1F0 ATP synthase
Bcin03g07500	1.16929	0.0087981	Bchrt1_similar to yeast HRT1, RING-H2 domain core subunit of multiple ubiquitin ligase complexes
Bcin04g05870	1.1685	0.04453
Bcin15g02260	1.16827	0.019074
Bcin16g03740	1.1682	0.00463928
Bcin11g03140	1.1676	0.00350506	Bcrrp3_similar to yeast RRP3, Protein involved in rRNA processing
Bcin02g06920	1.16577	0.000234318
Bcin14g00720	1.16396	0.0350549
Bcin11g04760	1.162	0.0279203
Bcin14g00110	1.16042	0.011181	Bcdcg1_similar to yeast DCG1, Protein of unknown function
Bcin02g03570	1.15828	0.0225019	Bchpm1_similar to yeast HPM1, AdoMet-dependent methyltransferase
Bcin02g03200	1.15791	0.00534114	Bcktr4_similar to yeast KTR4, Putative mannosyltransferase involved in protein glycosylation
Bcin03g02670	1.15787	0.00994609	Bcpha2_similar to yeast PHA2, Prephenate dehydratase
Bcin13g02650	1.15707	0.00436669	Bccct5_similar to yeast CCT5, Subunit of the cytosolic chaperonin Cct ring complex
Bcin07g03760	1.15479	0.00347856
Bcin10g03790	1.15366	0.00823979
Bcin06g04050	1.15356	0.0155449
Bcin08g04660	1.15328	0.0420924	Bcncs2_similar to yeast NCS2, Protein required for uridine thiolation of Lys(UUU) and Glu(UUC) tRNAs
Bcin10g05150	1.15307	0.00750752	Bctif6_similar to yeast TIF6, Constituent of 66S pre-ribosomal particles
Bcin05g03730	1.1529	0.0433977
Bcin16g01950	1.15282	4.77172e-05	Bccwh41_similar to yeast CWH41, Processing alpha glucosidase I
Bcin03g00870	1.15112	6.26632e-05	Bczfr1_Zn2/Cys6 transcription factor						1
Bcin11g03320	1.15053	0.00306083	HMG (high mobility group) transcription factor						1
Bcin01g08410	1.15013	0.0244792
Bcin08g03160	1.14999	0.0299674	Bcsmd2_similar to yeast SMD2, Core Sm protein Sm D2
Bcin02g06980	1.14996	0.00475933	Bccog3_similar to yeast COG3, Essential component of the conserved oligomeric Golgi complex
Bcin04g05780	1.14837	0.00646129
Bcin08g03510	1.14795	0.0448662
Bcin03g06950	1.14788	0.0284173
Bcin11g04630	1.14522	3.27743e-05
Bcin05g00120	1.14492	0.0205836
Bcin02g02400	1.1449	0.0364897	Bcrad57_similar to yeast RAD57, Protein that stimulates strand exchange
Bcin09g00160	1.14471	0.0145849
Bcin06g02560	1.14379	0.000548873	Bcmef1_similar to yeast MEF1, Mitochondrial elongation factor involved in translational elongation [Source:SGD
Bcin08g04500	1.14163	8.95725e-07
Bcin02g01930	1.1416	6.82591e-05	Bcrpt1_similar to yeast RPT1, ATPase of the 19S regulatory particle of the 26S proteasome
Bcin04g05220	1.14083	0.0113357	Bckti11_similar to yeast KTI11, Zn-ribbon protein that co-purifies with Dph1 and Dph2
Bcin04g06700	1.1394	0.0270324
Bcin01g06210	1.13866	2.78699e-05	Protease			1
Bcin02g01320	1.13859	0.0122446
Bcin04g02310	1.13772	0.0360185
Bcin04g03020	1.13546	0.0389775	Bcnop15_similar to yeast NOP15, Constituent of 66S pre-ribosomal particles
Bcin11g00500	1.13494	0.00140632	Bcopi3_similar to yeast OPI3, Methylene-fatty-acyl-phospholipid synthase
Bcin06g06130	1.13461	0.0316764
Bcin02g08520	1.1334	0.0180946	Bcyke2_similar to yeast YKE2, Subunit of the heterohexameric Gim/prefoldin protein complex
Bcin08g01200	1.13333	0.00498479
Bcin06g02400	1.13186	5.17618e-05	Bcerg9_similar to yeast ERG9, Farnesyl-diphosphate farnesyl transferase (squalene synthase)
Bcin02g07900	1.13081	0.0141135	Carbohydrate-Active enZYme		1
Bcin09g02370	1.13072	0.0109112	Bcwrs1_similar to yeast WRS1, Cytoplasmic tryptophanyl-tRNA synthetase
Bcin11g00960	1.13063	0.00652784
Bcin01g10540	1.13031	0.0368314
Bcin04g00320	1.1279	0.00851179
Bcin02g08800	1.12788	0.00046296
Bcin16g01960	1.12556	0.0052923
Bcin01g11330	1.12552	0.000129012	Bcgtb1_similar to yeast GTB1, Glucosidase II beta subunit, forms a complex with alpha subunit Rot2p
Bcin14g02910	1.12435	0.00381786
Bcin09g02170	1.1238	0.0487611	Bcdim1_similar to yeast DIM1, Essential 18S rRNA dimethylase (dimethyladenosine transferase)
Bcin01g00870	1.12373	0.000743559	Transporter	1
Bcin10g00720	1.12369	0.0193695	Protease			1
Bcin02g03340	1.12187	2.35988e-06	Bcrna1_similar to yeast RNA1, GTPase activating protein (GAP) for Gsp1p
Bcin10g03210	1.12186	0.000828173	Protease			1
Bcin02g02750	1.11994	0.0037632
Bcin08g02810	1.11983	0.0034709
Bcin02g01970	1.11952	0.0108681
Bcin10g05870	1.11908	0.00712805
Bcin02g02150	1.1186	0.0233201
Bcin10g02210	1.11859	0.037669
Bcin01g04580	1.1172	0.033633
Bcin04g01150	1.11577	0.00715372
Bcin06g06690	1.11564	0.0383952	Bcytm1_similar to yeast YTM1, Constituent of 66S pre-ribosomal particles
Bcin09g01550	1.11552	0.00278871	Bcarc19_similar to yeast ARC19, Subunit of the ARP2/3 complex
Bcin01g03160	1.11429	0.0101293
Bcin07g02640	1.11395	0.000106241
Bcin11g05200	1.11358	0.0056898
Bcin02g08230	1.11244	0.00108207	Protease			1
Bcin01g05300	1.11217	0.0307369
Bcin01g08020	1.11094	0.000148798
Bcin02g00480	1.10864	1.18071e-05
Bcin06g03730	1.10839	0.0175997
Bcin09g03230	1.10766	0.0009598
Bcin12g05210	1.1057	0.000634336	Bcmdh1_similar to yeast MDH1, Mitochondrial malate dehydrogenase
Bcin02g05220	1.10522	0.00575658	Bcmak3_similar to yeast MAK3, Catalytic subunit of the NatC type N-terminal acetyltransferase
Bcin14g00320	1.10378	0.0104451
Bcin03g06180	1.10374	0.00512968
Bcin07g00340	1.10307	0.000505873	Bccar1_similar to yeast CAR1, Arginase, catabolizes arginine to ornithine and urea
Bcin12g00210	1.10274	0.010505	Bcmia40_similar to yeast MIA40, Mitochondrial oxidoreductase
Bcin15g00380	1.09911	0.0124446	Bctma22_similar to yeast TMA22, Protein of unknown function
Bcin05g08280	1.0971	0.0268
Bcin01g02100	1.09612	0.0147339
Bcin11g05040	1.09599	0.0075112
Bcin09g02460	1.09567	0.0132202
Bcin02g05540	1.09497	0.0115259	Bccoq1_similar to yeast COQ1, Hexaprenyl pyrophosphate synthetase
Bcin15g01100	1.0939	0.00991171	Carbohydrate-Active enZYme		1
Bcin03g04900	1.09359	0.00435179
Bcin04g05920	1.09258	0.00639729	Bccdc10_similar to yeast CDC10, Component of the septin ring, required for cytokinesis
Bcin08g05290	1.09167	0.000915476	Carbohydrate-Active enZYme		1
Bcin09g01570	1.09125	0.00881639
Bcin09g01960	1.08896	0.0437881
Bcin11g06180	1.08744	0.0212381
Bcin04g04270	1.08736	0.0134224
Bcin12g06670	1.08704	0.0452048
Bcin07g04500	1.08612	0.00812748
Bcin04g01060	1.08606	0.0336401
Bcin02g04450	1.08587	0.0108014	Bcalg9_similar to yeast ALG9, Mannosyltransferase, involved in N-linked glycosylation
Bcin04g01250	1.08563	0.0124506	Bcmcp2_similar to yeast MCP2, Mitochondrial protein of unknown function involved in lipid homeostasis
Bcin03g06020	1.0852	0.00413577	Bckae1_similar to yeast KAE1, Highly conserved ATPase of HSP70/DnaK family
Bcin12g04490	1.08496	0.00639729	Transporter	1
Bcin08g07070	1.08439	0.0109014	Bcluc7_similar to yeast LUC7, Essential protein associated with the U1 snRNP complex
Bcin08g02660	1.08358	0.0104173	Transporter	1
Bcin08g05320	1.08124	0.000790593	Bcyrb1_similar to yeast YRB1, Ran GTPase binding protein
Bcin07g06670	1.08122	0.0176289	Bcaim1_similar to yeast AIM1, Protein involved in mitochondrial function or organization
Bcin08g02840	1.08029	0.00070341	Bcwbp1_similar to yeast WBP1, Beta subunit of the oligosaccharyl transferase glycoprotein complex
Bcin07g01560	1.07839	0.0225907
Bcin05g01010	1.07583	0.040032	Bccoq10_similar to yeast COQ10, Coenzyme Q (ubiquinone) binding protein
Bcin01g01950	1.07508	0.0113642	Bcshy1_similar to yeast SHY1, Mitochondrial inner membrane protein required for complex IV assembly
Bcin14g00120	1.07427	0.0155234	Bcarp2_similar to yeast ARP2, Essential component of the Arp2/3 complex
Bcin07g03410	1.07332	0.00199005	Bccns1_similar to yeast CNS1, TPR-containing co-chaperone
Bcin06g02720	1.07068	0.0311924
Bcin04g01750	1.0702	0.000796849	Bcrtt106_similar to yeast RTT106, Histone chaperone
Bcin16g00500	1.06985	0.0491049	Bcfmn1_similar to yeast FMN1, Riboflavin kinase, produces riboflavin monophosphate (FMN)
Bcin16g02020	1.06878	0.0312403	BcactA_Actin
Bcin04g02200	1.06832	0.00391353	Bcilv6_similar to yeast ILV6, Regulatory subunit of acetolactate synthase
Bcin11g00450	1.06813	0.00509706
Bcin01g04340	1.06697	0.00039889	Bcmet3_similar to yeast MET3, ATP sulfurylase
Bcin01g06850	1.06663	0.0182999
Bcin12g02970	1.06656	0.0388787
Bcin08g02130	1.0657	0.00973988	Carbohydrate-Active enZYme		1
Bcin14g00960	1.06531	0.0266171	Bchas1_similar to yeast HAS1, ATP-dependent RNA helicase
Bcin07g06390	1.06428	0.000522181	Bcmrpl4_similar to yeast MRPL4, Mitochondrial ribosomal protein of the large subunit
Bcin01g09610	1.06286	0.00453414	Bcsmb1_similar to yeast SMB1, Core Sm protein Sm B
Bcin08g04020	1.06244	0.000706902
Bcin04g01850	1.06201	0.0308431	Bcyvh1_similar to yeast YVH1, Protein phosphatase
Bcin11g00550	1.06112	0.00594575
Bcin02g01310	1.06103	0.0187238	Bcrnt1_similar to yeast RNT1, Nuclear dsRNA-specific ribonuclease (RNase III)
Bcin08g00820	1.06098	0.00866809
Bcin10g04050	1.06069	0.0348511	Bcdrs1_similar to yeast DRS1, Nucleolar DEAD-box protein required for ribosome assembly and function
Bcin08g01540	1.06057	0.00376433
Bcin13g00570	1.06006	0.0416059
Bcin01g09560	1.05958	0.00823337
Bcin02g05880	1.05952	0.00482702	Bchnt1_similar to yeast HNT1, Adenosine 5'-monophosphoramidase
Bcin02g03390	1.05939	0.0229229	Bctrm5_similar to yeast TRM5, tRNA(m(1)G37)methyltransferase
Bcin03g01150	1.05898	0.00182611
Bcin15g05360	1.05893	2.67089e-05	Bcgal7_similar to yeast GAL7, Galactose-1-phosphate uridyl transferase
Bcin14g03790	1.05828	1.83218e-07	Bcdpl1_similar to yeast DPL1, Dihydrosphingosine phosphate lyase
Bcin07g02320	1.05747	0.000741205	Bcpho88_similar to yeast PHO88, Probable membrane protein
Bcin01g10240	1.05734	0.00917138	Bcatp11_similar to yeast ATP11, Molecular chaperone
Bcin11g00130	1.05679	0.0124543	Bcmak21_similar to yeast MAK21, Constituent of 66S pre-ribosomal particles
Bcin11g03520	1.05436	9.5934e-09
Bcin14g04120	1.05356	0.000185375
Bcin04g01700	1.05292	0.0115988	Bcrft1_similar to yeast RFT1, Membrane protein required for translocation of Man5GlcNac2-PP-Dol
Bcin08g03210	1.05174	1.07379e-05	Bcmrpl35_similar to yeast MRPL35, Mitochondrial ribosomal protein of the large subunit [Source:SGD
Bcin01g01820	1.0487	0.000553404	Bchom2_similar to yeast HOM2, Aspartic beta semi-aldehyde dehydrogenase
Bcin14g05150	1.04827	0.00725357	Bceaf3_similar to yeast EAF3, Component of the Rpd3S histone deacetylase complex
Bcin06g02610	1.04825	0.00330034	Bcrpn5_similar to yeast RPN5, Subunit of the CSN and 26S proteasome lid complexes
Bcin03g07940	1.04763	0.00286205	Bcmrpl3_similar to yeast MRPL3, Mitochondrial ribosomal protein of the large subunit
Bcin05g03080	1.04762	0.014938
Bcin03g05940	1.04747	0.0459648	Bcrrp36_similar to yeast RRP36, Component of 90S preribosomes
Bcin13g05530	1.04387	0.00370424	Bcarp3_similar to yeast ARP3, Essential component of the Arp2/3 complex
Bcin08g02270	1.04209	0.01689
Bcin10g02070	1.04209	0.0489782
Bcin11g05110	1.04141	0.00906474	Bcpac2_similar to yeast PAC2, Microtubule effector required for tubulin heterodimer formation
Bcin07g06630	1.04116	0.00275149
Bcin11g06490	1.03655	0.0495875
Bcin15g02500	1.03559	0.0239118
Bcin02g08290	1.03247	0.0351056
Bcin02g00080	1.03234	0.0407804	Transporter	1
Bcin06g05900	1.02921	0.0184122	Bcbub2_similar to yeast BUB2, Mitotic exit network regulator
Bcin14g03890	1.02435	0.00633691
Bcin08g06780	1.0242	0.00130933
Bcin16g02700	1.02397	0.0261568
Bcin08g00490	1.02256	0.0152591
Bcin06g03200	1.02101	0.0489742	Bcrrp46_similar to yeast RRP46, Exosome non-catalytic core component
Bcin14g02000	1.0208	0.00754649
Bcin01g06120	1.02067	0.0412762	Bcmns1_similar to yeast MNS1, Alpha-1,2-mannosidase
Bcin07g03160	1.02025	0.0388867	Bcaps2_similar to yeast APS2, Small subunit of the clathrin-associated adaptor complex AP-2
Bcin16g01730	1.01722	0.0479964	Protease			1
Bcin06g06200	1.01702	0.000694613	Bcsmd1_similar to yeast SMD1, Core Sm protein Sm D1
Bcin13g05630	1.01503	0.0243785
Bcin04g04930	1.01353	0.00913534	BcPG3_Endopolygalacturonase		1
Bcin01g08720	1.00963	0.00337852	Bcmms2_similar to yeast MMS2, Ubiquitin-conjugating enzyme variant
Bcin11g05840	1.0091	9.66481e-05
Bcin03g05490	1.00666	0.0196576
Bcin12g01340	1.00611	0.0170762	Bcgst13_Glutathione S-transferase
Bcin11g00170	1.00596	0.00171324	Bcvma5_similar to yeast VMA5, Subunit C of the V1 peripheral membrane domain of V-ATPase
Bcin11g01860	1.00391	0.0181342
Bcin02g00470	1.00323	0.00916706
Bcin07g04750	1.00306	0.00392801
Bcin10g04150	1.00137	0.00509706	Bctrz1_similar to yeast TRZ1, tRNA 3'-end processing endonuclease tRNase Z
Bcin15g02720	1.00052	0.0492138	Bcpre6_similar to yeast PRE6, Alpha 4 subunit of the 20S proteasome
Bcin02g09300	-1.00138	0.00466475
Bcin01g02560	-1.00268	0.0301845	Bccdc14_similar to yeast CDC14, Protein phosphatase required for mitotic exit
Bcin02g07570	-1.00285	0.00906986
Bcin08g05800	-1.00379	1.04683e-05
Bcin07g06250	-1.00483	0.0185844	Bccdc36_similar to yeast CDC36, Component of the CCR4-NOT core complex
Bcin11g03960	-1.00492	0.0238199
Bcin01g08430	-1.00591	0.0115245
Bcin14g05240	-1.00626	0.0125578
Bcin07g04720	-1.00694	0.0428065
Bcin03g06200	-1.00785	0.000207737
Bcin15g02050	-1.00972	0.0163387
Bcin15g00280	-1.01027	0.0115649	Bcrim15_Kinase
Bcin03g07690	-1.01283	0.0319009
Bcin10g02660	-1.01413	0.0482002
Bcin08g01590	-1.0151	0.0230016	Bcrvs161_similar to yeast RVS161, Amphiphysin-like lipid raft protein
Bcin11g03820	-1.01633	0.00455051
Bcin11g05930	-1.01721	0.040492
Bcin03g05880	-1.01816	0.0151783	Bcvps9_similar to yeast VPS9, Guanine nucleotide exchange factor (GEF)
Bcin01g01280	-1.01964	0.0462337
Bcin05g06880	-1.0202	0.00618139
Bcin03g09190	-1.02108	0.0129279
Bcin09g06240	-1.02113	0.00345564	Bclas17_similar to yeast LAS17, Actin assembly factor
Bcin07g04560	-1.02146	0.0325898
Bcin02g06530	-1.0222	0.00070307	Protease			1
Bcin04g00370	-1.02264	0.0434296
Bcin03g02840	-1.02296	9.76135e-05	Bccdc34_similar to yeast CDC34, Ubiquitin-conjugating enzyme (E2)
Bcin10g02850	-1.02327	1.03156e-05	Bcbni4_similar to yeast BNI4, Targeting subunit for Glc7p protein phosphatase
Bcin01g07960	-1.02453	0.00226853	Bcwhi2_similar to yeast WHI2, Protein required for full activation of the general stress response
Bcin02g00007	-1.02453	0.00599818
Bcin12g04110	-1.02483	0.000295049
Bcin02g04140	-1.02832	0.000306601	Bzip transcription factor						1
Bcin13g03980	-1.02834	0.00173487	Bcste20_Mitogen-activated protein kinase (MAPK) : p21-activated kinase (PAK)					1
Bcin07g04200	-1.02843	0.000237308	BccreA_Carbon catabolite repression regulator, Cys2His2 transcription factor						1
Bcin15g01150	-1.03168	0.000337404
Bcin06g01920	-1.03254	0.000278449
Bcin02g08130	-1.03359	0.000694613	Bcaur1_similar to yeast AUR1, Phosphatidylinositol:ceramide phosphoinositol transferase
Bcin16g02730	-1.03489	0.00312936
Bcin04g04400	-1.03592	0.00761496	Bcsts1_similar to yeast STS1, Protein required for localizing proteasomes to the nucleus
Bcin15g03390	-1.03634	0.0101359	Bcvel1,BcveA_Velvet-like 1, component of Velvet complex, implicated in photoreponses					1
Bcin01g09050	-1.03685	0.00344608
Bcin04g01840	-1.04006	0.0118466	Cys2His2 transcription factor						1
Bcin14g00530	-1.04043	0.022176	Bcpxl1_similar to yeast PXL1, Protein that localizes to sites of polarized growth
Bcin02g08470	-1.04115	0.046858	Bchpc2_similar to yeast HPC2, Subunit of the HIR complex
Bcin10g00560	-1.04207	0.0144789
Bcin14g03370	-1.04269	0.0336401	Bcsnf1_Snf1-like protein kinase					1
Bcin08g02140	-1.04483	0.000117231	Carbohydrate-Active enZYme		1
Bcin05g05190	-1.04572	0.0336401
Bcin11g01660	-1.04618	0.0086935
Bcin10g00780	-1.04648	0.00749077
Bcin05g07170	-1.04758	0.00775459
Bcin15g02120	-1.04799	0.0279232
Bcin09g01950	-1.05115	0.02607
Bcin08g04370	-1.05167	0.0116316	Bcnse4_similar to yeast NSE4, Component of the SMC5-SMC6 complex
Bcin08g02980	-1.05255	0.00265155	Bcbph1_similar to yeast BPH1, Protein homologous to Chediak-Higashi syndrome and Beige proteins
Bcin08g01740	-1.0545	0.02959	Brrg1_Response regulator protein, core element of two-component signaling pathway					1
Bcin01g05110	-1.05453	0.0115338	Bcrim8_similar to yeast RIM8, Protein involved in proteolytic activation of Rim101p
Bcin05g01870	-1.05524	0.0482087
Bcin16g00160	-1.05715	0.0322325	Bccox15_similar to yeast COX15, Protein required for the hydroxylation of heme O to form heme A
Bcin11g02910	-1.06056	0.000792463
Bcin13g01720	-1.06083	0.0103338
Bcin02g06750	-1.06085	0.0156509
Bcin10g01050	-1.06199	0.0109112
Bcin04g04010	-1.06212	0.00238545
Bcin07g01050	-1.06221	0.031457	Cys2His2 transcription factor						1
Bcin11g04240	-1.0652	0.00442069
Bcin09g06120	-1.06539	0.0313518	Bczrt1_similar to yeast ZRT1, High-affinity zinc transporter of the plasma membrane
Bcin08g02310	-1.06558	0.0482757
Bcin12g00980	-1.06572	0.031586
Bcin02g02570	-1.06615	0.00728223	Bcatg8_similar to yeast ATG8, Component of autophagosomes and Cvt vesicles
Bcin14g04730	-1.06756	0.0102082
Bcin05g01640	-1.06793	0.0343629	Carbohydrate-Active enZYme		1
Bcin03g02510	-1.06814	0.0426962
Bcin01g06450	-1.0695	0.0241425	Bcenol1_Enolase
Bcin07g06120	-1.07015	0.00849096	Cys2His2 transcription factor + Fungal_trans						1
Bcin10g05180	-1.07185	7.33903e-05	Bcrad23_similar to yeast RAD23, Protein with ubiquitin-like N terminus
Bcin05g00240	-1.07418	0.0075112	Bcccc2_Copper-transporting ATPase	1
Bcin03g07250	-1.07519	0.0176289
Bcin01g03840	-1.07685	0.0127086
Bcin14g03880	-1.07769	0.00954995
Bcin05g02930	-1.07996	0.000128691	Bcdet1_similar to yeast DET1, Acid phosphatase
Bcin01g04130	-1.0801	0.00139968
Bcin16g03080	-1.08097	0.0427735
Bcin05g07910	-1.08234	0.00427476	Zn2/Cys6 + fungal trans transcription factor						1
Bcin15g00610	-1.08246	0.0201841
Bcin03g05120	-1.08368	0.00331121
Bcin05g07620	-1.08405	0.00941902	Transporter	1
Bcin10g06020	-1.0841	0.00145703	Bzip transcription factor						1
Bcin02g06270	-1.08823	0.00182611
Bcin02g05580	-1.08825	0.00586099
Bcin07g03310	-1.08992	0.00503579
Bcin04g00630	-1.09114	0.000828834
Bcin12g03690	-1.09116	0.0363131
Bcin02g03590	-1.09263	0.00158372	Bcdep1_similar to yeast DEP1, Component of the Rpd3L histone deacetylase complex
Bcin01g06480	-1.09315	0.0357024
Bcin01g03650	-1.09393	0.00502521	Bcpib1_similar to yeast PIB1, RING-type ubiquitin ligase of the endosomal and vacuolar membranes
Bcin10g05320	-1.09723	0.0035425
Bcin16g04330	-1.09726	9.64164e-08
Bcin13g02430	-1.09733	0.000972971	CND16_CalciNeurine-Dependant (CND) gene, ATP citrate lyase
Bcin02g07400	-1.09764	0.0408594	Bcwcl1_GATA zinc finger transcription factor, White collar-like 1, potential blue light sensor						1
Bcin05g02310	-1.09794	0.0230016
Bcin08g03020	-1.10023	0.00633691
Bcin13g00680	-1.10049	0.00274152
Bcin06g04330	-1.10086	0.0175949
Bcin11g00320	-1.10144	6.02759e-06
Bcin05g03030	-1.10197	0.000295597	Bcvps8_similar to yeast VPS8, Membrane-binding component of the CORVET complex
Bcin11g01600	-1.1031	0.0150137
Bcin04g03680	-1.10524	0.036622	Bcrbk1_similar to yeast RBK1, Putative ribokinase [Source:SGD
Bcin01g11340	-1.1054	0.0161257
Bcin03g07480	-1.10638	0.002119
Bcin07g05250	-1.10666	0.00763117
Bcin10g04400	-1.10683	0.0378739	Bcltf12_Light-responsive Myb-type transcription factor						1
Bcin08g05070	-1.10904	0.00102041	Bccti6_similar to yeast CTI6, Component of the Rpd3L histone deacetylase complex
Bcin13g02780	-1.11047	0.00312688	Transporter	1
Bcin06g03910	-1.11073	0.00697983
Bcin10g01330	-1.11085	0.00573613
Bcin05g04680	-1.11121	0.0113724
Bcin01g01140	-1.1113	0.0356318
Bcin04g01430	-1.11154	0.022176
Bcin12g02790	-1.11223	6.39497e-05
Bcin04g00300	-1.11292	0.00212918
Bcin14g00740	-1.11462	0.0219483
Bcin03g06290	-1.11758	0.00372856	Bchap5_similar to yeast HAP5, Subunit of the Hap2p/3p/4p/5p CCAAT-binding complex
Bcin04g03670	-1.11981	0.00187334	Bcgid7_similar to yeast GID7, Subunit of GID Complex that binds directly to central component Vid30p
Bcin16g04180	-1.1199	0.0187399
Bcin01g06080	-1.12052	0.00251333
Bcin09g06870	-1.12067	0.00417143
Bcin01g07410	-1.12328	0.00540552
Bcin01g00720	-1.12547	0.0342034	Protease			1
Bcin15g01020	-1.12678	0.00473526
Bcin03g04680	-1.12692	0.00321385	Zn2/Cys6 transcription factor						1
Bcin15g04550	-1.12717	0.0449421
Bcin04g01420	-1.12719	0.00606807	Bcdre2_similar to yeast DRE2, Component of the cytosolic Fe-S protein assembly (CIA) machinery
Bcin11g06050	-1.12731	0.00108261
Bcin01g07610	-1.12772	0.0147536
Bcin13g00020	-1.12846	0.00769425
Bcin10g02810	-1.12937	0.00788041	Bcyta7_similar to yeast YTA7, Protein that localizes to chromatin
Bcin14g01710	-1.13174	0.00012129	Carbohydrate-Active enZYme		1
Bcin05g00860	-1.13305	0.0182865
Bcin02g00660	-1.13306	0.0174096	Bcsgt1_similar to yeast SGT1, Cochaperone protein
Bcin12g06370	-1.13379	0.0385694	Bcbot4_Cytochrome P450 monooxygenase, in botrydial biosynthesis gene cluster				1
Bcin09g06330	-1.13449	0.00417564
Bcin10g04090	-1.13593	0.00303512
Bcin04g01030	-1.13675	1.68979e-05
Bcin05g07350	-1.13711	0.0153852
Bcin06g00320	-1.13743	0.0292554
Bcin05g03340	-1.13883	0.0428233	Bcrtc1_similar to yeast RTC1, Subunit of the SEA (Seh1-associated) complex
Bcin12g02290	-1.13935	4.18581e-05
Bcin10g06070	-1.14087	0.012153
Bcin03g05250	-1.14154	0.00817232
Bcin15g02360	-1.14297	0.00365246
Bcin05g03300	-1.14566	0.00126103
Bcin08g06110	-1.14586	0.0242474	Carbohydrate-Active enZYme		1
Bcin08g00510	-1.14629	0.0206415
Bcin15g02130	-1.14712	0.00796039	Bchda1_similar to yeast HDA1, Putative catalytic subunit of a class II histone deacetylase complex
Bcin13g00210	-1.14994	7.45656e-05
Bcin14g04080	-1.15154	0.0326647	BcfacB_Zn2/Cys6 transcription factor						1
Bcin13g02600	-1.15193	0.00337786
Bcin16g01650	-1.15235	0.0414683	HMG (high mobility group) transcription factor
Bcin01g09340	-1.15274	0.0485402							1
Bcin01g10700	-1.15812	0.0113119
Bcin05g05530	-1.15828	0.00218262	Bcwcl2_GATA zinc finger transcription factor, White collar-like 2, potential blue light sensor					1
Bcin05g06100	-1.15848	0.0417992
Bcin03g07190	-1.15998	0.000162241	Bcmkk1_Mitogen-activated protein kinase					1
Bcin09g02800	-1.16057	6.25807e-05	Protease			1
Bcin08g04730	-1.16091	0.00110088	Bcfbp1_similar to yeast FBP1, Fructose-1,6-bisphosphatase
Bcin05g00840	-1.16105	0.00375115	Bcvps13_similar to yeast VPS13, Protein involved in prospore membrane morphogenesis
Bcin14g04330	-1.1614	0.00398306	Bcstp22_similar to yeast STP22, Component of the ESCRT-I complex
Bcin08g00600	-1.16413	0.0141107	Bcmvp1_similar to yeast MVP1, Protein required for sorting proteins to the vacuole
Bcin05g05180	-1.16533	0.000836281
Bcin03g07030	-1.16542	0.0107282	Bcpuf3_similar to yeast PUF3, Protein of the mitochondrial outer surface
Bcin03g05230	-1.1658	0.0238199	Transporter	1
Bcin06g04730	-1.16792	0.0407804
Bcin02g06680	-1.16803	0.0214901
Bcin15g00860	-1.16931	0.00959865
Bcin05g08120	-1.17045	0.00456199	Cys2His2 transcription factor						1
Bcin10g04640	-1.17052	0.00100371
Bcin09g02820	-1.17087	0.0481824	Bcrcn1_Regulator of calcineurin					1
Bcin02g08510	-1.17112	0.00788434	Bcspt7_similar to yeast SPT7, Subunit of the SAGA transcriptional regulatory complex
Bcin05g00760	-1.17115	0.0052359	Bccdc24_RhoGEF protein					1
Bcin15g03510	-1.1739	0.00107856
Bcin09g01020	-1.17497	7.48848e-05
Bcin09g01720	-1.17574	0.0368535	Bcmtc5_similar to yeast MTC5, Subunit of the SEA (Seh1-associated) complex
Bcin03g08150	-1.17603	0.000981916
Bcin06g00060	-1.17675	0.0327311
Bcin01g02240	-1.17747	0.00108846
Bcin07g03510	-1.17753	0.0106327
Bcin01g10410	-1.17833	0.0181655
Bcin05g01100	-1.17836	2.47614e-06
Bcin13g00630	-1.17874	0.0179339
Bcin02g04760	-1.179	0.00487819	Transporter	1
Bcin12g04500	-1.18009	0.0181648	Bcnit4_Zn2/Cys6 transcription factor						1
Bcin02g02210	-1.18088	3.15235e-05
Bcin02g09250	-1.18148	0.00344752
Bcin14g00340	-1.18165	0.00627181
Bcin09g00200	-1.18165	0.00473526	Carbohydrate-Active enZYme		1
Bcin04g05590	-1.1818	2.06803e-06
Bcin06g01980	-1.18193	0.00661799
Bcin02g03300	-1.18218	0.0459815	Bctra1_similar to yeast TRA1, Subunit of SAGA and NuA4 histone acetyltransferase complexes
Bcin13g01640	-1.18228	0.0214985	Bcgem1_similar to yeast GEM1, Outer mitochondrial membrane GTPase, subunit of the ERMES complex
Bcin14g00250	-1.18231	0.000388894
Bcin10g02490	-1.18424	0.00681977	Bcesp1_similar to yeast ESP1, Separase, a caspase-like cysteine protease
Bcin01g10400	-1.18494	0.00325098
Bcin01g07600	-1.18549	0.000396406	Bctvp38_similar to yeast TVP38, Integral membrane protein
Bcin08g01730	-1.18598	0.0106034
Bcin01g02280	-1.18639	0.000268726	Zn2/Cys6 transcription factor						1
Bcin03g03420	-1.18743	0.000575294
Bcin10g02990	-1.19089	0.0117067	Bccwc22_similar to yeast CWC22, Spliceosome-associated protein that is required for pre-mRNA splicing
Bcin11g02240	-1.19093	0.0277284
Bcin04g04210	-1.19151	0.00117535
Bcin01g04070	-1.19219	0.0117407
Bcin01g00750	-1.19234	0.00824451
Bcin10g01590	-1.19278	4.50238e-06
Bcin01g09300	-1.19517	0.0127172	Bcecm29_similar to yeast ECM29, Scaffold protein
Bcin05g01130	-1.1967	0.0187465
Bcin04g06650	-1.1981	2.35404e-07
Bcin10g05230	-1.19833	0.00432404	Bcuga1_similar to yeast UGA1, Gamma-aminobutyrate (GABA) transaminase
Bcin01g03470	-1.19836	0.0336401
Bcin08g05880	-1.19861	0.00522936	Bcmub1_similar to yeast MUB1, MYND domain-containing protein
Bcin15g02510	-1.20034	0.0159011	Bcamd1_similar to yeast AMD1, AMP deaminase
Bcin15g03220	-1.20101	0.0340452
Bcin13g04140	-1.20286	0.0292424	Bcrsc9_similar to yeast RSC9, Component of the RSC chromatin remodeling complex
Bcin01g08760	-1.20297	0.00556757	Bcsip5_similar to yeast SIP5, Protein of unknown function
Bcin01g07670	-1.2034	0.000909129
Bcin05g04530	-1.20375	0.000548461	Histidine kinase - group XI					1
Bcin07g02550	-1.20405	0.0145849	Carbohydrate-Active enZYme		1
Bcin02g06780	-1.20527	0.0276394	Bcsqs1_similar to yeast SQS1, Protein that stimulates the ATPase and helicase activities of Prp43p
Bcin14g03490	-1.20562	0.0364381
Bcin07g01390	-1.207	0.00395864	Bcstu1_similar to yeast STU1, Component of the mitotic spindle
Bcin10g04240	-1.20722	0.00142354
Bcin01g02400	-1.2092	0.000175911
Bcin01g02170	-1.21124	0.000816597	Bcnvj2_similar to yeast NVJ2, Lipid-binding ER protein, enriched at nucleus-vacuolar junctions (NVJ)
Bcin01g03640	-1.21252	2.49186e-10	Bcugp1_similar to yeast UGP1, UDP-glucose pyrophosphorylase (UGPase)
Bcin11g05440	-1.21361	5.35314e-05
Bcin02g08280	-1.21427	0.0175867	Bcswi1_similar to yeast SWI1, Subunit of the SWI/SNF chromatin remodeling complex
Bcin09g03820	-1.2159	7.57476e-05
Bcin01g08990	-1.21754	0.0075112	Carbohydrate-Active enZYme		1
Bcin01g00560	-1.21793	0.00979128
Bcin01g08850	-1.21808	0.000183787	Bcmri1_similar to yeast MRI1, 5'-methylthioribose-1-phosphate isomerase
Bcin04g05010	-1.21849	5.46234e-05	Bctsc13_similar to yeast TSC13, Enoyl reductase
Bcin13g03830	-1.22103	0.00635882
Bcin14g03970	-1.22178	2.69975e-08	Carbohydrate-Active enZYme		1
Bcin08g05920	-1.22184	6.26175e-06
Bcin12g00350	-1.22295	0.0301845
Bcin01g08980	-1.22464	0.00146011
Bcin08g06300	-1.22512	0.00311431
Bcin10g05680	-1.22614	0.0122564
Bcin04g01310	-1.22671	7.17597e-13
Bcin01g00520	-1.22695	1.08262e-05	Bzip transcription factor						1
Bcin11g01870	-1.23028	4.48889e-06
Bcin04g00620	-1.23235	0.00509706
Bcin02g02360	-1.23321	0.00949767	Bccyk3_similar to yeast CYK3, SH3-domain protein located in the bud neck and cytokinetic actin ring
Bcin14g01650	-1.23398	0.000595785
Bcin04g05960	-1.23399	0.000816346
Bcin08g06760	-1.23423	0.0354417
Bcin13g01600	-1.23569	0.00541088	Bcgde1_similar to yeast GDE1, Glycerophosphocholine (GroPCho) phosphodiesterase
Bcin05g08380	-1.23702	0.0320157
Bcin05g04410	-1.23767	0.00965647
Bcin01g01440	-1.23823	0.0343677
Bcin02g02790	-1.23842	0.00179976	Bcfth1_similar to yeast FTH1, Putative high affinity iron transporter	1
Bcin12g01230	-1.23852	0.000574124	Zn2/Cys6 + fungal trans transcription factor						1
Bcin05g03130	-1.23961	0.00258901	Bcnbp2_similar to yeast NBP2, Protein involved in the HOG (high osmolarity glycerol) pathway
Bcin01g03230	-1.24069	4.34845e-05	Protease			1
Bcin13g01410	-1.24098	6.55543e-05	Bcncr1_similar to yeast NCR1, Vacuolar membrane protein
Bcin07g03580	-1.24152	0.00213109
Bcin09g04330	-1.2421	0.0152671
Bcin02g05920	-1.24271	0.000126551	Bcaco1_similar to yeast ACO1, Aconitase
Bcin13g00970	-1.2447	0.00169217	Zn2/Cys6 transcription factor						1
Bcin05g02940	-1.24633	0.00578563
Bcin07g01900	-1.24645	1.36815e-05
Bcin02g07120	-1.24693	0.00802581
Bcin10g01190	-1.24696	6.45053e-07	Bcino80_similar to yeast INO80, ATPase and nucleosome spacing factor
Bcin05g03290	-1.24721	2.8493e-06	Bckex2_similar to yeast KEX2, Kexin, a subtilisin-like protease (proprotein convertase)			1
Bcin09g04100	-1.24746	3.25785e-05
Bcin10g00650	-1.24861	0.00753734	Bcycf1_similar to yeast YCF1, Vacuolar glutathione S-conjugate transporter	1
Bcin02g04270	-1.24865	0.0318002
[truncated: 1,007 more rows]

## Sheet: Summary
Time point	Differential expression		DESCRIPTION / FUNCTIONAL CATEGORY
			transporters	CAZymes	proteases	SM biosynthesis	signaling	TF
12 hpi	up		29	38	27	16	6	5
	down		10	27	14	5	4	25
16 hpi	up		53	47	50	20	5	14
	down		15	42	26	11	14	32
24 hpi	up		63	108	51	16	5	12
	down		39	36	27	14	33	93
