# Supplementary material for: Molecular characterization of cross-kingdom RNA interference in Botrytis cinerea by tomato small RNAs
Source: Front Plant Sci. 2023 Mar 8;14:1107888. doi: 10.3389/fpls.2023.1107888 (PMC10031073; doi:10.3389/fpls.2023.1107888)
Supplement: Supplementary Data Sheet 2 — The data includes three sheets, i) the list of B. cinerea genes which were predicted to be targeted by tomato sRNAs, and the number of unique tomato sRNA sequences and merged sRNA sequences are shown together with their predicted matching single fungal gene; ii) the details of log2 fold-change and the adjusted p-value for each predicted target fungal gene which were significantly down-regulated at no less than one time point in planta, and iii) a legend that explains the headings in the columns of the former two sheets. [file DataSheet_2.xlsx]

## Sheet: Bc_down-DEGs_I12-16-24
Target	#Seqs	sRNA_tomato	#SeqsMerged	sRNA_tomatoMerged	Description		transporters	CAZymes	proteases	SM biosynthesis	signaling	TF	SUM
Bcin11g05460	6	GATAGAGGTGATTGATGATAGTG-59_GTCCGTTGGATTCATCAGAATCG-296_GTCCGTTGGATTCATCAGAATC-297_ATAACAAGACCGTGTGAAGGATGC-485_AATAACAAGACCGTGTGAAGGATG-486_CGTCCGTTGGATTCATCAGAATC-297	3	GATAGAGGTGATTGATGATAGTG-59_GTCCGTTGGATTCATCAGAATCG-296_ATAACAAGACCGTGTGAAGGATGC-485	Gene under positive selection (Aguileta et al., 2012)								0
Bcin02g01010	16	AAAGTGTTCTTCTGATTAACGAAA-2302_TTATGATGTGTTGGAAATGAAAAC-388_TTAATCAAGAACGAAAGTTGGG-1281_TTAATCAAGAACGAAAGTTGG-1282_TTAATCAAGAACGAAAGTTGGGG-1280_TTAATCAAGAACGAAAGTTGGGGG-1279_AATCAAGAACGAAAGTTGGGGG-1279_AATCAAGAACGAAAGTTGGGGGC-1278_AATCAAGAACGAAAGTTGGG-1281_AATCAAGAACGAAAGTTGGGG-1280_AATCAAGAACGAAAGTTGGGGGCT-1277_TAATCAAGAACGAAAGTTGGGGGC-1278_TAATCAAGAACGAAAGTTGGGGG-1279_TAATCAAGAACGAAAGTTGG-1282_T…	3	TTATGATGTGTTGGAAATGAAAAC-388_AATCAAGAACGAAAGTTGGGGGCT-1277_AAAGTGTTCTTCTGATTAACGAAA-2302									0
Bcin05g02020	4	ACAGAGTCAGGATTTTCACTAAGG-344_GATAGAAAGTTAGAATGAAAGAGT-979_TCTGTATCTTGAATTGTTGTATA-945_GATTTCCTGTTGAACAAGTGTA-723	4	ACAGAGTCAGGATTTTCACTAAGG-344_GATTTCCTGTTGAACAAGTGTA-723_TCTGTATCTTGAATTGTTGTATA-945_GATAGAAAGTTAGAATGAAAGAGT-979									0
Bcin03g01540	10	ACTTAACTAATGTCGATACTGATT-793_AGAGAAAGATCAGCTATCGAA-654_AAGATGTTGATGATGAAGAGATT-1071_ATAGGATGTCCAGTAAGAAATAGT-3019_AAGAGTGTAAATCTGGAGATGGTA-2052_AGGATTCACGTGTCTACTTGTTCA-1996_AAGTTTCGAGATGGTAGAAGGTG-2343_AAGTTTCGAGATGGTAGAAGGTGT-2343_AGTTTCGAGATGGTAGAAGGTG-2343_CATCGATCCAACAGTAATACTCTT-1661	8	AGAGAAAGATCAGCTATCGAA-654_ACTTAACTAATGTCGATACTGATT-793_AAGATGTTGATGATGAAGAGATT-1071_CATCGATCCAACAGTAATACTCTT-1661_AGGATTCACGTGTCTACTTGTTCA-1996_AAGAGTGTAAATCTGGAGATGGTA-2052_AGTTTCGAGATGGTAGAAGGTG-2343_ATAGGATGTCCAGTAAGAAATAGT-3019									0
Bcin08g03410	22	AATTGAGAAGGCTGAGCTGGC-920_AATTGAGAAGGCTGAGCTGGCT-919_AATTGAGAAGGCTGAGCTGGCTT-918_AATTGAGAAGGCTGAGCTGGCTTC-918_TTGAGAAGGCTGAGCTGGCTT-918_ATCGGTTACTTGATGAACATATCA-712_ATTGTAATTATTTATTTTAGACTG-2127_TGTTGTTGTTGTTGTATAGGACA-1579_GTGAGATGGGTGCTTGGCTGG-1780_ATTGAGAAGGCTGAGCTGGCT-919_ATTGAGAAGGCTGAGCTGGCTTC-918_ATTGAGAAGGCTGAGCTGGCTT-918_ATTTTAATTATTTGGTCTGATCGT-2127_TTGAGAAGGCTGAGCTGGCT-919_AACTGACTGAGA…	10	AGGCTGAAGGCTGCTGTGACGGA-187_AACTGACTGAGAAATCAACTTTC-400_ATCGGTTACTTGATGAACATATCA-712_ATTGAGAAGGCTGAGCTGGCTT-918_TGTTGTTGTTGTTGTATAGGACA-1579_GTGAGATGGGTGCTTGGCTGG-1780_AACACTTGTGAGACATTGATCAAA-1800_ATCTTAATACATATCTGAATACTA-2082_ATTTTAATTATTTGGTCTGATCGT-2127_TTAGATCTGTTTATTAATTTTTC-2156									0
Bcin04g06590	5	TTTCTGTTCTTGCTCTTGATTAAC-1049_ATTATGATGATCTAGATTTGACCT-147_AATTATGATGATCTAGATTTGACC-148_ATTATGATGATTTAGATTTGACCT-147_ATTATGATGATTTAGATTTGAGCT-147	2	ATTATGATGATTTAGATTTGAGCT-147_TTTCTGTTCTTGCTCTTGATTAAC-1049									0
Bcin05g01970	4	AAAGAAAATTTGAATATCTGACTG-4_AAAGAAAATTTGAATATCTGACTG-4_AAAGAAAATTTGAATATCTGACTG-4_AAAGAAAATTTGAATATCTGACTG-4	1	AAAGAAAATTTGAATATCTGACTG-4									0
Bcin09g04400	1	TTCTACTGATTAAATAAACTCTAT-1229	1	TTCTACTGATTAAATAAACTCTAT-1229	Bccat7_Catalase								0
Bcin05g01990	6	TGATGACATAGAGGACCAGGTT-378_TGATGACATAGAGGACCAGGT-379_ATAAGTGGTTTGACATTGCTCTTC-119_ACTCTTTAGAATCTTTGACATGCA-655_TTGATGACATAGAGGACCAGGT-379_TTGATGACATAGAGGACCAGG-380	3	ATAAGTGGTTTGACATTGCTCTTC-119_TGATGACATAGAGGACCAGGTT-378_ACTCTTTAGAATCTTTGACATGCA-655									0
Bcin05g01530	10	TATAAGCTCGTTGAATACATC-2121_TATACACATGGGCTAAGACAT-133_ATAAGCTCGTTGAATACATCAG-2119_ATAAGCTCGTTGAATACATCA-2120_ATAAGCTCGTTGAATACATC-2121_TGCAAAGATTTGAACATTGGGCGT-2222_ATAAGATTTGTGAAAGATGTATG-1814_TATATACACATGGGCTAAGACA-134_ATATACACATGGGCTAAGACA-134_TTCATGATCTTCTTCGCCAAC-563	5	TATACACATGGGCTAAGACAT-133_TTCATGATCTTCTTCGCCAAC-563_ATAAGATTTGTGAAAGATGTATG-1814_ATAAGCTCGTTGAATACATCAG-2119_TGCAAAGATTTGAACATTGGGCGT-2222									0
Bcin08g03080	24	AGATTTGTATGATATGATGACTTT-759_AGATTTGTATGATATGATGACTTT-621_GGTTGTGGCGTAGTAACGAAACT-802_GGTTGTGGCGTAGTAACGAAACT-940_ACCTTCGGAATTCGAAGCTAGAGG-1904_ACCTTCGGAATTCGAAGCTAGAGG-2042_GGGTTGTGGCGTAGTAACGAAAC-803_GGGTTGTGGCGTAGTAACGAAAC-941_ATTTGTTCTTTTTAAATACTGTGG-2565_ATTTGTTCTTTTTAAATACTGTGG-2427_AATTGATTGGCTAGTTGAACTCGC-155_AATTGATTGGCTAGTTGAACTCGC-155_AATTGATTGGCTACTTGAACT-158_AATTGATTGGCTACTTGAACT-158…	15	AGTTGGTTGGCTACTTGAACTTTC-155_AGATTTGTATGATATGATGACTTT-621_AGATTTGTATGATATGATGACTTT-759_GGTTGTGGCGTAGTAACGAAACT-802_GGTTGTGGCGTAGTAACGAAACT-940_TTGGAAAAAATCATGTTGGAAGCG-1228_TTGGAAAAAATCATGTTGGAAGCG-1366_ATTAGAATGATTTAGATTTGACCT-1852_ACCTTCGGAATTCGAAGCTAGAGG-1904_ATTAGAATGATTTAGATTTGACCT-1990_ACCTTCGGAATTCGAAGCTAGAGG-2042_ATTTGTTCTTTTTAAATACTGTGG-2427_ATTTGTTCTTTTTAAATACTGTGG-2565_TTTGAACTTTCTGAAA…	Helix-loop-helix (HLH) transcription factor							1	1
Bcin05g02040	2	ATGAGTAGTTAATCAAATGTCTGG-1114_TTTGAGTATTTTGAGGAGTATA-1126	1	ATGAGTAGTTAATCAAATGTCTGG-1114									0
Bcin05g02000	3	ATTGACAGCTCTAATACTAACACG-907_AAGGTGTCCACTCATTTCATTAAC-766_CTTTCTTAAACTCTACTCGTGGAA-848	3	AAGGTGTCCACTCATTTCATTAAC-766_CTTTCTTAAACTCTACTCGTGGAA-848_ATTGACAGCTCTAATACTAACACG-907									0
Bcin04g05000	19	TTATTTGTACTCTTGAATTCATCT-160_TCTTCGGTCTTGAGTGGTTCCTA-2776_AAAGTCAAAAGACGTGTTGAAAAC-384_CTAACAATCTCTTCACGCCCGAAC-1214_ATTCTTCGGTCTTGAGTGGTTCCT-2777_AGTCAAGAATGATACTGCTAGATC-1053_ATATGCAACCAACTGAATAAAAAA-718_GTGAAAACGATTGAAAATCCTG-1266_GTGAAAACGATTGAAAATCCTGTG-1264_ATGGTCTTATTATCTGCTGAACTT-684_TCATTGCGATTAGATTTATACTCT-269_AGAGAGACAAGCGAGAGATAGAGT-136_AGTGAAAACGATTGAAAATCCTGT-1265_AGTGAAAACGATTGAAAA…	13	TGAAAGGAAAGGATAAGATT-112_AGAGAGACAAGCGAGAGATAGAGT-136_TTATTTGTACTCTTGAATTCATCT-160_TCATTGCGATTAGATTTATACTCT-269_AAAGTCAAAAGACGTGTTGAAAAC-384_ATGGTCTTATTATCTGCTGAACTT-684_ATATGCAACCAACTGAATAAAAAA-718_AGTCAAGAATGATACTGCTAGATC-1053_CTAACAATCTCTTCACGCCCGAAC-1214_GTGAAAACGATTGAAAATCCTGTG-1264_ACTTCCTTGTAGTTTTTTCTCGAC-1666_TCTTCGGTCTTGAGTGGTTCCTA-2776_ATCCTCAAAATTATTGAAAGACTG-3937	BcppoA90_Fatty acid oxygenase								0
Bcin03g01520	12	ATTTCAAGTATAGTTAAAGGGAGT-266_ATTTCAAGTATAGTTAAAGGGAGT-266_TCAAGTCTTATAAGGAATCCACTC-1413_AATTCTATCTTTCTGGCTTTCTCA-1422_ATGTATCTAGAACAAACTGCACCT-1568_ATATATGTTTGCTATGGAGCGCA-189_ATATATGTTTGCTATGGAGCGCA-189_AAAATTTGAAATAAAGTGTAGGGT-1511_ATTTAAAGTAAAGTTATTGAGTTC-272_ATTTAAAGTAAAGTTATTGAGTTC-272_GACAACATCAGAGCTCTTGAATG-827_GACAACATCAGAGCTCTTGAATG-827	6	ATATATGTTTGCTATGGAGCGCA-189_ATTTCAAGTATAGTTAAAGGGAGT-266_GACAACATCAGAGCTCTTGAATG-827_TCAAGTCTTATAAGGAATCCACTC-1413_AAAATTTGAAATAAAGTGTAGGGT-1511_ATGTATCTAGAACAAACTGCACCT-1568									0
Bcin04g01040	12	ATCATCCTCCATCTGCCACATGAC-294_AGGGGTGTATAAAATCGAACTGAA-157_AGGGGTGTATAAAATCGAATCGAA-160_AGGGGTGTATAAAATCGAACT-162_ATTTCTAGGATTCGGATTCAAGAC-4076_TTCGAGTTGAGGAGATGGAGTCGT-1326_TTAGGGGTGTATAAAATCGAACT-162_GTATCTACTGTGGTTCACATATGT-454_TTGATCTTGTGTATTGCTGATATT-697_AGACTCTCCGCTCACATAAAACAT-3937_CGCTTCAACTTTGGATATACACAA-678_TGGACCTGTTCCTTCGAGATGTT-3361	9	AGGGGTGTATAAAATCGAACTGAA-157_ATCATCCTCCATCTGCCACATGAC-294_GTATCTACTGTGGTTCACATATGT-454_CGCTTCAACTTTGGATATACACAA-678_TTGATCTTGTGTATTGCTGATATT-697_TTCGAGTTGAGGAGATGGAGTCGT-1326_TGGACCTGTTCCTTCGAGATGTT-3361_AGACTCTCCGCTCACATAAAACAT-3937_ATTTCTAGGATTCGGATTCAAGAC-4076	Bcoxp1_similar to yeast OXP1, 5-oxoprolinase								0
Bcin08g01830	4	AAACATGACTAATATACAAACTCG-518_ATTGTATTGTAGTTTATTGTATGG-1265_ATATCTGAGTCATTTGTGTAGTC-427_AATTCCGGTAAAAATTTTAGCACT-731	4	ATATCTGAGTCATTTGTGTAGTC-427_AAACATGACTAATATACAAACTCG-518_AATTCCGGTAAAAATTTTAGCACT-731_ATTGTATTGTAGTTTATTGTATGG-1265	Transporter		1						1
Bcin05g02030	5	TATTCTTGTAGTTTCTAAAGACA-1999_AGTCTTTTTCGCAACATGAATAAA-1326_AAGTCTTTTTCGCAACATGAATA-1328_AAGTCTTTTTCGCAACATGAATAA-1327_ACTGGAGTGATTTGTGTGATCCTA-33	3	ACTGGAGTGATTTGTGTGATCCTA-33_AGTCTTTTTCGCAACATGAATAAA-1326_TATTCTTGTAGTTTCTAAAGACA-1999	Transporter		1						1
Bcin03g01570	12	TAGTGCAGATCTGATCAGTCAAAC-3210_GTATTTCTTCCGTCTGATATTGTT-4026_ACAACTCCATCTCCTCAACTCG-250_CTGACTTAAAAATAGATTTGATA-3783_AATGATTTGAGACCACTTGATATG-211_AATGATCCACAAGCTAGACTGAAG-3526_ATATATAGAACTTAGGATGTG-1701_AATGATCCACAAGCTAGACTGA-3528_AATGATCCACAAGCTAGACTGAA-3527_AATGATCCACAAGCTAGACTG-3529_AAATTCGGACATAGATTGAGGGGT-1672_AAATGATCCACAAGCTAGACTGAA-3527	8	AATGATTTGAGACCACTTGATATG-211_ACAACTCCATCTCCTCAACTCG-250_AAATTCGGACATAGATTGAGGGGT-1672_ATATATAGAACTTAGGATGTG-1701_TAGTGCAGATCTGATCAGTCAAAC-3210_AATGATCCACAAGCTAGACTGAAG-3526_CTGACTTAAAAATAGATTTGATA-3783_GTATTTCTTCCGTCTGATATTGTT-4026									0
Bcin08g01850	10	ATCCATGATTCGAGGGCGTTAGTG-422_ATCCATGATTCGAGAGCTATTAGT-420_TTCCTTTCTGAATGGCCTCGAA-743_ATCCATGATTCGAGGGCCTTTAGT-421_ATCCATGATTCGAGGGCGTTAGT-423_ATCCATGATTCGAGGGCGTTAG-424_ATGTTATGTGTAAAGTTAGGAGTC-198_AGTTAATGTATAATGTTAGTCGTG-210_ATTAATGTATAATGTTAGTCGTG-210_ATTAATGTATAATGTTAGTCGTGA-209	3	ATGTTATGTGTAAAGTTAGGAGTC-198_ATCCATGATTCGAGAGCTATTAGT-420_TTCCTTTCTGAATGGCCTCGAA-743									0
Bcin14g00810	1	TTCTCCCTTTGAACTAACTTTCGG-1663	1	TTCTCCCTTTGAACTAACTTTCGG-1663									0
Bcin05g01260	9	AACATTATCAACTTGAACATTACA-325_AACATTATCAACTTGAACATT-328_ATTTTGAATCTGTCACTGCTTTA-940_TCTTCCCTGTCTTTGAAATAA-1229_ATTTGAACGTGCGGAAGAGTGTT-1758_GACTTCTCGGAAAGATCATGATT-2526_TTTTTGAGGTCTTTAAGTAATTTT-1278_TACATTCGATCATGACTCCGATC-2429_TACATTCGATCATGACTCCGATCT-2428	7	AACATTATCAACTTGAACATTACA-325_ATTTTGAATCTGTCACTGCTTTA-940_TCTTCCCTGTCTTTGAAATAA-1229_TTTTTGAGGTCTTTAAGTAATTTT-1278_ATTTGAACGTGCGGAAGAGTGTT-1758_TACATTCGATCATGACTCCGATCT-2428_GACTTCTCGGAAAGATCATGATT-2526									0
Bcin03g06680	6	AAATGACTTGAAGATAACACA-2011_AAATGACTTGAAGATAACACAATT-2008_AAGCGTCTTTCGGAATTAGTAGTC-1310_GTCCCATGTAAAAACTCAAGAATG-705_ATCCGAAACCAAAACAACCTGACA-1449_TCATGGGCAAACTTTCAAGACG-824	5	GTCCCATGTAAAAACTCAAGAATG-705_TCATGGGCAAACTTTCAAGACG-824_AAGCGTCTTTCGGAATTAGTAGTC-1310_ATCCGAAACCAAAACAACCTGACA-1449_AAATGACTTGAAGATAACACAATT-2008									0
Bcin05g07090	10	ATACCGTATTGAAATTTTTGTC-52_ATTCTGGACACTCTTAATACAACA-1098_TTAGAATTTTAAAATTGTGGGTGG-99_ATACATAATAATTGAATAGACTG-399_ATACATAATAATTGAATAGACTGT-397_AATGATTTCATCAACAAAAGACGT-959_AGAGAAATGTGAAGGAAGTGAATT-1222_ATGATTGTATCTGAAATTGAAACG-2170_ATGATTGTATCTGAAATTGAAAC-2171_TGATTGTATCTGAAATTGAAACGT-2170	7	ATACCGTATTGAAATTTTTGTC-52_TTAGAATTTTAAAATTGTGGGTGG-99_ATACATAATAATTGAATAGACTGT-397_AATGATTTCATCAACAAAAGACGT-959_ATTCTGGACACTCTTAATACAACA-1098_AGAGAAATGTGAAGGAAGTGAATT-1222_TGATTGTATCTGAAATTGAAACGT-2170									0
Bcin10g04970	2	CTTAGCTCTGTCATTCTCCAG-902_CTAGATCTGTCACTGTCCTGGTT-899	1	CTAGATCTGTCACTGTCCTGGTT-899									0
Bcin11g02670	1	GTTGTCTTAGACTTTTTCGCCT-882	1	GTTGTCTTAGACTTTTTCGCCT-882									0
Bcin07g04770	5	CTTTTGTGATGGATAAGACGA-1559_CTTTTGTGATGGATAAGACGAG-1558_CTTTTGTGATGGATAAGACGAGG-1557_CTTTTGTGATGGATAAGACGAGGG-1556_AATGTAGAGGTGAAAGCAAAGATC-1010	2	AATGTAGAGGTGAAAGCAAAGATC-1010_CTTTTGTGATGGATAAGACGAGGG-1556									0
Bcin03g00030	8	TTGATCGGAATTGTCATAACAATC-213_TTGATCGGAATTGTCATAACAATC-213_GTAAAAATTGGATTAACCCGGG-1239_GTAAAAATTGGATTAACCCGGG-1304_AAGAGAACTGGCATGAGAAGATT-692_AAGAGAACTGGCATGAGAAGATT-692_AGTAAAAATTGGATTAACCCGG-1240_AGTAAAAATTGGATTAACCCGG-1305	4	TTGATCGGAATTGTCATAACAATC-213_AAGAGAACTGGCATGAGAAGATT-692_GTAAAAATTGGATTAACCCGGG-1239_GTAAAAATTGGATTAACCCGGG-1304									0
Bcin04g03900	3	GATTGGACCGACTGTTTTCTAGCC-1634_TAGAAACAACGAAAACACCAAG-78_CTTTGTTCTGAGCTGGTGTCTGAC-212	3	TAGAAACAACGAAAACACCAAG-78_CTTTGTTCTGAGCTGGTGTCTGAC-212_GATTGGACCGACTGTTTTCTAGCC-1634									0
Bcin15g01130	16	AGACATAGTAAGGATTGACA-2213_AGACATAGTAAGGATTGACAGAC-2210_AGACATAGTAAGGATTGACAG-2212_AGACATAGTAAGGATTGACAGA-2211_AAAGTTGAGGAGTATATTAGACA-1799_ACATAACATTGAACAACTTCCGAT-2745_AAGTCTGATCATCTCATCTAAAAG-1983_TTTTGGAATTTAAAGCAGGTCT-2655_AGTTGAGGAGTATATTAGACA-1799_CGAATCTTTTGCCAATAACTA-1247_ATCGTGTAATTTTAGAAGTGA-2094_ACCTCCAACATGAAAGTCTCAAGC-1346_TTTTGATCGAAATTGTCGTGACGG-1092_TAGAACAAGATCATAAATAGGAGT-2734_T…	9	TTTTGATCGAAATTGTCGTGACGG-1092_CGAATCTTTTGCCAATAACTA-1247_ACCTCCAACATGAAAGTCTCAAGC-1346_AAGTTGAGGAGTATATTAGACA-1799_AAGTCTGATCATCTCATCTAAAAG-1983_ATCGTGTAATTTTAGAAGTGA-2094_AGACATAGTAAGGATTGACAGAC-2210_TTTTGGAATTTAAAGCAGGTCT-2655_TAGAACAAGATCATAAATAGGAGT-2734									0
Bcin11g02620	8	GTGTCATGTAGGACGAAAAGGGGT-1083_AGTGTCATGTAGGACGAAAAGGGG-1085_ATGAAAGTGAAACATGTTAAGAGG-579_CTCCGAATCAAGCAACTCCTTG-1368_AGGGTATCGAGAAATAGTAACTTG-1757_AGTGTCTGTTATGATTTTTCAACC-1659_GAAAGTGTCATGTAGGACGAATG-1089_CTCCGAATCAAGCAACTCCTT-1369	5	ATGAAAGTGAAACATGTTAAGAGG-579_GTGTCATGTAGGACGAAAAGGGGT-1083_CTCCGAATCAAGCAACTCCTTG-1368_AGTGTCTGTTATGATTTTTCAACC-1659_AGGGTATCGAGAAATAGTAACTTG-1757	Bchol1_similar to yeast HOL1, Putative transporter in the major facilitator superfamily								0
Bcin01g10150	1	ATCAAGAAAGTTGAATGATGTTCA-155	1	ATCAAGAAAGTTGAATGATGTTCA-155	Bcpsd_Phosphatidylserine decarboxylase						1		1
Bcin03g06320	2	ATAGTACAAATGTGTCTTTGAGAT-470_ACAACATTTTTGAAGAGTTCGAGC-448	2	ACAACATTTTTGAAGAGTTCGAGC-448_ATAGTACAAATGTGTCTTTGAGAT-470									0
Bcin11g02680	6	ATTTTCTGTGTGATTTGAAGGCTA-161_TCGCTTCAATAATAGACCTCTTGA-33_GGGTGCACTGTTGATTATATC-1588_ACGAAAAGACAATTGTAAGTGATG-12_TCATCGCTTCAATAATAGACCTCT-36_ATCGCTTCAATAATAGACCTCTTG-34	4	ACGAAAAGACAATTGTAAGTGATG-12_TCGCTTCAATAATAGACCTCTTGA-33_ATTTTCTGTGTGATTTGAAGGCTA-161_GGGTGCACTGTTGATTATATC-1588									0
Bcin10g04190	4	AGAATCTTCGGCGTAAAAAAGTGA-305_ATAAACTCATAATTCTGAATCCGC-9_TCATAGTCATTGTCGGCCATTT-793_AATAAACTCATAATTCTGAATCCG-10	3	ATAAACTCATAATTCTGAATCCGC-9_AGAATCTTCGGCGTAAAAAAGTGA-305_TCATAGTCATTGTCGGCCATTT-793									0
Bcin09g01300	16	ATAAAATTGATTAATGACTTAGTA-3173_ACTCTGACATTCATTTCAATAAT-583_ACTCTGACATTCATTTCAATAATA-582_AGAAGAGGAAATTGTATTTAAAGC-2687_AACTCACCTTCCGGATACATTAAT-366_ATAGCTTTACTGTAGATCATGTAA-29_ATTTGATCTCAAGACCTCTACATG-2247_ATCAGATCTACCAGACAAAGAAAT-409_TGATATGTATGATTTATATG-142_AGGAGGTGACGTTTTCAACAAGAT-2636_CGGTGAAAACATTTGCTGCAGTG-885_CGGTGAAAACATTTGCTGCAGTGG-884_TCAGATCTCACAGACAAAACTATA-408_TCAGATCTCACAGACAAAACTAT-4…	10	ATAGCTTTACTGTAGATCATGTAA-29_TATGATATGTATGATTTATATG-142_AACTCACCTTCCGGATACATTAAT-366_TCAGATCTCACAGACAAAACTATA-408_ACTCTGACATTCATTTCAATAATA-582_CGGTGAAAACATTTGCTGCAGTGG-884_ATTTGATCTCAAGACCTCTACATG-2247_AGGAGGTGACGTTTTCAACAAGAT-2636_AGAAGAGGAAATTGTATTTAAAGC-2687_ATAAAATTGATTAATGACTTAGTA-3173									0
Bcin05g02010	1	ATGTGACACTCTTTGACTTGACAC-481	1	ATGTGACACTCTTTGACTTGACAC-481									0
Bcin05g01960	11	AGGATTTTCGTTGTTTTAAAATGA-1248_TTTTGGTCTCATTCTGTAAAATT-473_GTTTTGGTCTCATTCTGTAAAATT-473_TCTGTTGATGGTGAAACTGATAAC-905_GTACTGTAGAGATTGATTTACCCT-266_ATTTTCTCTAGCTCTATACAACAG-1778_TTTGGTCTCATTCTGTAAAATT-473_TTTGGTCTCATTCTGTAAAATTTA-471_TTTTGGTCTCATTCTGTAAAAT-474_AATAGTTTCTCTGTCTTCACGAAG-662_TGGTCTGTGAAGAGGATGATC-946	7	GTACTGTAGAGATTGATTTACCCT-266_TTTGGTCTCATTCTGTAAAATTTA-471_AATAGTTTCTCTGTCTTCACGAAG-662_TCTGTTGATGGTGAAACTGATAAC-905_TGGTCTGTGAAGAGGATGATC-946_AGGATTTTCGTTGTTTTAAAATGA-1248_ATTTTCTCTAGCTCTATACAACAG-1778	Zn2/Cys6 transcription factor							1	1
Bcin01g09530	2	ATGAAGAAGTGTCATTTGTGGG-321_AGAAACGACTTACTGAATTACTA-937	2	ATGAAGAAGTGTCATTTGTGGG-321_AGAAACGACTTACTGAATTACTA-937									0
Bcin02g05330	9	TTTTCAGCTTGTTGAGGACGTG-471_TTTTCAGCTTGTTGAGGACGTGAC-469_TATCTATCTATCTATCTCTCGAAT-1324_ATGAGAGATCTAAAGAGAGAAACT-17_ATATTTATCTATCGATCTGCTATT-1325_AAGAGAGTGATGATTTTGAAGTGT-34_GCTTGAGTGACTAGGAATAAAAT-101_GCTTGAGTGACTAGGAATAAAATC-100_ATGTTTTCAGATTGCAGATAG-475	5	ATGAGAGATCTAAAGAGAGAAACT-17_AAGAGAGTGATGATTTTGAAGTGT-34_GCTTGAGTGACTAGGAATAAAATC-100_TTTTCAGCTTGTTGAGGACGTGAC-469_TATCTATCTATCTATCTCTCGAAT-1324									0
Bcin04g04450	6	TTTCGTCTTCTACTTCTATGGA-1480_TGAGAAATTCTGAATTGCTTT-921_TCTCCAAGTTGTATGTTTCTTTG-1336_ATAAGTTATTCTATATACAGGAGG-1364_CTTCTTTGGATATGTTCTTTTGA-30_CCCAGACACTGTGATAGAAAAC-78	6	CTTCTTTGGATATGTTCTTTTGA-30_CCCAGACACTGTGATAGAAAAC-78_TGAGAAATTCTGAATTGCTTT-921_TCTCCAAGTTGTATGTTTCTTTG-1336_ATAAGTTATTCTATATACAGGAGG-1364_TTTCGTCTTCTACTTCTATGGA-1480									0
Bcin02g04840	21	AACGATCTTCTCACGTTGAACTT-1918_AACGATCTTCTCACGTTGAACTTG-1917_ATCCATTGATGATGATGAGGACGT-1439_GTGGTTGAGAATTCAGACGTTTC-718_GTGGTTGAGAATTCAGACGTTT-719_AAGTGGTTGAGAATTCAGACGTT-720_AAGTGGTTGAGAATTCAGACGTTT-719_ATACTAAAAGAACGATCCAGATAC-2043_ATACTAAAAGAACGATCCAGATA-2044_AGTGGTTGAGAATTCAGACGTTTC-718_AGTGGTTGAGAATTCAGACGTTT-719_AGTGGTTGAGAATTCAGACGTT-720_AGTGGTTGAGAATTCAGACGT-721_AACGATCTCTTCATGTTGAACTTG-1917…	8	ATGCGAGTTCTTGACTGACCAACA-106_AGTGGTTGAGAATTCAGACGTTTC-718_CCGAAACTGATGATAACAACCCA-910_ATCCATTGATGATGATGAGGACGT-1439_AACGATCTCTTCATGTTGAACTTG-1917_CGAAAGATCAATCAGAAACAGTT-1986_TATATTATCTATGTGGAATGTCAT-2013_ATACTAAAAGAACGATCCAGATAC-2043	Transporter		1						1
Bcin03g01530	12	TTCTGAATTCGTCTCGATACTGAC-2788_TTTTGATGTAGTGAAAGGATCAGG-1128_TCTCAAGCTAGTGTCATGTAGGCC-949_ATCATCTGTTGGAAGTGAGAAATG-1859_ATCTTTCCTTTCTTGACAACTCTT-1739_AAAAAAGGATGGCCTAGTTTGACT-1813_TATCTTTCCTTTCTTGACAACTCT-1740_AAAAAGGACGGTCTAGTTTGATT-1815_AAAAAGGATGGCCTAGTTTGACT-1813_CTCTTTCCTTTGTTGGCAATACTT-1739_ATAGATTATATCCAAGTGGCTCGC-3164_ACCTGAACTTTTTAATTAAGAATA-807	8	ACCTGAACTTTTTAATTAAGAATA-807_TCTCAAGCTAGTGTCATGTAGGCC-949_TTTTGATGTAGTGAAAGGATCAGG-1128_CTCTTTCCTTTGTTGGCAATACTT-1739_AAAAAGGATGGCCTAGTTTGACT-1813_ATCATCTGTTGGAAGTGAGAAATG-1859_TTCTGAATTCGTCTCGATACTGAC-2788_ATAGATTATATCCAAGTGGCTCGC-3164	Zn2/Cys6 + fungal trans transcription factor							1	1
Bcin06g03440	12	AATATGACTGAGTTAGTGCAACA-333_AATATGACTGAGTTAGTGCAAC-334_ATCTTAATCTGTCTAAGTTTACTT-568_ATATGACTGAGTTGATTGAGCAGG-330_ATATGACACTTGACCTAAACCAAT-4_AAATATGACTGAGTTAGTGCAAC-334_AAATATGACTGAGTTAGTGCAACA-333_AAGTCCGGAGCTTTAAGGTTATAA-1195_AATATGACTGAGTTGATTGAGCAG-331_AATATGACTGAGTTAGTGCAACAT-332_AATCCATCTCTATCTCTGACTTG-1616_TTATATGACACTTGACCTAAACCA-6	5	ATATGACACTTGACCTAAACCAAT-4_ATATGACTGAGTTGATTGAGCAGG-330_ATCTTAATCTGTCTAAGTTTACTT-568_AAGTCCGGAGCTTTAAGGTTATAA-1195_AATCCATCTCTATCTCTGACTTG-1616	Bcaox_Mitochondrial alternative oxydase								0
Bcin05g01250	13	ATTATGATGAATAGAGGTCTCGAG-253_ATGACTTTTATGAAATATTGAGAC-178_AGAAAGGTTGAAACTGAAGTTACT-322_ATATTTATTGTTTCTGCACCG-1647_ATCTTCATCGTTAAGTCTATCTCT-622_TATGACTTTTATGAAATATTGAGA-179_AAGTTTCATGAATTTATCGGGCGT-1602_AAATCCTGTTGAAAACGCTGTCCT-1078_TTACGACTTTTATGAAAAATTCT-181_TTTTTTGTCTCTGTTGAATATTG-942_ATCAGGTGTTTGCGCCAGCGCAGG-962_TTATGATGAATAGAGGTCTCGAGT-253_GATATGCTTTACTTGATATGAGGG-467	10	ATGACTTTTATGAAATATTGAGAC-178_TTATGATGAATAGAGGTCTCGAGT-253_AGAAAGGTTGAAACTGAAGTTACT-322_GATATGCTTTACTTGATATGAGGG-467_ATCTTCATCGTTAAGTCTATCTCT-622_TTTTTTGTCTCTGTTGAATATTG-942_ATCAGGTGTTTGCGCCAGCGCAGG-962_AAATCCTGTTGAAAACGCTGTCCT-1078_AAGTTTCATGAATTTATCGGGCGT-1602_ATATTTATTGTTTCTGCACCG-1647									0
Bcin13g00810	16	TTTATCTGTATCTAATTATTTGTC-619_ACTGACTGACTGACTGACAAAAGT-227_ATATCTGTATCTATTTACTTGTCC-618_ATATCTGTATCTATTTACTTGTTC-618_ATTTATCTGTATCTAATTATTTGT-620_TTCTGTATCTACTTGCTTGTGTAT-617_ATCGGAAACAACTTCTCTATCTGA-1131_ATCGGAAACAACTTCTCTACCTTT-1131_TTATCTGTATCTAATTATTTGTCC-618_TCTGTATCTACTTGCTTGTGTATA-616_AGGCTCCAAAACATCGAATGAAA-845_AGGCTCCAAAACATCGAATGAAAA-844_TTTCTCCACGTATAATTTGAATT-987_TTCTGTATCTACTTGCTTGT-6…	5	ACTGACTGACTGACTGACAAAAGT-227_TCTGTATCTACTTGCTTGTGTATA-616_AGGCTCCAAAACATCGAATGAAAA-844_TTTTCTCCACGTATAATTTGAATT-987_ATCGGAAACAACTTCTCTACCTTT-1131	Bcdao3_D-amino acid oxidase								0
Bcin11g02650	14	ATTAAAGACGGATTCAGAATTTG-4287_ATTAAAGACGGATTCAGAATTTGA-4280_ATACCTTCTGACTTACATATTAAA-3041_AAACGATATTTGACTTAGAATTTA-4921_ATTCCACGATCAAGACAATTGGCT-1645_AAAAGCCATTGACTGTATTAAAGT-1748_TTTCAATATCTTCTGTCTCAACTT-3580_AAGCCATTGACTGTATTAAAGTTT-1746_AGGCGGTGTTCTGGTATCAAATG-2169_AATCATTGGGCCAACTATATCATT-1146_ATGTGACATTGTTTGACTGTGGAC-374_TCTTTCCGGAAATGCAAGTCC-3548_TGTAGGTTATTACACAGTGGGTGG-1462_GTGGATATCAAGCAC…	12	GTGGATATCAAGCACCGAATGAGC-39_ATGTGACATTGTTTGACTGTGGAC-374_AATCATTGGGCCAACTATATCATT-1146_TGTAGGTTATTACACAGTGGGTGG-1462_ATTCCACGATCAAGACAATTGGCT-1645_AAGCCATTGACTGTATTAAAGTTT-1746_AGGCGGTGTTCTGGTATCAAATG-2169_ATACCTTCTGACTTACATATTAAA-3041_TCTTTCCGGAAATGCAAGTCC-3548_TTTCAATATCTTCTGTCTCAACTT-3580_ATTAAAGACGGATTCAGAATTTGA-4280_AAACGATATTTGACTTAGAATTTA-4921	Bcnrps8_Nonribosomal peptide synthetase					1			1
Bcin04g03550	9	TCTGTTGAAGCTTACTTTGGGTTC-363_CTCCGTCATACTTTTGAAATATT-165_CTTCCGTCATACTTTTGAAACATT-160_TTTCCGTCATACTTTTGAAACATT-160_AAGTGATCTCAAATTCTTGTAAGA-1196_AAGTGATCTCAAATTCTTGTAAG-1196_ATCTGTTGAAGCTTACTTTGGGTT-364_CCGACATTAGCTTTTCTGTAGATT-478_AACAAGACTGGTTCAGAGATG-63	5	AACAAGACTGGTTCAGAGATG-63_TTTCCGTCATACTTTTGAAACATT-160_TCTGTTGAAGCTTACTTTGGGTTC-363_CCGACATTAGCTTTTCTGTAGATT-478_AAGTGATCTCAAATTCTTGTAAG-1196	Bcstc4_Sesquiterpen cyclase					1			1
Bcin11g02700	20	ATCTAGGTTATGTAGACACATAAT-6940_TTCAATTTCTTGATCTGTATCTTC-4318_ATTTATCGAAAACGGTCTTTCTCA-6032_AAAAATGATTTGACTTGTGATGTG-3234_ATTCTTCCGCAGTTATCCTGTCAG-6893_CAATTTCTTGATCTGTATCTTC-4318_ATTACCTAGGGGTGGCTCGACAGT-4072_TCAATTTCTTGATCTGTATCTTC-4318_CAATTGAACCTGACTGACATAGTC-5098_TTTATCGAAAACGGTCTTTCTCAA-6031_AATTTCTTGATCTGTATCTTC-4318_AAGATTGATGAAAATGACAGGTT-6256_TGGAGGTCTCAAGTTCAAAGCAAG-5968_TTTATCGAAAACGGTC…	14	ATAACACATTGTATGAGAACGGCG-1089_AAAAATGATTTGACTTGTGATGTG-3234_AGAGAAGTTGAAAGGCGCGGAACA-3939_ATTACCTAGGGGTGGCTCGACAGT-4072_AATTTCTTGATCTGTATCTTC-4318_CAATTGAACCTGACTGACATAGTC-5098_AGTGAGTAAGTTGTCAAGTGTCGC-5234_ATTTGAAAGAGATGGTGGAATTTC-5947_TGGAGGTCTCAAGTTCAAAGCAAG-5968_TTTATCGAAAACGGTCTTTCTCAA-6031_AAGATTGATGAAAATGACAGGTT-6256_ATTCTTCCGCAGTTATCCTGTCAG-6893_ATCTAGGTTATGTAGACACATAAT-6940_ATTGTAGTCTTTC…	Bcpks4_Polyketide synthase					1			1
Bcin15g03620	12	ATTGAATCGACGAACAAGATTGCG-1906_ATTGAACTTTTGAAAAACGAAAAG-1744_AGGCTCATGATATAACTATTCTTA-329_TGACGTGAATATCAAACATTTAAT-2654_ATACTCTTGACTTGCATATCTACA-2660_ATTGAATCGACGAATAAAATTGTG-1906_TCATCATCTTGTATCGTTTGACA-3539_ATCATCATCTTGTATCGTTTGACA-3539_AAAATGGTGGTCTACAGTAACAAG-2346_AAGCGAGCGAGAGAGGAAGAGTGG-182_AGTTTCAAGATGACGAATGATGTG-1066_ATAAATAAATTGAAGATGTAATGG-2159	9	AAGCGAGCGAGAGAGGAAGAGTGG-182_AGGCTCATGATATAACTATTCTTA-329_AGTTTCAAGATGACGAATGATGTG-1066_ATTGAACTTTTGAAAAACGAAAAG-1744_ATTGAATCGACGAATAAAATTGTG-1906_ATAAATAAATTGAAGATGTAATGG-2159_AAAATGGTGGTCTACAGTAACAAG-2346_TGACGTGAATATCAAACATTTAAT-2654_ATCATCATCTTGTATCGTTTGACA-3539	Bcgph1_similar to yeast GPH1, Glycogen phosphorylase required for the mobilization of glycogen								0
Bcin02g01230	5	ATATATTCGACTTCCGCAACAATT-64_ATAAATGAGCAAAGTTCGATGACA-738_ATAGATTATAGACGTCGAAGTGTA-391_TTCGATCGATCAGATTTAAGTGAC-891_AGATTATAGACGTCGAAGTGTAAT-389	4	ATATATTCGACTTCCGCAACAATT-64_AGATTATAGACGTCGAAGTGTAAT-389_ATAAATGAGCAAAGTTCGATGACA-738_TTCGATCGATCAGATTTAAGTGAC-891									0
Bcin05g07590	21	ATTGTGATGGAGTGATAAGTAC-465_ATGTGCACAAGCTGACTCGAACAA-226_AAAGACTTGTCAAATGTAGGGGTG-47_AGAAATGAGGATTGCAGATGAAAT-182_TGTGCACAAGCTGACTCGAACAAC-225_CATCAACACTTGCTGCAGACACGT-1391_ATTCGATTCGATGTGCAGTATCTG-1251_TAGTGACTAGTAATGATGATAGTG-190_TAGTGACTAGTAATGATGATAGT-191_ATGGTCGGTGAAATTGAAATACC-1486_AGTGACTAGTAATGATGATAGTG-190_AGTGACTAGTAATGATGATAGT-191_AGTGACTAGTAATGATGATAGTGA-188_TTGTTTTATTTTGGATCGTTTATC-26…	9	ACAGGTACTAGGTAACTCTATCT-32_AGAAATGAGGATTGCAGATGAAAT-182_TGTGCACAAGCTGACTCGAACAAC-225_TTGTTTTATTTTGGATCGTTTATC-267_GTTGTGATGGAGTGATAAGTATTC-463_ATCTTGTGGGTTGTGGCCTTAAAC-632_ATTCGATTCGATGTGCAGTATCTG-1251_CATCAACACTTGCTGCAGACACGT-1391_ATGGTCGGTGAAATTGAAATACC-1486									0
Bcin11g02690	14	CACTATCTTGTGGGCTCAGCGTGT-1067_CACTATCTTGTGGGCTCAGCATG-1068_CACTATCTTGTGGGCTCAGCATGT-1067_TCTTTTATTAAACTCTGTTTCAAG-20_ATTGTTTCTGATAAATCCTTGATC-7_GATATTTGTGCTGGCGGAAGATA-1135_GTGAAGTAGGAATACTATGACGTG-287_AAATTTTGTTTCTGATAGACCATC-15_GTTTGTTTCTGATAGACCCTCAGC-12_TTTGTTTCTGATAGACCCTCAGCT-11_ATTGTTTACACTTCTGATCGATG-1196_ATTGTTTACACTTCTGATCGATGC-1195_AGAAAGTTTGTTTCTGATAGACG-18_AGAAAGTTTGTTTCTGATAGACGT-17	5	ATTGTTTCTGATAAATCCTTGATC-7_GTGAAGTAGGAATACTATGACGTG-287_CACTATCTTGTGGGCTCAGCATGT-1067_GATATTTGTGCTGGCGGAAGATA-1135_ATTGTTTACACTTCTGATCGATGC-1195									0
Bcin02g02450	3	AAGGGTCAAGACAATGAAGAAAT-409_AATATACCCTAAAACATTACTGTG-1048_AAGGGTCAAGACAATGAAGAAATA-408	2	AAGGGTCAAGACAATGAAGAAATA-408_AATATACCCTAAAACATTACTGTG-1048									0
Bcin02g05500	14	GTACTTTTATCTCGAGGTCTGACT-1749_AAGGAACAAAGCAAAAACAGGT-1698_AATAGAATATATTGTGGAATGAAT-1630_TTTGACTTGATCTACATAATTTGC-99_AAGGAACAAAGCAAAAAGAGGT-1698_AAGGAACAAAGCAAAAATAGG-1699_AAGGAACAAAGCAAAAACAGG-1699_TATCGGTTTGTTCAATTTTTGCAC-982_ATCTCCAGATTTACTGAATTCAAT-1735_TGAATTGAAATAGAAGTGGCTTGG-160_AGACAGTGATTTGGAGATGGGTTG-900_AGGAACAAAGCAAAAAGAGGT-1698_CAAGGAACAAAGCAAAAAGAG-1700_AAGGAACAAAGCAAAAATAGGT-1698	7	TTTGACTTGATCTACATAATTTGC-99_TGAATTGAAATAGAAGTGGCTTGG-160_AGACAGTGATTTGGAGATGGGTTG-900_TATCGGTTTGTTCAATTTTTGCAC-982_AATAGAATATATTGTGGAATGAAT-1630_AAGGAACAAAGCAAAAATAGGT-1698_ATCTCCAGATTTACTGAATTCAAT-1735	Protease				1				1
Bcin03g06670	19	TTTTTGAGATTTCGGACATAAGTT-661_CTTCGAGAGACTGTGTTGGTGATA-849_AAATCGACCAGAACCAGATTCAGA-1461_TCACTGTAAGGTCTATGACAAAAC-1714_TAACAAAGCTCTACACGTCACTGT-2300_AAAAATTCGATAGTTTTGAGCGTG-256_ACTTCGAGAGACTGTGTTGGTGAT-850_AACAAAGCTCTACACGTCACTGT-2300_TTCGAGAGACTGTGTTGGTGATA-849_TTCGAGAGACTGTGTTGGTGATAC-848_AAGAAGAAGAAGAACTATAGACG-2383_AAGAAGAAGAAGAACTATAGA-2385_ATCATCAAAAAATGTAGTACAGTG-908_TCGAGAGACTGTGTTGGTGATA…	9	AAAAATTCGATAGTTTTGAGCGTG-256_AGGATAAGAATGTAGACGCTGGTC-279_TTTTTGAGATTTCGGACATAAGTT-661_TCGAGAGACTGTGTTGGTGATACT-847_ATCATCAAAAAATGTAGTACAGTG-908_AAATCGACCAGAACCAGATTCAGA-1461_TCACTGTAAGGTCTATGACAAAAC-1714_AACAAAGCTCTACACGTCACTGT-2300_AGAAGAAGTAGAAGAAGAAGACTG-2382									0
Bcin11g01190	10	ATAGAGCGTGACTGTTATAATAAT-312_TCATGCTGCAGTTTAAGTTTGAGG-407_AGAGCGTGACTTTGAAATTTCAAT-307_GCGGCACATCTGTTAAAAGAT-295_GCGGCACATCTGTTAAAAGATA-294_TGGTGCTCTTCGATTCTTGTA-1777_ATTCTGATTTCCAGTACGAATACG-848_ATTCTTTGATCTTGTAGTCTTTTA-1483_TTCTGATTTCCAGTACGAATA-857_CATGCTGCAGTTTAAGTTTGAGG-407	6	GCGGCACATCTGTTAAAAGATA-294_ATAGAGCGTGACTGTTATAATAAT-312_CATGCTGCAGTTTAAGTTTGAGG-407_ATTCTGATTTCCAGTACGAATACG-848_ATTCTTTGATCTTGTAGTCTTTTA-1483_TGGTGCTCTTCGATTCTTGTA-1777									0
Bcin03g08110	9	ATGTGTAGATATCAATATTCGAGT-198_TCTCTTTAGTGAAAATTCTGA-30_TCTCTTTAGTGAAAATTCTGGCT-27_TCTCTTTAGTGAAAATTCTGG-30_TCTCTTTAGTGAAAATTCTGGCTC-26_ATCTTTAGTGAAATTTCTGACTCT-25_CGATGAAATCGTCAGCGGTTGAGT-427_CTCTTTAGTGAAAATTCTGACTCT-25_ATCTAACAAGTGGTTTCAAACTCT-655	4	CTCTTTAGTGAAAATTCTGACTCT-25_ATGTGTAGATATCAATATTCGAGT-198_CGATGAAATCGTCAGCGGTTGAGT-427_ATCTAACAAGTGGTTTCAAACTCT-655	Bcscd1_Scytalone dehydratase, involved in DHN melanin biosynthesis					1			1
Bcin05g01980	5	ACAAACCAAATGAACTATGCACGT-1844_TTGAGAACTAGGACTAATTTGACT-446_AAAGAGTGATAGCAGCTTTGTG-778_TATCAGAATAGATAAGACTGT-1759_AAAGAGTGATAGCAGCTTTGTGCA-776	4	TTGAGAACTAGGACTAATTTGACT-446_AAAGAGTGATAGCAGCTTTGTGCA-776_TATCAGAATAGATAAGACTGT-1759_ACAAACCAAATGAACTATGCACGT-1844									0
Bcin08g01070	22	AGAGCATTTATTGATGGAGAA-1393_TGATAGACGGAATTTAGATTG-605_ATAAAAGTCTACTCTCTCTAACAG-182_ATAAAAGTCTACTCTCTCTAAC-184_GCATTTATTGATGGAGAAGTT-1390_TACAGATTCGGTCAAGAGGA-2999_AGCGAAAGATGGAGAATGACG-1158_AAAGGACGTTCTGGACTATTCCGG-1489_AGGAATCATGAAAGTTTAGATAGT-1649_AAGAGCATTTATTGATGGAGAA-1393_AAGAGCATTTATTGATGGAGA-1394_ACTGTGCTAAAGGAAGATGAAGAT-2793_AATGCTAAAAAGAATGACGTGAAT-1847_TAATCATCTCGTCTAGCCACTACT-103_TAAAAG…	11	TAATCATCTCGTCTAGCCACTACT-103_TAAAAGTCTACTCTCTCTAACAGC-181_TTGATAGACGGAATTTAGATTG-605_TTTGACTCTACATTTGCAAGATT-991_AGCGAAAGATGGAGAATGACGAGC-1154_GCATTTATTGATGGAGAAGTT-1390_AAAGGACGTTCTGGACTATTCCGG-1489_AGGAATCATGAAAGTTTAGATAGT-1649_AATGCTAAAAAGAATGACGTGAAT-1847_ACTGTGCTAAAGGAAGATGAAGAT-2793_TACAGATTCGGTCAAGAGGA-2999	Transporter		1						1
Bcin10g04180	6	ATATGCTCTAGTTCTTTTACGACA-1632_ATATGCTCTAGTTCTTTTACGAC-1633_ATATGCTCTAGTTCTTTTACAGAA-1632_ATATGCTCTAGTTCTTTTACA-1635_ATTCTTCATGTCTGGTCTGATATC-730_AGACTGTCCTGTTTCTGAATATGC-560	3	AGACTGTCCTGTTTCTGAATATGC-560_ATTCTTCATGTCTGGTCTGATATC-730_ATATGCTCTAGTTCTTTTACAGAA-1632									0
Bcin05g06250	5	TCTTCATTACTGTACTTACTGAGT-1341_AATTCTGATCTGATTCATTCCAAT-135_ATTTCTACCTGGAGGTCTCCGACT-752_CTCTTCATTACTGTACTTACTGAG-1342_ATTCTGATCTGATTCATTCCAATA-134	3	ATTCTGATCTGATTCATTCCAATA-134_ATTTCTACCTGGAGGTCTCCGACT-752_TCTTCATTACTGTACTTACTGAGT-1341									0
Bcin02g03840	14	GCAAGAAATTTTAATGAGGGGTTC-357_GCAAGAAATTTTAATGAGGGGTT-358_AATATTGTTGAATCGATGTAGATT-1165_TTTCTGAAAGATTGTGACTTTTC-758_ATAATATCAGGATCTTGAACACGA-1999_ATAATATCAGGATCTTGAACACA-2000_AAGTTATCTCTGTGTGATCTATAG-1015_CAAGAAATTTTAATGAGGGGTTC-357_AAAGTTATCTCTGTGTGATCTATA-1016_AGAAAGATCTTTGAAATAACTTAA-1313_TCAGGGCTGCAACTTTTATCAGGA-398_ATAATATCAGGATCTTGAATACA-2000_ATAATATCAGGATCTTGAATACGA-1999_AATTTCATGATCTTAAAAC…	7	CAAGAAATTTTAATGAGGGGTTC-357_TCAGGGCTGCAACTTTTATCAGGA-398_TTTCTGAAAGATTGTGACTTTTC-758_AAGTTATCTCTGTGTGATCTATAG-1015_AATATTGTTGAATCGATGTAGATT-1165_AGAAAGATCTTTGAAATAACTTAA-1313_AATTTCATGATCTTAAAACTGTCA-1996									0
Bcin14g00650	17	AAGATAGTGATTGGGTCTTGAT-1288_ATAGTGATTGATGACTTGTGATGA-1283_TTTTGAGTTGGCCGATGATACCTA-588_TTTTGAGTTGGCCGATGATATC-591_TTTTGAGTTGGCCGATGATA-593_TTTTGAGTTGGCCGATGATACCT-591_GTGCAGATTCAAAGTTGGAGAAC-151_TGAGAAAGAACAATTTCAGTGG-1046_ATCTGGGATACAGTAACTCTCTC-1450_GAAAACTGATTCTTGAACCCCT-558_ATCTGTGAATTGAATTGTGTATAC-2623_AGCGCTTGCTGTAAACAACTTTCT-277_TTTTGAGTTGGCCGATGATATCA-591_TTTTGAGTTGGCCGATGATATCT-590_ACTTC…	9	GTGCAGATTCAAAGTTGGAGAAC-151_ACTTCACTTCTTATCTTCTGACAT-192_AGCGCTTGCTGTAAACAACTTTCT-277_GAAAACTGATTCTTGAACCCCT-558_TTTTGAGTTGGCCGATGATACCTA-588_TGAGAAAGAACAATTTCAGTGG-1046_ATAGTGATTGATGACTTGTGATGA-1283_ATCTGGGATACAGTAACTCTCTC-1450_ATCTGTGAATTGAATTGTGTATAC-2623	Carbohydrate-Active enZYme			1					1
Bcin06g06350	26	ATTCTGACTTTACATCTATTTACT-1121_GAGACTTGGGCAGAGAATATACA-394_AAGACTTGGGCAGAGAATATACA-394_AGACTTGGGCAGAGAATATACA-394_AGACTTGGGCAGAGAATATACAAT-390_AAAAGAGACTTGGGCAGAGAATA-398_AAAGAGACTTGGGCAGAGAATATA-396_AAAGAGACTTGGGCAGGGAATATA-396_AAGAGACTTGGGCAGAGAAATATT-394_AAGTTGACTCTGATTTTACC-1131_TGTTTGCTTGTTGGGTATTGTG-1174_AATAAAGAATAGAATCGAACGAGT-359_TTGCTGATGGTCTAACTAAAACAT-1062_AGAGACTTGGGCAGAGAATATACA-394_…	6	AAGACTCGAACAGATGGAAAGAAT-349_AGACTTGGGCAGAGAATATACAAT-390_TCAAGACCTCTTGAATAAGGATG-612_TTGCTGATGGTCTAACTAAAACAT-1062_ATTCTGACTTTACATCTATTTACT-1121_TGTTTGCTTGTTGGGTATTGTG-1174	Bcnqo1_Quinone oxidoreductase								0
Bcin05g01520	10	AGATTGAGGGGTACTTGTGCA-193_AGATTGAGGGGTACTTGTACA-194_AGATTGAGGGGTACTTGTACATT-192_TTTGTTTGTCTGTCTAAAAAAGT-1640_TTAACTTTGACCTCAAACTTTCAT-862_ATTTAAGTTTCTGCGTTTTGGATC-156_GAAAAGAGTAGAGTGTTCTGATAG-16_AGATTGAGGGGTACTTGGACATT-189_AGATTGAGGGGTACTTGGACA-191_ATCCATATCTCGAAACTTACGTCT-1669	6	GAAAAGAGTAGAGTGTTCTGATAG-16_ATTTAAGTTTCTGCGTTTTGGATC-156_AGATTGAGGGGTACTTGGACATT-189_TTAACTTTGACCTCAAACTTTCAT-862_TTTGTTTGTCTGTCTAAAAAAGT-1640_ATCCATATCTCGAAACTTACGTCT-1669	Carbohydrate-Active enZYme			1					1
Bcin03g05600	14	AATCCCCAAAGCTAGTTCATGAAT-1523_AATCCCCAAAGCTAGTTCATGAAT-1464_TATATGTGAGATCATGTTAGGT-1285_TATATGTGAGATCATGTTAGGT-1344_GAAGACTTTGAATTGTTTACTAAA-718_GAAGACTTTGAATTGTTTACTAAA-777_TATTGTTCTGTCATGAATCTGAGT-639_TATTGTTCTGTCATGAATCTGAGT-698_ATGAAGACTTTGAATTGTTTACCA-720_ATGAAGACTTTGAATTGTTTACCA-779_ATGAAGACTTTGAATTGTTTATT-780_ATGAAGACTTTGAATTGTTTATT-721_ATGAAGACTTTGAATTGTTTACTA-720_ATGAAGACTTTGAATTGTTTACTA…	8	TATTGTTCTGTCATGAATCTGAGT-639_TATTGTTCTGTCATGAATCTGAGT-698_GAAGACTTTGAATTGTTTACTAAA-718_GAAGACTTTGAATTGTTTACTAAA-777_TATATGTGAGATCATGTTAGGT-1285_TATATGTGAGATCATGTTAGGT-1344_AATCCCCAAAGCTAGTTCATGAAT-1464_AATCCCCAAAGCTAGTTCATGAAT-1523									0
Bcin06g02530	6	AAGGATGAAGAAATACTTACCACT-13_TAGAGACGACTTGTTATGACATAT-2380_TAGAGACGACTTGTTATGACATA-2381_ATTTATGTATTACTTCCTTGGATA-2447_ATTTATGTATTACTTCCTTGGAT-2448_TTTGTACTTGTTACTGTTTGGCTT-2134	4	AAGGATGAAGAAATACTTACCACT-13_TTTGTACTTGTTACTGTTTGGCTT-2134_TAGAGACGACTTGTTATGACATAT-2380_ATTTATGTATTACTTCCTTGGATA-2447									0
Bcin01g01620	36	TTGGAGCTGATATGTCCCTCGTG-122_TTGGAGCTGATATGTCCCTCGTG-122_TTGGAGCTGATATGTCCCTCGTG-122_TTATTTATACGGATGACCCAGG-1192_ATGTGGAGCTGATATTAAAGAAC-124_ATGTGGAGCTGATATTAAAGAAC-124_ATGTGGAGCTGATATTAAAGAAC-124_ATGTGGAGCTGATATTAAAGAACG-123_ATGTGGAGCTGATATTAAAGAACG-123_ATGTGGAGCTGATATTAAAGAACG-123_ATCCGATTCAATTGTATATTCCCT-1862_ATCCGATTCAATTGTATATTCCCT-1846_ATCCGATTCAATTGTATATTCCCT-1827_GATCTTGATTGTATAACACGTTA-11…	10	TTGGAGCTGATATATCCCTCGTT-122_ATGTATATGAAAGGATAATGGA-628_GATCTTGATTGTATAACACGTTA-1161_TTATTTATACGGATGACCCAGG-1192_ATCAACACTTACTGCAGACACGTC-1429_ATCAACACTTACTGCAGACACGTC-1448_ATCAACACTTACTGCAGACACGTC-1464_ATCCGATTCAATTGTATATTCCCT-1827_ATCCGATTCAATTGTATATTCCCT-1846_ATCCGATTCAATTGTATATTCCCT-1862									0
Bcin03g00060	3	ACGAGTGGAGTTAGATAGCTAGGG-943_ACACAAACTTAAGAACTTTGGT-1458_TATGGAGAAAATATTAATAGGAGT-789	3	TATGGAGAAAATATTAATAGGAGT-789_ACGAGTGGAGTTAGATAGCTAGGG-943_ACACAAACTTAAGAACTTTGGT-1458									0
Bcin03g03190	2	TAGATATAAAGTTCGCAGGGGTT-646_AATTTGTAAGGAAAGTACCTGATA-1834	2	TAGATATAAAGTTCGCAGGGGTT-646_AATTTGTAAGGAAAGTACCTGATA-1834									0
Bcin05g07580	17	TATCTATATTGAGTTCGACTAG-791_AATTCTTGTGGAACTTCTCCA-1205_TTTATGCTCTTTAGCTTTGGATGT-908_CAATACGTGATTCAGATATAACT-1611_ATATCTATATTGAGTTCGACTAGT-786_TAATTCTTGTGGAACTTCTCC-1206_ATTCTTGTGGAACTTCTCCATC-1203_TTCGAGCATAGGTTGAAGGGATA-1318_CTAATTCTTGTGGAACTTCTC-1207_TTGCTAGATGATGTAGGAGTA-167_TATTAGATCGACAGATAAGATTGT-140_TTCGAGCATAGGTTGAGGGGGT-1319_TAACACTTGAGAAAGAAACTGATG-1571_CATATCTATATTGAGTTCGACTAG-791_TCGAG…	8	TTAGATCGACAGATAAGATTGTGT-138_TTGCTAGATGATGTAGGAGTA-167_ATATCTATATTGAGTTCGACTAGT-786_TTTATGCTCTTTAGCTTTGGATGT-908_ATTCTTGTGGAACTTCTCCATC-1203_TCGAGCATAGGTTGAGGGGGTACT-1316_TAACACTTGAGAAAGAAACTGATG-1571_CAATACGTGATTCAGATATAACT-1611									0
Bcin11g02660	7	TTATTGGCACAAAAACTTGATA-925_AATTCTTTTTCGGTCTAACTCTT-786_TCAATTCTTTTTCGGTCTAACTCT-787_GGAGTCAGGATATCAACTATATG-517_ACATCTTTGTGGAATTTAACTCTA-29_AATTCTTTTTCGGTCTAACTCTTT-785_ACTCAATTCTTTTTCGGTCTAACT-789	4	ACATCTTTGTGGAATTTAACTCTA-29_GGAGTCAGGATATCAACTATATG-517_AATTCTTTTTCGGTCTAACTCTTT-785_TTATTGGCACAAAAACTTGATA-925									0
Bcin15g03320	5	TTTCTTCGTCTATTTTTACTTGTT-2148_ACATTCTTGATCATTTGTAGAACA-1109_TTTTCTCCATCTATTTTTACTTGT-2149_CATTCTTGATCATTTGTAGAACA-1109_AGAAGGCTTGAACGTGAGATATCT-625	3	AGAAGGCTTGAACGTGAGATATCT-625_CATTCTTGATCATTTGTAGAACA-1109_TTTCTTCGTCTATTTTTACTTGTT-2148									0
Bcin07g00070	11	AGGTGATTGTGAAAAAATGTG-33_GTTTGAATTTTTCTGATAGCTCTT-1746_AAAACTGTATCTTGATTAAAATTA-2216_AATTCTGATTGATTAGCTTCTTCC-1457_GTCTTTTCTGGATTCGTGAAATCT-1865_AAAACTGTAACTTTAAGAATGTGG-2216_AAACTGTAACTTTAAGAATGTGGA-2215_AGTTTGAATTTTTCTGATAGCTCT-1747_CCCATCTTTCTAATTCTTGAGTT-379_AAGACTCTTTAACACTCCATCTGG-2151_AATTCTGATTGATTAGCTTCTTC-1458	7	AGGTGATTGTGAAAAAATGTG-33_CCCATCTTTCTAATTCTTGAGTT-379_AATTCTGATTGATTAGCTTCTTCC-1457_GTTTGAATTTTTCTGATAGCTCTT-1746_GTCTTTTCTGGATTCGTGAAATCT-1865_AAGACTCTTTAACACTCCATCTGG-2151_AAACTGTAACTTTAAGAATGTGGA-2215									0
Bcin02g03910	4	ACATAAATTGAAACTGAGAGACT-1695_CTCTCGAATCATGAATAAATCTCT-441_AACTATTGAATCGGTGAAAATTCT-1576_TTCTCGAATCATAGATAAATCTCT-441	3	TTCTCGAATCATAGATAAATCTCT-441_AACTATTGAATCGGTGAAAATTCT-1576_ACATAAATTGAAACTGAGAGACT-1695									0
Bcin14g01990	13	TCCTTCATCGATCATGGTTGT-365_TCCTTCATCGATCATGGTTG-366_TCCTTCATCGATCATGGTTGTGT-362_ATATTCTATGGGAAATGATGG-283_TTCTCCTTCATCGATCATGGTTGT-365_TTCTTATCCGTCTGTTATAAAAT-837_ATTCTCCTCCTGATCAAAACTCTC-736_AGATGTTGAGTGGTGAGCTA-201_AGATGTTGAGTGGTGAGCTAC-200_GTCGATCATGGTACTTGTATG-359_CTTCTCCTTCATCGATCATGGTTG-366_TCCTTCATCGATCATGGTTGTGTT-361_CTCCTTCATCGATCATGGTTGT-365	5	AGATGTTGAGTGGTGAGCTAC-200_ATATTCTATGGGAAATGATGG-283_GTCGATCATGGTACTTGTATG-359_ATTCTCCTCCTGATCAAAACTCTC-736_TTCTTATCCGTCTGTTATAAAAT-837	Bzip transcription factor							1	1
Bcin06g06670	1	CTGTTGTCTTTTGAATTATCCTA-142	1	CTGTTGTCTTTTGAATTATCCTA-142									0
Bcin10g01150	10	TATACAATTGCTTTCTCTGGATA-261_TATACAATTGCTTTCTCTGGATA-261_AGAAGACATTGAGAAGCGATTGAT-460_AGAAGACATTGAGAAGCGATTGAT-460_AGGAATAAAGAGATATGAGGC-341_AGGAATAAAGAGATATGAGGC-341_AATTGAGTTAGGACAGACTGATCC-438_AATTGAGTTAGGACAGACTGATCC-438_TCATGTGTAAATAGTAAGAGTC-1145_TCATGTGTAAATAGTAAGAGTC-1445	6	TATACAATTGCTTTCTCTGGATA-261_AGGAATAAAGAGATATGAGGC-341_AATTGAGTTAGGACAGACTGATCC-438_AGAAGACATTGAGAAGCGATTGAT-460_TCATGTGTAAATAGTAAGAGTC-1145_TCATGTGTAAATAGTAAGAGTC-1445									0
Bcin10g03910	16	ATCAAAACTTTATTGTAGGCTCCA-702_AATGCTACTTGTTTTGTGACTTGG-1973_AAGTCTCTTTTGTATTTCTCTCTT-2836_AATGCGTGATTCGAATTTAATCGG-217_CAAGTGTCGTCTTTCCTAGT-1083_TCTTGGATTCTTAAATCTCTC-1247_AGGGTATATGTGATCTCTTAGGAT-3337_TTTGACTTCTTTTTATTATTCTGA-3324_AGTCTCTTTTGTATTTCTCTCTTT-2835_ATAAGTTATGTAGGAATTAAGAT-299_TGGAGTCGTCTTTGTTAAGAAGC-1591_ATTGTTGAATGCTACTTGTTCTGT-1978_ATGCGTGATTCGAATTTAATCGGA-216_AACCGGATCGATCTTTAAATAC…	11	ATGCGTGATTCGAATTTAATCGGA-216_ATAAGTTATGTAGGAATTAAGAT-299_ATCAAAACTTTATTGTAGGCTCCA-702_AACCGGATCGATCTTTAAATACAG-973_CAAGTGTCGTCTTTCCTAGT-1083_TCTTGGATTCTTAAATCTCTC-1247_ATCTGCAGTGGTAACTCCTTA-1540_TGGAGTCGTCTTTGTTAAGAAGC-1591_AATGCTACTTGTTTTGTGACTTGG-1973_AGTCTCTTTTGTATTTCTCTCTTT-2835_TTTGACTTCTTTTTATTATTCTGA-3324	Bchsp104_similar to yeast HSP104, Disaggregase								0
Bcin12g02240	55	AGAACGTGTAGAGAATTCTAGAGA-2276_TAAGAATGAAATAAAGTGATGGA-399_TAAGAATGAAATAAAGTGATGG-400_TAAGAATGAAATAAAGTGAT-402_TGAAGGACGTAGATATCAGAGATC-822_CTTGCAGGGCGTAGATATCAGCA-825_AAAGTAGAGCTGTCAATATGGGC-997_TAAGAATGAAATAAAGTGATGGAC-398_TAAGAATGAAATAAAGTGATGGAT-398_AGAACTTGTAGATAATTCTAGATT-2276_CAAGAATGAAATAAAGTGATGGAC-398_ATTTAGAGCTGTCAATATGGGTT-996_ACCGAATTTGCCTAGTATGAATT-1481_GTGATGAGCGAGATTTGGAAGAGT-1663_…	13	AAGAATGAAATAAAGTGATGGACA-397_AAGAAGATGACAAGATATACTGAG-670_TGAAGGACGTAGATATCAGAGATC-822_ATTTAGAGCTGTCAATATGAGTGA-992_ACCGAATTTGCCTAGTATGAATT-1481_GTGATGAGCGAGATTTGGAAGAGT-1663_AGAAGATAATCAGAACAGCAAAGG-1802_TGTGAAGAGTTCTAGATGTGATAT-2027_AAGACTTAAATGAATTGAAATTTA-2067_AGAACTTGTAGATAATTCTAGATT-2276_TGATCTCTTGGAAGTCAAAGAAG-3007_AAGAAGTGTGATGTAGAAAGCCTA-3357_TTTGGGGTATCTAAGTAAAAATT-3523									0
Bcin03g01560	7	AATGTCGCTAAAGGTTGTAGAGAC-113_AATGTCGCTAAAGACTTTAGGAAC-113_AATGTCGCTAAAGACTTTAGGGAC-113_ATTTGATTTATCGATTGGTTTGAT-375_CAATGTCGCTAAAGACTTTAGGG-115_GATGTCGCTAAAGACTGTAGAGAC-113_ATGTCGCTAAAGACTGTAGAGACA-112	2	ATGTCGCTAAAGACTGTAGAGACA-112_ATTTGATTTATCGATTGGTTTGAT-375									0
Bcin05g05950	6	ATGAACTTCCACCTAGACAATGAC-515_GCTGCGATCTTCTCTGAAACTGTT-1953_TGAGGAGTTGAGAGCTTTTAGACA-1091_ATACATAGAAAAGAAGGATCTAGA-2075_TCTCTCCATGTAACTCAAGATTA-773_TCTCTCCATGTAACTCAAGATT-774	5	ATGAACTTCCACCTAGACAATGAC-515_TCTCTCCATGTAACTCAAGATTA-773_TGAGGAGTTGAGAGCTTTTAGACA-1091_GCTGCGATCTTCTCTGAAACTGTT-1953_ATACATAGAAAAGAAGGATCTAGA-2075									0
Bcin04g06930	1	AATTTATATTAATACGACGGACGG-808	1	AATTTATATTAATACGACGGACGG-808	Bclot6_similar to yeast LOT6, FMN-dependent NAD(P)H:quinone reductase								0
Bcin10g00040	43	AATATAGACTCTGAATATCGAACG-4472_ATCTGATTCAACTTTGAAATAGTC-2889_ATATAGACTCTGAATATCGAAC-4473_AATTATCTTGAACTCAAGCCTTCA-7795_ATGATTCCAGATATTCTTTTGACC-12295_AACATATTTTGGACACCCTTGACA-5247_CTTTACCACTATCGGAGTCTGATT-9847_ATATAGACTCTGAATATCGAACG-4472_ACGATTTTCTTCTGACAAAATTA-8555_ACGATTTTCTTCTGACAAAATTAA-8554_ACGATTTTCTTCTGACAAAATT-8556_GACGCTCTCAATAGAATTTTCTCC-7602_AGCTTCCTGTAGTGATTAAAATCT-2623_CTCCCGGTGCAGAT…	28	TTTATTGGATCTGTTGTATATAAT-87_GAAAATGTGTTCGTCGTACTAATC-1835_AAACGTCTGCTGCATTTTCAAGA-2414_AGCTTCCTGTAGTGATTAAAATCT-2623_ATCTGATTCAACTTTGAAATAGTC-2889_ATTTCTATATTGAAGTCTGACTAT-3530_GATGACTTTGTTAGAAAACAATA-3951_ATAGACTCTGAATATCGAACGATA-4469_ATACGTATGCGTGGAGATCGAGAT-4597_ACTTCATAAGCTGCACATGGG-4753_TGTGATTGATCAATATTGAGCTT-4776_AACGTCTCTGAGATTTTGATAAT-5089_AACATATTTTGGACACCCTTGACA-5247_CCAAGACTTGAATCCAAA…	Bcpks7_Polyketide synthase (PKS-NRPS)					1			1
Bcin03g08710	6	AAGAGATGGAGTAATCGTCGTGCA-1974_TTTCCGTTGCTCGTCTCTCTCGCT-752_AATCCTGAATTCCTTTGAACCGCG-683_ATTTCCGTTGCTCGTCTCTCTCGC-757_AATTATAAAAGAAAAGGATGTGAT-2774_AATTTCGCGGATAAGTAAACTTAT-1300	5	AATCCTGAATTCCTTTGAACCGCG-683_TTTCCGTTGCTCGTCTCTCTCGCT-752_AATTTCGCGGATAAGTAAACTTAT-1300_AAGAGATGGAGTAATCGTCGTGCA-1974_AATTATAAAAGAAAAGGATGTGAT-2774	Carbohydrate-Active enZYme			1					1
Bcin10g02710	15	ATTAAGTAAAATAGAGTCAGTGGT-3077_TTATTTGTCACTGTGTTTTTTGAC-1269_ATTTATCCCCATCGTCTTGAATGA-1384_ATTTATCCCCATCGTCTTGAATG-1385_AATTGGAATTCTGATATGAACATC-3036_AATAAATAAAAGTGGACGGAGAAA-2463_ATGTCACATAAATTGGAACAGAGG-2288_GATGTGTGAACTCTTGATAAGAT-1903_AAAGGGTTGAAACCGTTTGAAAGG-554_TAGGATCCATTCGAGGGCGAAACT-2134_GGAAGATCCGACACATATAACTGT-2771_AAGTAAAAGAAAGTCAAGACGTG-3076_AGGATCCATTCGAGGGCGAAACTC-2133_AAAATAAATAAAA…	11	AATTATTGCCAGAAAAGGAAAGGG-185_AAAGGGTTGAAACCGTTTGAAAGG-554_TTATTTGTCACTGTGTTTTTTGAC-1269_ATTTATCCCCATCGTCTTGAATGA-1384_GATGTGTGAACTCTTGATAAGAT-1903_AGGATCCATTCGAGGGCGAAACTC-2133_ATGTCACATAAATTGGAACAGAGG-2288_AATAAATAAAAGTGGACGGAGAAA-2463_GGAAGATCCGACACATATAACTGT-2771_AATTGGAATTCTGATATGAACATC-3036_AAGTAAAAGAAAGTCAAGACGTG-3076									0
Bcin16g00930	10	AACAAGAATGTGACCTAGTTATCT-208_TTCCTTCTTCTTCAACATGTAGTA-1474_TTCCTTCTTCTTCAACATGTAGT-1475_ATACATAAAAGAGTGACGAACGAG-1793_AAATCACAAATCGCTCGATTCTGT-1915_CTTCTTCTTCAACATGTAGTACA-1472_TAAGTACGTTTGATTTTTTGGTCT-594_ATCGTGCAAAGTAGGCTTCAGCTG-189_ATATCTTTTCACATCGGCTTAAAT-1945_ATATCTTTTCACATCGGCTTAAA-1946	7	ATCGTGCAAAGTAGGCTTCAGCTG-189_AACAAGAATGTGACCTAGTTATCT-208_TAAGTACGTTTGATTTTTTGGTCT-594_CTTCTTCTTCAACATGTAGTACA-1472_ATACATAAAAGAGTGACGAACGAG-1793_AAATCACAAATCGCTCGATTCTGT-1915_ATATCTTTTCACATCGGCTTAAAT-1945	CND3_CalciNeurine-Dependant (CND) gene								0
Bcin07g02750	15	ATGTCTTTAACTCAATTCTTG-1994_AGATGAAATCAACGATTGGACATG-71_CATAAAATGGAGTCTGGGGAGTGT-1485_GATGAAATCAACGATTGGACATG-71_AGACTTTTTTGATATGAGCCAAAA-2404_ATTAGATATGGAACCAAGTAATAT-57_TACTCTCCTGAACTTATTTTATAA-1851_TACTCTCCTGAACTTATTTTATA-1847_ACTCTCCTGAACTTATTTTATTA-1852_ACTCTCCTGAACTTATTTTATTAA-1851_AGAGAGGTAATTAGATAGAACATG-917_ACATGTCTTTAACTCAATTCT-1996_ATTAGATATGGAACCAAGTAATA-58_ATTCTTGAAACTCTGATGATCATA-92_…	7	ATTAGATATGGAACCAAGTAATAT-57_ATTCTTGAAACTCTGATGATCATA-92_AGAGAGGTAATTAGATAGAACATG-917_CATAAAATGGAGTCTGGGGAGTGT-1485_TACTCTCCTGAACTTATTTTATA-1847_ATGTCTTTAACTCAATTCTTG-1994_AGACTTTTTTGATATGAGCCAAAA-2404									0
Bcin04g06630	5	AATTTCGTCCGATATATTTGAAAG-105_ATTTCGTCCGATAAGCTTAGTGGG-105_AGAACCTAGAATATCATAGAAGAT-695_ACGATACAATACAATACAATGAAT-671_ACGATACAATACAATACAATGA-673	3	ATTTCGTCCGATAAGCTTAGTGGG-105_ACGATACAATACAATACAATGAAT-671_AGAACCTAGAATATCATAGAAGAT-695									0
Bcin03g00530	9	GTTTGACTTGATCTGGAGTTTTAG-48_TTGTGCTCTGATACCAAGTTTGTC-1082_ATTCGATGAATTTTATAAGTGAGG-1007_AAGAATTGTGATTTTAATGAAGTG-655_ATTATTTTTTGTACTATGTGAG-246_GATTGTGATTGTGATTGTGATTGC-1_AGATCTTTTAAGAAATTTCTGGCT-1111_TGTGCTCTGATACCAAGTTTGT-1088_TATTTGACTTGATATGAAATTTA-50	7	GATTGTGATTGTGATTGTGATTGC-1_GTTTGACTTGATCTGGAGTTTTAG-48_ATTATTTTTTGTACTATGTGAG-246_AAGAATTGTGATTTTAATGAAGTG-655_ATTCGATGAATTTTATAAGTGAGG-1007_TTGTGCTCTGATACCAAGTTTGTC-1082_AGATCTTTTAAGAAATTTCTGGCT-1111									0
Bcin11g02640	6	TTCAGGAATTGATCTAGCAAAGT-263_GTGCGATGCTAGTGGGGTTGCT-26_AATATTGACATTAGTAAAGAGTGT-1715_GTGTGCGATGCTAGTGGGGTTGCT-26_GTGTGCGATGCTAGTGGGGTTG-28_ATCAAAATTTGACTGTTAACTTGA-459	4	GTGTGCGATGCTAGTGGGGTTGCT-26_TTCAGGAATTGATCTAGCAAAGT-263_ATCAAAATTTGACTGTTAACTTGA-459_AATATTGACATTAGTAAAGAGTGT-1715									0
Bcin01g05780	8	ATGTTGCTGGTAGAAGGTTG-2265_AATAAAAGGAAAAGAATTAGACT-3143_CCAAGATTATAAGGATGCTGT-2237_ATGTTGCTGGTAGAAGGTTGC-2264_CAAGATTATAAGGATGCTGTC-2236_AAGATTATAAGGATGCTGTCC-2235_TTTCTTGACTCATTTGGTGGC-1270_AAGCCAATCTTGTCGTCTGAAATT-1701	5	TTTCTTGACTCATTTGGTGGC-1270_AAGCCAATCTTGTCGTCTGAAATT-1701_AAGATTATAAGGATGCTGTCC-2235_ATGTTGCTGGTAGAAGGTTGC-2264_AATAAAAGGAAAAGAATTAGACT-3143	Helix-loop-helix (HLH) transcription factor							1	1
Bcin09g01970	13	ACACGTAGGATACCAAGTAAGACA-2128_ATTTCTATTTTCTTAAACTCCGTA-2175_GAAAGAGAATGATGAGCGAAATTC-474_ACTGAAGATATTCCAGCATGGTGG-1167_ATTAAGAATGAAGTAAAGTGATGG-2005_CACGTAGGATACCAAGTAAGACA-2128_ATTTCTAATTTCTTAAACTCTGTA-2175_TTTTTACTTTCTTAAACTCTGTGT-2174_TTTTTACTTTCTTAAACTCTGTG-2175_TTTTTACTTTCTTAAACTCCGTGC-2174_TTTTTACTTTCTTAAACTCCGTG-2175_GGATAGAAAGATATGGAGACCGCT-606_AATGAGAATCTGAATTAATCGGGA-456	7	AATGAGAATCTGAATTAATCGGGA-456_GAAAGAGAATGATGAGCGAAATTC-474_GGATAGAAAGATATGGAGACCGCT-606_ACTGAAGATATTCCAGCATGGTGG-1167_ATTAAGAATGAAGTAAAGTGATGG-2005_CACGTAGGATACCAAGTAAGACA-2128_TTTTTACTTTCTTAAACTCCGTGC-2174	Carbohydrate-Active enZYme			1					1
Bcin02g05630	25	CTTCGAGTTTGTATAATTAGTCAC-140_CTTCGAGTTTGTATAATTAGTCAA-140_CTTCGAGTTTGTATAATTAGTCAT-140_CTTCGAGTTTGTATAATTATTCA-141_TCCTTGATAGAAAATGATTCCTCT-1306_CTTTACCAGAAGGTTGGGCTTGG-644_CTTTACCAGAAGGTTGGGCTTGG-576_CTTTACCAGAAGGTTGGGCTTGGT-646_CTTTACCAGAAGGTTGGGCTTGGT-575_ATGAAATAGAAAATTTGACGCGTG-307_ATAATTTTCTTAAGGAGACACTGT-223_AAAATAGAAAATTGGATTGAAGAT-305_AATTCGTAGCTAGATGTTATATGG-1210_AATTTGTAGCTACATGTTATTTG…	11	CTTCGAGTTTGTATAATTAGTCAT-140_ATAATTTTCTTAAGGAGACACTGT-223_AAAATAGAAAATTGGATTGAAGAT-305_CTTTACCAGAAGGTTGGGCTTGGT-575_CTTTACCAGAAGGTTGGGCTTGG-644_ATAGTGGCGGTTAAAGTGGACACT-853_TAAAGAATGTAGTGCAATAGATGA-924_TACTCAACTCTAAATCTTAATTT-1074_ATTCTTCACTTTGTTATCCTCTCC-1096_AATTTGTAGCTACATGTTATTTGG-1209_TCCTTGATAGAAAATGATTCCTCT-1306									0
Bcin01g02880	16	TCATGTGTCTGTCATTCTTATTT-1562_AGACAGATCAAGTAAGACTGACA-1443_AGACAGATCAAGTAAGACTGACAG-1442_GTGTCTGTCATTCTTATTTTC-1560_ATGTGTCTGTCATTCTTATTT-1562_ATGTGTCTGTCATTCTTATT-1563_ATCATGTGTCTGTCATTCTTATT-1563_ATCATGTGTCTGTCATTCTTATTT-1562_TATGATAGATCAAGTATAAGGTG-1445_CATGTGTCTGTCATTCTTATTTT-1561_CATGTGTCTGTCATTCTTATTTTC-1560_TTTATCGAAAACAATATCTCTACC-407_ATATGTATAGATAGTTTGAATTGG-248_ATGTGTCTGTCATTCTTATTTT-156…	4	ATATGTATAGATAGTTTGAATTGG-248_TTTATCGAAAACAATATCTCTACC-407_AGACAGATCAAGTAAGACTGACAG-1442_ATGTGTCTGTCATTCTTATTTTCG-1559									0
Bcin12g04240	15	AAGGAAGGATAGATAGACGCAT-618_AAGGAAGGATAGATAGACGCA-619_AAGGAAGGATAGATAGACGCATAC-616_AAGGAAGGATAGATAGACGCATA-617_ATAAATGACTCTATTATTTTGAAT-1296_TTCGATCTTCTCTTATTCAGGCTG-1107_ATCGATCTTCTCTGTATTATATTT-1109_ATCGATCTTCTCTGTATTATATT-1110_AAATATGACTGATGATATCTAAAT-674_TTTTCACGGTTCAAATTCATGACA-438_TGAAAGTGTAGTGATCTTTGGAGT-64_ATGATTGTGACACATAAGACA-55_ATGATTGTGACACATAAGACACTT-53_GTTTCATAATGTATTGTACTCTGT-884_TC…	8	ATGATTGTGACACATAAGACACTT-53_TTTTCACGGTTCAAATTCATGACA-438_TCATTTTGTGGGACTACACTGAGT-540_AAGGAAGGATAGATAGACGCATAC-616_AAATATGACTGATGATATCTAAAT-674_GTTTCATAATGTATTGTACTCTGT-884_TTCGATCTTCTCTTATTCAGGCTG-1107_ATAAATGACTCTATTATTTTGAAT-1296	Bcdao1_D-amino acid oxidase								0
Bcin10g01960	18	ATATTTTACTTGAGTCGAGGATCT-229_GATTTATCGTTCAAATAAGCTGAT-3045_AAAGAAGCTGACTGACTGAGTT-1155_AAAGAAGCTGACTGACTGAG-1157_AAAGAAGCTGACTGACTGAGTTTA-1153_AAAGAAGCTGACTGACTGAGTTT-1154_AAGAAGCTGACTGACTGAGT-1156_AAGAAGCTGACTGACTGAGTTT-1154_AAGAAGCTGACTGACTGAGTT-1155_ATAGACACTAGAACAACTGTTTT-446_ATCTTTCCTAAAGATTGTGACTTT-2934_ATCTTGTTTTTGTTTCTGTTCATT-1341_AAGAAGCTGACTGACTGAGTTTAC-1152_AAGAAGCTGACTGACTGAGTTTA-1153…	9	ATATTTTACTTGAGTCGAGGATCT-229_GATAGACACTAGAACAACTGTTTT-446_AAGAAGCTGACTGACTGAGTTTAC-1152_ATCTTGTTTTTGTTTCTGTTCATT-1341_CTAGAACTCACTATAATAGAACT-2535_ATCTTTCCTAAAGATTGTGACTTT-2934_GATTTATCGTTCAAATAAGCTGAT-3045_AAAGAGTGTTAATTGCCGATAGAA-3167_ACATCTCAAAACCTAGCTCAAACC-3338									0
Bcin16g01000	14	AAGTAAGTGATCAAGTAATGTGAG-340_AGAGAAGAAACAAGAGAACAACA-321_ATTGAGAATGGTATGCAGATA-286_AATCAAAATCTAGATCTCACTGCG-1196_AGATAGTGCAGGATTGTTTTACTT-1315_AGATAGTGCAGGATTGTTTTACT-1316_AAAGAAGAAAACCGAGTTCACTGA-313_ATATAAATATAAAGAGATGAAGAC-240_ATATAAATATAAAGAGATGGAAAC-238_AAGTAAGTGATCAAGTAATATGGG-341_AAGTAAGTGATCAAGTAATATGG-342_TTATCATCATTTTTTTCCTCG-696_AATTTATTAGACTTGAGATTGACA-1752_ACTTTCATCTCTGATTTCACTATC-717	9	ATATAAATATAAAGAGATGGAAAC-238_ATTGAGAATGGTATGCAGATA-286_AAAGAAGAAAACCGAGTTCACTGA-313_AAGTAAGTGATCAAGTAATGTGAG-340_TTATCATCATTTTTTTCCTCG-696_ACTTTCATCTCTGATTTCACTATC-717_AATCAAAATCTAGATCTCACTGCG-1196_AGATAGTGCAGGATTGTTTTACTT-1315_AATTTATTAGACTTGAGATTGACA-1752	CND8_CalciNeurine-Dependant (CND) gene								0
Bcin08g01060	7	ATCTGAACACTATAAATAGAACAC-52_AATCAATGAGTTGACAGAAGTGTG-1607_AATCAATGAGTTGACAGAAGTG-1609_ATGAAACTCAGAACATGAATGAAA-1642_AAAGACTTTTCCCTGATCTAGAAA-171_AAATCTGAACACTAAATATAATGC-57_ATCTGATGCACTCTTTTCGCC-1073	5	ATCTGAACACTATAAATAGAACAC-52_AAAGACTTTTCCCTGATCTAGAAA-171_ATCTGATGCACTCTTTTCGCC-1073_AATCAATGAGTTGACAGAAGTGTG-1607_ATGAAACTCAGAACATGAATGAAA-1642									0
Bcin01g00800	34	TTTCTATCTCTTTTCGGCTACGTG-2690_AAGAATTGATGGGAAATAGAGGG-463_AAGAATTGATGGGAAATAGAGGAA-462_TGCAGAGAGAGAAGTTTGGCA-562_ATTGAACACATGTCGATAAAGACT-1468_AATGATAATGATGATTGTGACGGT-2750_ACTTGAGCTGAGAATCTATAATC-1530_ACTTGAGCTGAGAATCTATAATCA-1529_GATGATGATGATAGTGATGACTG-2757_AAGAATTGATGGGAAATAGAGGGA-462_TATGATGATGATAGTGATTGTGAT-2756_TCATGTTGACTTGACACACCCTT-701_AGGATGATGATGATAGTGATGACT-2758_ATATTTAAAAGAACGATGAGA…	17	CAGTTTGTGTAGGATGTACAACAC-245_TCTGAAGACGCATGATATAGTCAC-302_ATGATTTTAACAAGCTCTGATACC-408_AAGAATTGATGGGAAATAGAAGGA-462_TGCAGAGAGAGAAGTTTGGCA-562_TCATGTTGACTTGACACACCCTT-701_CCTCTCCATCTATACGTGTATT-1187_ACCGTTGATCAGACCAGTAGTACC-1405_ATTGAACACATGTCGATAAAGACT-1468_ACTTGAGCTGAGAATCTATAATCA-1529_ATATTTAAAAGAACGATGAGATGC-2475_AACATATATAGAAAGACGAAGAAC-2502_ATGTAAGTTAGACCTATGACCTA-2670_TTTCTATCTCTTTTCGGCTACG…	Bclcc8_Laccase								0
Bcin13g02690	12	ATAAAACGTCTCTAAATATACTGA-2540_ATAAAACGTCTCTAAATATACTG-2541_AATAACATCCATAATGTAGTCGTG-1233_CTTGTCCTCTTACAATTTGAACA-1801_CCAATGATTCTAGGATGAGTACTT-1422_AGATAGGAGGATATGGTAGACAC-1371_AGATAGGAGGATATAAAGGACA-1372_AGAAGTAACTGTTGATAAAACGTG-832_AATGTACGACGATATCAAGTGAGA-2246_AAAAGCGGAAGTCTCCAACAAATG-1477_ATCTGTACGTGTTCATTTGAAGAA-2351_ATATATATACGTGCTCATGTGAAC-2351	9	AGAAGTAACTGTTGATAAAACGTG-832_AATAACATCCATAATGTAGTCGTG-1233_AGATAGGAGGATATGGTAGACAC-1371_CCAATGATTCTAGGATGAGTACTT-1422_AAAAGCGGAAGTCTCCAACAAATG-1477_CTTGTCCTCTTACAATTTGAACA-1801_AATGTACGACGATATCAAGTGAGA-2246_ATATATATACGTGCTCATGTGAAC-2351_ATAAAACGTCTCTAAATATACTGA-2540									0
Bcin14g03680	51	GTGAGATAAAAGGACTATATATT-45_GTGAGATAAAAGGACTATATATT-45_AACTATAAGAACTTTGACCAACAT-846_AACTATAAGAACTTTGACCAACAT-913_CTATTATAAATACTGATTGTCGTC-2136_CTATTATAAATACTGATTGTCGTC-2069_AGAAAGAAGACGGTTAAAACTTG-1988_AGAAAGAAGACGGTTAAAACTTG-2055_ATATCATCATCAAAGATGAGCGGG-574_ATTACATTCAAAGTCGCATACTGG-9_ATTACATTCAAAGTCGCATACTGG-9_CAAGATCTTTGACTAAGAATGAAA-841_CAAGATCTTTGACTAAGAATGAAA-908_ACTTCAAGTTCAGAGGGTGCTGAA-145…	17	ATTACATTCAAAGTCGCATACTGG-9_GTGAGATAAAAGGACTATATATT-45_GATAGACATAAAATTCGAGACGGT-338_ATATCATCATCAAAGATGAGCGGG-574_ACTATAAGAACTTTGACTAACATT-835_ACTATAAGAACTTTGACTAACATT-902_GTAAAGAGTTTCAAGACTGAAGTG-988_GTAAAGAGTTTCAAGACTGAAGTG-1055_ATATCACCAAAAGTATGACGGAGG-1261_ATATCACCAAAAGTATGACGGAGG-1328_ACTTCAAGTTCAGAGGGTGCTGAA-1459_ACTTCAAGTTCAGAGGGTGCTGAA-1526_AGAAAGAAGACGGTTAAAACTTGT-1987_AGGATCTTCTATCCTCTGAG…									0
Bcin01g11510	3	TATCTAAGATCGTTGACTCTT-758_ATTCTCTATAACTGTCCATACTAT-263_TTCGTATTGATCTGATACACTTC-1504	3	ATTCTCTATAACTGTCCATACTAT-263_TATCTAAGATCGTTGACTCTT-758_TTCGTATTGATCTGATACACTTC-1504	Zn2/Cys6 transcription factor							1	1
Bcin05g07640	12	ATAAGCTAGCTTTTGAGGTT-73_TATTATTAGTATGGATAGACGTGT-326_ATTTCAGTTCGGTTCTTCGGTATT-1950_ATTTTAGATAACTTGTTCTCAACA-600_AATTCTTGATATAGGATGTGTG-482_ATTATTAGTATGGATAGACGTGTA-325_GTATGGATAGAGAGGTTGTTTCT-319_ATTTAAGCTAGCTTTTCAGGGTGT-71_ATTTAAGCTAGCTTTTCAGGGTG-72_AAATATTGTAATCACTGAAGAACA-1369_AATTCTTGATATAGGATGTGTGTC-480_GTTGTGATGGAATGATTGAAATCC-1520	7	ATTTAAGCTAGCTTTTCAGGGTGT-71_GTATGGATAGAGAGGTTGTTTCT-319_AATTCTTGATATAGGATGTGTGTC-480_ATTTTAGATAACTTGTTCTCAACA-600_AAATATTGTAATCACTGAAGAACA-1369_GTTGTGATGGAATGATTGAAATCC-1520_ATTTCAGTTCGGTTCTTCGGTATT-1950									0
Bcin16g04990	6	AGCGATATTGAATTCAATGACA-1123_ATCTGAATTAAAACTATTAAATTT-13_ACTGAGATGAGGATGCTGAGATGG-119_AGGGAGCTTGACTATAAAATATA-196_TACTGAGATGAGGATGCTGAGATG-120_GTAAATATTGCAGGGATTGAGTT-765	5	ATCTGAATTAAAACTATTAAATTT-13_ACTGAGATGAGGATGCTGAGATGG-119_AGGGAGCTTGACTATAAAATATA-196_GTAAATATTGCAGGGATTGAGTT-765_AGCGATATTGAATTCAATGACA-1123									0
Bcin16g01710	4	ATCTATGATAGAGGTGAAGCTAGT-1096_ATCTATGATAGAGGTGAAGCTAGT-1155_ATTGTTAATGGATTGATTTAGATT-939_ATTGTTAATGGATTGATTTAGATT-998	4	ATTGTTAATGGATTGATTTAGATT-939_ATTGTTAATGGATTGATTTAGATT-998_ATCTATGATAGAGGTGAAGCTAGT-1096_ATCTATGATAGAGGTGAAGCTAGT-1155	Cys2His2 transcription factor							1	1
Bcin03g08100	1	AGCGAAAGATCTATTGAAAACAAC-719	1	AGCGAAAGATCTATTGAAAACAAC-719	Bcbrn2_Tetrahydroxynaphtalene (THN) reductase, involved in DHN melanin biosynthesis					1			1
Bcin03g00290	8	GAGATTGAGAAGAAAGGTGAATG-347_CCGAAAGATGGTGAACTATGCC-855_CCGAAAGATGGTGAACTATGC-856_CCGAAAGATGGTGAACTATG-857_CCGAAAGATGGTGAACTATGCCTG-853_CCGAAAGATGGTGAACTATGCCT-854_CCGAAAGATGGTGAACTATGCT-855_AATGCCGAGAGGACAATGAAAGTC-239	3	AATGCCGAGAGGACAATGAAAGTC-239_GAGATTGAGAAGAAAGGTGAATG-347_CCGAAAGATGGTGAACTATGCCTG-853									0
Bcin12g03390	18	ATTCCAAAAACTTTGACTAACACT-874_ACTCTGCTACTACTCTGTTGGTC-1015_AATCACGACTACTATATCTAAAGG-200_TCTGATTTTGACTTGACACAACA-1961_TCTGATTTTGACTTGACACA-1964_ATCTGATTTTAACTTGACATATA-1962_ATCTGATTTTGACTTGACACAACA-1961_ATCTGATTTTGACTTGACACAAC-1962_ATAAAATCTCAACTATCTGATCAT-1972_TGGAATCACGACTACTATATCT-205_TTGAAGCTGATTAAGATTGTG-637_TTGACGCTGATTATGATGAGATA-635_ATTTTGACTTAACACTCTCAAACT-1954_AATAATGCGATTCAGTGGATGAGG-203…	8	AATCACGACTACTATATCTAAAGG-200_TTGACGCTGATTATGATGAGATA-635_AAAGCTTTGATTAAGGACGACGAC-868_ACTCTGCTACTACTCTGTTGGTC-1015_ATTTTGACTTAACACTCTCAAACT-1954_ATAAAATCTCAACTATCTGATCAT-1972_ATATAAAATCCACACTGAAACTTC-2009_AATAATGCGATTCAGTGGATGAGG-2036	Carbohydrate-Active enZYme			1					1
Bcin11g06300	5	AGAATTATTCCATACATCGTGAAG-1488_ACGTCTACTTGTTCAATTTCACA-51_ACGTCTACTTGTTCAATTTCACAC-50_ATTCAAGATCTGTTCAAACACAAC-331_ATATGTCTCCTTTCGAATTTCAAG-504	4	ACGTCTACTTGTTCAATTTCACAC-50_ATTCAAGATCTGTTCAAACACAAC-331_ATATGTCTCCTTTCGAATTTCAAG-504_AGAATTATTCCATACATCGTGAAG-1488									0
Bcin03g08530	14	CAAGACAAAACTACTCAGACTG-2942_CAATATCTAACGATCTCTATATA-114_TTCCGATGCGCGAACTGACTGAGT-2458_AAATATGATATTTGCATGAGCGTG-1549_TTCCGATGCGCGAACTGACTG-2458_AACGTTCTCTTTTGATATTCTAAT-1718_AACGTTCTCTTTTGATATTCTA-1721_TTTTCCGATGCGCGAACTGACTGA-2457_ATGAATCCATAGCTTTTCCGTAGA-153_ACAATATCTAACGATCTCTATAT-115_ACAATATCTAACGATCTCTATATA-114_ATTGCTCATTTTCTTTGTGGACGT-2688_TTTCCGATGCGCGAACTGACTGAG-2456_ATATATACGTGTTCTTCAACTT…	8	ACAATATCTAACGATCTCTATATA-114_ATGAATCCATAGCTTTTCCGTAGA-153_AAATATGATATTTGCATGAGCGTG-1549_AACGTTCTCTTTTGATATTCTAAT-1718_ATATATACGTGTTCTTCAACTTG-2162_TTTCCGATGCGCGAACTGACTGAG-2456_ATTGCTCATTTTCTTTGTGGACGT-2688_CAAGACAAAACTACTCAGACTG-2942									0
Bcin01g01440	9	ACGTTGTGATATAATGATGGAACT-506_ATGTGTCTCTGAAATTTAAAGCAT-70_TGTGTCTGTGAAATTTCGATC-72_ATATATAACTGACTCGAACTATC-1480_ATATATAACTGACTCGAACTATCT-1479_GTGTCTGTGAAATTTCGAGGATA-69_CAACTTTGAGCTTTGAATCTT-108_TTTGAGCTTTAACTGAAAGATGAG-101_ATTCAACTTTGAGCTTTAAATCTT-108	4	GTGTCTGTGAAATTTCGAGGATA-69_TTTGAGCTTTAACTGAAAGATGAG-101_ACGTTGTGATATAATGATGGAACT-506_ATATATAACTGACTCGAACTATCT-1479									0
Bcin06g02030	3	ATTTCTCTGAAGATTTATCCGTG-49_TTCTTCATGGTGTTTAATTTGA-3_ATATTCCTTCGATCTTGTGACACT-173	3	TTCTTCATGGTGTTTAATTTGA-3_ATTTCTCTGAAGATTTATCCGTG-49_ATATTCCTTCGATCTTGTGACACT-173									0
Bcin15g05660	20	TCCGAACAGATTCCGAGCACCC-1302_TCCGAACAGATTCCGAGCACCC-1143_AATATTTGTGTGTCTCTGAAATTT-730_AATATTTGTGTGTCTCTGAAATTT-571_AGAAAGGATGTAGTTGTTGGGTA-516_AGAAAGGATGTAGTTGTTGGGTA-675_TATTGTGGCATGTAGGACGCA-682_TATTGTGGCATGTAGGACGCA-841_GTGGTATTTAGGACTTTTACTCCT-834_GTGGTATTTAGGACTTTTACTCCT-675_AAATGTCGTGTGATTAGGTCAAAA-20_AAATGTCGTGTGATTAGGTCAAAA-20_ATATTGTGTTATGGAGGACTCTCG-678_ATATTGTGTTATGGAGGACTCTCG-837_TATTG…	9	AAATGTCGTGTGATTAGGTCAAAA-20_ATGTAGATATTGAGTATTAGATG-506_AATATTTGTGTGTCTCTGAAATTT-571_ATGTAGATATTGAGTATTAGATG-665_GTATTGTGTTATGTAGGACTCA-682_AATATTTGTGTGTCTCTGAAATTT-730_GTGGTATTTAGGACTTTTACTCCT-834_TCCGAACAGATTCCGAGCACCC-1143_TCCGAACAGATTCCGAGCACCC-1302									0
Bcin11g02630	4	AAGTAAGAGATCTCCATTAGACA-9_ATGTAACGCTTGAGATTTGAACCT-488_AGTAAGAGATCTCCATTAGACA-9_AAATCAGTCAACGTGTTTAAAAGG-573	3	AGTAAGAGATCTCCATTAGACA-9_ATGTAACGCTTGAGATTTGAACCT-488_AAATCAGTCAACGTGTTTAAAAGG-573									0
Bcin10g01510	3	GAGATTTGTAAAAATGTATGACTG-528_AGAAATTTGTAGAATTAATAGGAG-547_GTTAAATGAACGGTATATGTGAG-157	3	GTTAAATGAACGGTATATGTGAG-157_GAGATTTGTAAAAATGTATGACTG-528_AGAAATTTGTAGAATTAATAGGAG-547									0
Bcin05g03460	2	ATGTCTTGGATAACTGTAGCTCCG-278_ATATGAATCTGTAAACTTTAAATC-945	2	ATGTCTTGGATAACTGTAGCTCCG-278_ATATGAATCTGTAAACTTTAAATC-945									0
Bcin11g06440	20	AATATGTTGTCAATTATCGTGTGG-1345_GATGTAACTTGTGAACTGATGTGT-1849_ACGAAAGATTGAATAGAAACACGT-628_GGACGGCATGAACATCAATGTTC-1940_TTGGATAAATCTTTGGTCAGGCTG-3043_ATTCAAAATTTGGAGTCTGTACA-2015_ATGTAATTTTCTGACAAAGGGTG-727_ATAAATAAGCTGATAAATGACTC-80_ATAAATAAGCTGATAAATGACTCT-79_CGTCAATCGTGATATTTAGAGTGT-2660_AGTTTCGATATGAGTTCAGACACC-1324_TGGAGGGCTTCTCTTTACGGA-542_ACCCGGCTGGTAGATTTATGAATC-3024_AGATGTAACTTGTGGACTCAAGT…	16	ATAAATAAGCTGATAAATGACTCT-79_AGATTGAGAGAATACTTATGCATT-423_TGGAGGGCTTCTCTTTACGGA-542_ACGAAAGATTGAATAGAAACACGT-628_ATGTAATTTTCTGACAAAGGGTG-727_AGTTTCGATATGAGTTCAGACACC-1324_AATATGTTGTCAATTATCGTGTGG-1345_GATGATGATGCTGATTATGACTAT-1829_GATGTAACTTGTGAACTGATGTGT-1849_GGACGGCATGAACATCAATGTTC-1940_ATTCAAAATTTGGAGTCTGTACA-2015_TATATGGAAGTAGAGTTTATTCAG-2396_CGTCAATCGTGATATTTAGAGTGT-2660_GTGACACTTGACAACTTACTC…	Carbohydrate-Active enZYme			1					1
Bcin08g01790	12	ATGCAGACGTAAGATACATGTGTC-20_ATGCAGACGTAAGATACATGTGTC-20_GAAAGACAGCTGCAATAAGTGG-1631_GAAAGACAGCTGCAATAAGTGG-1641_AGACACCTGCAATACTCAAGTAGA-1634_AGACACCTGCAATACTCAAGTAGA-1624_ATACACCTGCAATACTCAAGTAGA-1634_ATACACCTGCAATACTCAAGTAGA-1624_ATATTTGATGAACTATTTGGGCGG-788_ATATTTGATGAACTATTTGGGCGG-798_AGACACCCGCAATACTCAAGTAGA-1634_AGACACCCGCAATACTCAAGTAGA-1624	4	ATGCAGACGTAAGATACATGTGTC-20_ATATTTGATGAACTATTTGGGCGG-788_AGACACCCGCAATACTCAAGTAGA-1624_GAAAGACAGCTGCAATAAGTGG-1641									0
Bcin02g07640	5	AGATGGTGTAGAAGCCAAGGAGTG-953_TAGAAACTGGGTTGGAGTTGATT-1745_TTTTTACCTGCAGTGATTGAGTC-1119_AAGATAGAGAAAGACACTTGGGCA-116_ACATCCATCTTGAACTTTATG-1338	5	AAGATAGAGAAAGACACTTGGGCA-116_AGATGGTGTAGAAGCCAAGGAGTG-953_TTTTTACCTGCAGTGATTGAGTC-1119_ACATCCATCTTGAACTTTATG-1338_TAGAAACTGGGTTGGAGTTGATT-1745	Bclcc7_Laccase/ Multicopper oxidase								0
Bcin12g02300	6	CCGAAGAAGTAATGACGAGATA-272_AAAGATTCTTCCATATCTAGGACT-85_CGAAGAAGTAATGACGAGATA-272_TCCGAAGAAGTAATGACGAGAT-273_AGACCGAAGAAGTATTGAATAGAT-273_ATAGACGGATCAAAGATTTAAAAT-612	3	AAAGATTCTTCCATATCTAGGACT-85_CGAAGAAGTAATGACGAGATA-272_ATAGACGGATCAAAGATTTAAAAT-612	Transporter		1						1
Bcin11g02290	6	TAAGCGGGTTGATATAACGAG-408_AGTTCAAATGACATCGGTAGAATT-310_AAAAATTAGAATTTTGAACCGTGT-1475_AAAAGTATGAGAGATAACTGAGTA-103_AGGTTTCATTTGTAGAATTATACT-541_AACATACATAATGTCGGGTTGGTT-1520	6	AAAAGTATGAGAGATAACTGAGTA-103_AGTTCAAATGACATCGGTAGAATT-310_TAAGCGGGTTGATATAACGAG-408_AGGTTTCATTTGTAGAATTATACT-541_AAAAATTAGAATTTTGAACCGTGT-1475_AACATACATAATGTCGGGTTGGTT-1520	Helix-loop-helix (HLH) transcription factor							1	1
Bcin04g06730	25	AGCAGAAGACTAAATAGAAGACG-688_AGCAGAAGACTAAATAGAAGACG-745_GAGCTAGAGATTGGAGGAGAGTGG-890_GAGCTAGAGATTGGAGGAGAGTGG-833_GAGCTAGAGATTGGAGGAGAGTG-834_GAGCTAGAGATTGGAGGAGAGTG-891_AGAAGTTGTTTCCAAAAGACCCTG-1323_AGAAGTTGTTTCCAAAAGACCCTG-1380_GTACCATTTATTAAAGTTCGGAAT-1749_GTACCATTTATTAAAGTTCGGAAT-1806_GTAAAATAGTATGAAAAGGAGTGT-1451_GTAAAATAGTATGAAAAGGAGTGT-1508_GTAAAATAGTATGAAAAGGAGTG-1452_GTAAAATAGTATGAAAAGGA…	13	TCTAAATCTTAACACACGATCTCT-120_TTGTATCTTGTATTATGTATT-290_TTGTATCTTGTATTATGTATT-347_AGCAGAAGACTAAATAGAAGACGT-687_AGCAGAAGACTAAATAGAAGACGT-744_GAGCTAGAGATTGGAGGAGAGTGG-833_GAGCTAGAGATTGGAGGAGAGTGG-890_AGAAGTTGTTTCCAAAAGACCCTG-1323_AGAAGTTGTTTCCAAAAGACCCTG-1380_GTAAAATAGTATGAAAAGGAGTGT-1451_GTAAAATAGTATGAAAAGGAGTGT-1508_ATTTATTACTGTTCATAACTATGC-1745_ATTTATTACTGTTCATAACTATGC-1802									0
Bcin15g02260	12	AAGCAGATCATCCAGTGTCGGAAC-964_TTTGGTTGATTGTCTTGAAGT-198_TTTGAGTGAAAATTGAAAGTT-299_GGAGATCTTTCATGTTCTGAA-367_ATGGATCTGGCGTCTTGAAACACT-400_AAATTTAGATCAAAGATAGACTTG-87_TTTTGAGTGAAAATTGAAAGTTGA-296_AATTTAGATCAAAGATAGACTTG-87_AATTTAGATCAAAGATAGACTTGT-86_AGGAGATCTTTCATGTTCTGAA-367_TTGAGTGAAAATTGAAAATTGAGT-293_ATTGAAGTTGGAAAAAATGACTAT-277	7	AATTTAGATCAAAGATAGACTTGT-86_TTTGGTTGATTGTCTTGAAGT-198_ATTGAAGTTGGAAAAAATGACTAT-277_TTGAGTGAAAATTGAAAATTGAGT-293_AGGAGATCTTTCATGTTCTGAA-367_ATGGATCTGGCGTCTTGAAACACT-400_AAGCAGATCATCCAGTGTCGGAAC-964									0
Bcin15g02330	14	ATAAAGATTTGAACTATGCACAGT-2519_TTCCAATCGTCAGTTTCCTTCTTC-2476_TTTGTGTTGGATTGTAATGAT-1993_ATATGAAGGATGACATGTAGGACA-697_AGTTTCATTTTGATCGTCATCTCA-2464_TGTAATCATGTTTGCTCTTGTG-684_AGAAAACTTTTGAATCGTGTGGTC-578_TCCAATCGTCAGTTTCCTTCTTCT-2475_AAAAAGACGATCGTTAAAAAAATT-217_AAGAAAACTTTTGAATCGTGTGGT-579_AAGACGATGGGGATAAATATGACA-212_AAGACGATGGGGATAAATATGAC-216_GTTCGAGTCTGAATGAGTCTAATA-2784_TTCCAATCGTCAGTTTCCTTC-…	7	AAGACGATGGGGATAAATATGACA-212_AGAAAACTTTTGAATCGTGTGGTC-578_TGTAATCATGTTTGCTCTTGTG-684_TTTGTGTTGGATTGTAATGAT-1993_AGTTTCATTTTGATCGTCATCTCA-2464_ATAAAGATTTGAACTATGCACAGT-2519_GTTCGAGTCTGAATGAGTCTAATA-2784									0
Bcin08g01080	17	ATATTTTAACTTTGACCTCAAACT-1024_AGAAAAAGATAAAGAGCTAGAA-769_GCCTCTGAGATAGAATAAGATATG-306_TCCGGGCTAATTCATACAGACTT-1220_AATTTTGACTTTGACCTAAAACTT-1023_GTCGATCTCATATCTCAAAGACT-1482_AATTTTAACTTTGACCTCAAACT-1024_AATTTTAACTTTGACCTCAAACTT-1023_TCAGTCGATCTCATATCTCAAAG-1485_AAAAAGATAAAGAGCTAGAATT-767_ATTTTAACTTTGACCTCAAACTTT-1022_ATTTTAACTTTGACCTCAAACTT-1023_AAAGGGCATATGTAGATGTCAGTT-1301_AGTCGATCTCATATCTCAAAG…	8	GCCTCTGAGATAGAATAAGATATG-306_AAAAAGATAAAGAGCTAGAATT-767_ATTTTAACTTTGACCTCAAACTTT-1022_TCCGGGCTAATTCATACAGACTT-1220_AAAGGGCATATGTAGATGTCAGTT-1301_GTCGATCTCATATCTCAAAGACT-1482_AGACAAAAGAAAAAGAAGGGAGTC-1622_TCACGATATATGGAATGATACTT-1841									0
Bcin03g08050	46	GATCTTTACTCTTTGTTGGCTATA-4903_CATTATCATGATTTGTACCAAGAC-2484_TCTTCGAATCTAGTCTCGTCT-5402_AAATTTGAAGATTGTGAGTTGCGA-4396_AAAGTAGGGTCTGAAGAGGATAGA-5047_GAGACTGTTTCCGAAAGACCT-1278_GAGACTGTTTCCGAAAATGTTTGT-1275_GAGACTGTTTCCGATAGACGTTC-1276_ACACCCATATTGAAGTCCGACTAT-6062_CCATCTTCGAATCTAGTCTCGTCT-5402_ATCTTTACTCTTTGTTGGCTATA-4903_GGAACGATCTGGAATAAGGGA-5958_AAGTGGGGTCTGAAGAAGATAAGA-5046_AAGTGGGGTCTGAAGAAGAT…	19	ATTTTGGAATGTCTAACAATACTT-954_AGACTGTTTCCGATAGACGTTCGG-1275_AGTGATAAAGTCTGTGTAAACTCC-1812_ATTGTCTGATGGTGTAAAAATATG-2376_ATTATCATGATTTGTACCAAGACC-2483_AAGATCTGCATACACTCCACTCC-3268_GGTGTTGACATGACTATGATGTG-3648_ATCCAGTAAAACTTTTCATCATCT-4025_TTTACTTCTACAGCTGTGACTTGT-4092_AAATTTGAAGATTGTGAGTTGCGA-4396_GACATGGTCTTGGATAATTTTTG-4882_ATCTTTACTCTTTGTTGGCTATAA-4902_ATCCATCTCACCACAACCTTCG-4949_AGTAGGGTCTGAAGA…	Bcpks13_Polyketide synthase, involved in DHN melanin biosynthesis					1			1
Bcin03g01920	17	GTGACTTCAAACTCTTATAAGAG-781_AGTTTGTTTGATGGTATCTA-1048_CTTTGAGTGTGGATGAACAGATA-1025_GTAGTGGTATGGTCTGTGTACACT-486_TTTTGTGTGTGGAAGACTAGAGAA-1022_TTTTGTGTGTGGAAGACTAGAGA-1025_AGTTTGTTTGATGGTATCTAC-1047_TTATAGATATCATCTGAAACTG-2152_TATTATTTCTAAAGGCGGAGTCAG-2358_ATTATTTCTAAAGGCGGAGTCAGG-2357_CAGCTTGTTCGGGGAAAGGGCTGG-1385_AGTTTGTTTGATGGTATCTACT-1047_AGTTTGTTTGATGGTATCTACTA-1046_TTACTTGATCTGTCTTCATC-1246_…	9	GTAGTGGTATGGTCTGTGTACACT-486_GTGACTTCAAACTCTTATAAGAG-781_TTTTGTGTGTGGAAGACTAGAGAA-1022_AGTTTGTTTGATGGTATCTACTA-1046_AAGAATATGGAGTACTACGTAAAA-1143_TTACTTGATCTGTCTTCATC-1246_CAGCTTGTTCGGGGAAAGGGCTGG-1385_TTATAGATATCATCTGAAACTG-2152_ATTATTTCTAAAGGCGGAGTCAGG-2357	Bccat5_Catalase								0
Bcin12g00260	4	ATCTTTTCCTGCATTGTGGATA-1894_AATCTTTTCCTGCATTGTGGAT-1895_AATCTTTTCCTGCATTGTGGA-1896_ATTATTGAAGAGTTTGAGCAACCC-493	2	ATTATTGAAGAGTTTGAGCAACCC-493_ATCTTTTCCTGCATTGTGGATA-1894									0
Bcin08g05060	6	ATATGGTAACTGTCGAAATTTCAC-61_TCGATTTCAAAGTCAAACCTG-270_TTCGATTTCAAAGTCAAACCTG-270_TAGAAGTAGGAGATGAGGATGT-623_TAGAAGTAGGAGATGAGGATGTG-622_TAGAAGTAGGAGATGAGGATGTGG-621	3	ATATGGTAACTGTCGAAATTTCAC-61_TTCGATTTCAAAGTCAAACCTG-270_TAGAAGTAGGAGATGAGGATGTGG-621									0
Bcin12g05860	10	AAAATACTGGCAATTCCTCTCGAT-1033_AAACGACACAAGAATAGATCAAGG-111_TCCGATTGACTTGTAATACA-1019_ACATGCATCTAGGATACATAGACA-5_ATTGACTTGTACAAATAGAGACAC-396_GATACACATAGGACTCCATATAGG-1_AATGACTTGTAATACAAACCTATA-1007_AATGACTTGTAATACAAACTTATG-1007_ATTTTGTATGAAGGAATGAAGACA-867_TAGAACTCTCAAACTCCTAACTCT-1039	6	GATACACATAGGACTCCATATAGG-1_AAACGACACAAGAATAGATCAAGG-111_ATTGACTTGTACAAATAGAGACAC-396_ATTTTGTATGAAGGAATGAAGACA-867_AATGACTTGTAATACAAACTTATG-1007_AAAATACTGGCAATTCCTCTCGAT-1033									0
Bcin14g00630	8	TTTCTCTATCAGGTCAGCTGT-291_TATCAACTTGTAGGATTTCACTGG-1479_ACTATGTGAGAACCAAAAAGAA-132_TTTCTCTATCAGGTCAGCTGTA-290_TTTCTCTATCAGGTCAGCTGTG-290_AACTATGTGAGAACCAAAAAGA-136_ATCAACTTGTAGGATTTCACTGGG-1478_ATAACATCTGGATCTAACTCAACC-1797	4	ACTATGTGAGAACCAAAAAGAA-132_TTTCTCTATCAGGTCAGCTGTG-290_ATCAACTTGTAGGATTTCACTGGG-1478_ATAACATCTGGATCTAACTCAACC-1797									0
Bcin16g02130	2	AAAATATTGAGTTCAGATAAAGCC-260_TGGACTAAGTTTTGAAGAGCTGTG-1269	2	AAAATATTGAGTTCAGATAAAGCC-260_TGGACTAAGTTTTGAAGAGCTGTG-1269	Protease				1				1
Bcin01g09720	4	GCATTCGTTGAATTCATAGGACGT-2064_AAAGTAGAACAAGTAAACACATG-111_AAAGTAGAACAAGTAAACACATGA-110_TCAAAGAAAAGAAAAACCATGG-3133	3	AAAGTAGAACAAGTAAACACATGA-110_GCATTCGTTGAATTCATAGGACGT-2064_TCAAAGAAAAGAAAAACCATGG-3133									0
Bcin15g03630	5	CATCAGTGATGAGTGATGACTG-170_TTCAGCTGAACAATATGGAAT-1398_ATAAACAGACAGATAAACAGACA-125_TCAGTGATGAGTGATGACTGCT-168_AAGGGAAAAAACATAAAAATGTGG-1382	4	ATAAACAGACAGATAAACAGACA-125_TCAGTGATGAGTGATGACTGCT-168_AAGGGAAAAAACATAAAAATGTGG-1382_TTCAGCTGAACAATATGGAAT-1398									0
Bcin02g05100	4	AAGATAGACAGAAAGAATAGTACT-269_ATAATTTGAGACGGAAAGAATAGG-1591_AGAAATTGACTTGTTCCAACCCTG-2293_AGATAGACAGAAAGAATAGTACTG-268	3	AGATAGACAGAAAGAATAGTACTG-268_ATAATTTGAGACGGAAAGAATAGG-1591_AGAAATTGACTTGTTCCAACCCTG-2293									0
Bcin01g08080	12	AAAGAAAGAAAGACAAAAAAGACT-1362_AAAGAAAGAAAGACAAAAAAGACT-1419_GTAGAGAAGTCGTTTCCGATAGAC-1393_GTAGAGAAGTCGTTTCCGATAGAC-1450_AACTCCGTACACACCAGACTCAAA-1338_AACTCCGTACACACCAGACTCAAA-1281_AGAGAAGTCGTTTCCGATAGACT-1392_AGAGAAGTCGTTTCCGATAGACT-1449_ATGTGGTAGAATGTGTGTATCTA-1041_ATGTGGTAGAATGTGTGTATCTA-1098_AGTAGAGAAGTCGTTTCCGATAGA-1394_AGTAGAGAAGTCGTTTCCGATAGA-1451	8	ATGTGGTAGAATGTGTGTATCTA-1041_ATGTGGTAGAATGTGTGTATCTA-1098_AACTCCGTACACACCAGACTCAAA-1281_AACTCCGTACACACCAGACTCAAA-1338_AAAGAAAGAAAGACAAAAAAGACT-1362_AGAGAAGTCGTTTCCGATAGACT-1392_AAAGAAAGAAAGACAAAAAAGACT-1419_AGAGAAGTCGTTTCCGATAGACT-1449	Bzip transcription factor							1	1
Bcin14g01400	19	GTGGCATTGTTGGGAACAATGGT-1883_ATCTTCTTCTCTTCTTCTTCTCTG-2721_TTTTATTTTCTGTCCTTGATGTGT-2108_ATCTTTTCCTCTGTTTCTATCTC-2001_ATCTTTTCCTCTGTTTCTATCTCA-2000_AGTTTATCGATTTGACTTGTTGGT-2492_AAAACTGCACTCCAAGAATTCTGT-2755_TGGCATTGTTGGGAACAATGGTC-1883_ACTCTTGACTTGTCCCCTCAAATA-2813_TTTATCACGGTGTCGTTTGGGAT-1899_TTTCTTCTTCTTCTTCTGCACTGA-2718_TATTTGACAGTCCATGGAGGC-1582_AGGTGACTGTAGATGACTTAAGCC-2517_TCCTTATCGAGATTGA…	13	TCCTTATCGAGATTGACTGCA-1183_TTGAGTGACTTTCTATGCAAAAT-1542_TATTTGACAGTCCATGGAGGC-1582_TGGCATTGTTGGGAACAATGGTC-1883_TTTATCACGGTGTCGTTTGGGAT-1899_ATCTTTTCCTCTGTTTCTATCTCA-2000_GTTTCCGTTTCTGTTTATTAACTT-2087_TTTTATTTTCTGTCCTTGATGTGT-2108_AGTTTATCGATTTGACTTGTTGGT-2492_AGGTGACTGTAGATGACTTAAGCC-2517_TTTCTTCTTCTTCTTCTGCACTGA-2718_AAAACTGCACTCCAAGAATTCTGT-2755_ACTCTTGACTTGTCCCCTCAAATA-2813	Protease			1					1
Bcin09g03260	24	AAGACGGTATTGTTTGACATCACT-1216_AAGAGGATCACATGACAATAGT-3806_TGTTGTTGTTGTTGCTGCTGGAAC-2511_AAAGAGGATCACATGACAATAG-3807_AAGGCTAAGAGATAATAGGACTTT-941_TTGTTGTTGTTGTTGGTGACGAGT-2512_CCCAGCTGTAGCAGTAATAAGTT-1064_GATGGGAAGGATAGTCTTGAACC-3006_AAATAAAATAAAAGTGTGTTCTCT-1032_AGTGGGAGTGGCATTGACTGTC-764_GACGGGAAGGATAGTTTTGAGTG-3007_TTACTTGTGATTGTGAATGTAAGT-1913_ATGGGAGAAATGTGATTAGACAGG-2947_TTGTATTTGCTCTGTTAGAT…	13	TTGTATTTGCTCTGTTAGATTGAA-483_ATGGCGTGATATTGGTTTGGCTCA-621_AGTGGGAGTGGCATTGACTGTC-764_AAGGCTAAGAGATAATAGGACTTT-941_AATAAAATAAAAGTGTGTTCTCTC-1031_CCCAGCTGTAGCAGTAATAAGTT-1064_AAGACGGTATTGTTTGACATCACT-1216_TTACTTGTGATTGTGAATGTAAGT-1913_TGTTGTTGTTGTTGCTGCTGGAAC-2511_AGAGAGGAGGATTGACCAAGCTTT-2763_ATGGGAGAAATGTGATTAGACAGG-2947_GATGGGAAGGATAGTCTTGAACC-3006_AAAGAGGATCACATGACAATAGTA-3805	Cys2His2 transcription factor							1	1
Bcin01g11300	11	CTGTCTGTCTGTCAGTCTGTCAGT-1685_GTTTGAGGGAGAGAGATGACTGAC-673_TGTCTGTCTGTCAGTCTGTCAGTC-1684_AGAGTGGAGATATATACAACCGGT-2_TTTGAGGGAGAGAGGTGACTGA-674_AAGATGGTAGAAAATTAATTAG-447_ACCCCTGATTAAAATTTTGACTTC-1530_TGTCTGTCTGTCTGTCTGTCAGTC-1684_AGAACCAGAACCAGAACCAGAGCC-1310_AGAGAGAGAAAGAGAAAACCCAAT-1778_TTGAAGATGGTAGAAAATTAAT-450	7	AGAGTGGAGATATATACAACCGGT-2_AAGATGGTAGAAAATTAATTAG-447_GTTTGAGGGAGAGAGATGACTGAC-673_AGAACCAGAACCAGAACCAGAGCC-1310_ACCCCTGATTAAAATTTTGACTTC-1530_TGTCTGTCTGTCTGTCTGTCAGTC-1684_AGAGAGAGAAAGAGAAAACCCAAT-1778									0
Bcin02g07630	22	ATTTATGGGGTGTGATTTAGATCT-829_ATTTATGGGGTGTGATTTAGATCT-829_ACCACTGTACTTCTGATTTTGTCA-575_ACCACTGTACTTCTGATTTTGTCA-575_ACCACTGTACTTCTGATTTTGTC-576_ACCACTGTACTTCTGATTTTGTC-576_AATGATGGTGGATGATGACTGACA-257_AATGATGGTGGATGATGACTGACA-257_CACTGTACTTCTGATTTTGTCAAT-573_CACTGTACTTCTGATTTTGTCAAT-573_CTATTGTGACTTTGTGAGGCCT-839_CTATTGTGACTTTGTGAGGCCT-839_CTATTGTGACTTTGTGAGGCC-840_CTATTGTGACTTTGTGAGGCC-840_CCACT…	4	AATGATGGTGGATGATGACTGACA-257_CACTGTACTTCTGATTTTGTCAAT-573_AGAATCTGTGTCGCTAATGGCTTT-752_ATTTATGGGGTGTGATTTAGATCT-829									0
Bcin05g01390	24	TATGATCTTTCGAGCCTCCATT-764_ATAGATTTGTTTGAATTTCAAA-50_ATAGATTTGTTTGAATTTCAAAAA-48_TTAGAGATTAACAAATAAAAGTGG-62_TTTACTCTGACTTCTATGTGAACA-2315_TATGATCTTTCGAGCCTCCAT-765_ATGATCTTTCGAGCCTCCATT-764_AGAAAAGCGAGATTGTGATGATTT-1800_ATCTTTCGAGCCTCCATTGTT-761_ATTTACTCTGACTTCTATGTGAAC-2317_TAAGAAGAAGAAAGACGATGATG-308_TGATCTTTCGAGCCTCCATTG-763_CTTATGAAATTACACTGGACATGT-1894_AATTTACTCTGACTTCTATGTGA-2319_AATTTACTC…	9	AGACTAATATAATCTAGACATGT-1_GATTTGTATGTATCTGAAATACT-46_TTAGAGATTAACAAATAAAAGTGG-62_TAAGAAGAAGAAAGACGATGATG-308_ATGATCTTTCGAGCCTCCATTGTT-761_ACCGTCGAGAAAGGAAAGAAGACT-1561_AGAAAAGCGAGATTGTGATGATTT-1800_CTTATGAAATTACACTGGACATGT-1894_TTTACTCTGACTTCTATGTGAACA-2315	Transporter		1						1
Bcin04g00870	23	TAAAAGATTCTCTGATGTAGGTG-1807_TAAAAGATTCTCTGATGTAGGT-1808_TAAAAGATTCTCTGATGTAGG-1809_TTGTTGGATATCTATTTTTAGTAT-1363_ATTAACTTAAAATATAATCGACTG-90_TATGAGATAACTCTGTCAACCAG-3219_TATGAGATAACTCTGTCAACCAGG-3218_TTTATCCTGATATACGATCTTCAC-1855_ATATGTTATAGGAAGAAAATAAGT-220_ATCCTTTATTGCTCTGACTCTCCA-936_ATCCTTTATTGCTCTGACTCTCC-937_AAGTCTCTGAATCGAACCTGCACG-2834_ATTGTTCTCTGGTTTTTCATCTT-1399_TAAAAGATTCTCTGATGTAGGTG…	13	ATTAACTTAAAATATAATCGACTG-90_ATATGTTATAGGAAGAAAATAAGT-220_ATCCTTTATTGCTCTGACTCTCCA-936_TTGTTGGATATCTATTTTTAGTAT-1363_ATTGTTCTCTGGTTTTTCATCTT-1399_AAAAGATTCTCTGATGTAGGTGG-1806_TTTATCCTGATATACGATCTTCAC-1855_AAGTCTCTGAATCGAACCTGCACG-2834_TATGAGATAACTCTGTCAACCAGG-3218_ATGTTATATTTGTCATGTCAGCGG-3754_AGCTGTCTTCACTTTCTTAAACTC-3886_ATTTCTGATCTTCTACTTCTACTT-4012_AAAATCAGACAAACAAATTGGAAC-4065									0
Bcin05g05110	15	ATATCAGAGCAGACAGAGATCCTG-70_TTTGACACGAACTTTAGAATATAA-109_TATATGATCGTCTTGAATTAAAG-1028_TCAGAGCAGACAGAGATCCTGAAA-69_ATCAGAGCAGACAGAGATACTGGG-68_ATCAGAGCAGACAGAGGTTCTAGG-68_ATGAGAGTCTTGAAGTAACTGATA-1025_TTGAAGTGACGATCTTTACAAGAT-687_ATGAGAGTCTTGAAGTAACTGAT-1026_ATTTGAAGTGACGATCTTTACAAG-689_TTGATGCTTGAGAGTTGAGACTA-442_AATGATTATTGTGAAATGAAGTC-91_ATTATTTTGAGATCAACTAGCTGT-86_TATCAGAGCAGACAGAGATACTGG-69_A…	6	ATCAGAGCAGACAGAGGTTCTAGG-68_ATTATTTTGAGATCAACTAGCTGT-86_TTTGACACGAACTTTAGAATATAA-109_TTGATGCTTGAGAGTTGAGACTA-442_TTGAAGTGACGATCTTTACAAGAT-687_ATATGATCGTCTTGAATTAAAGTT-1025									0
Bcin03g02110	7	GCTTGGTTGAATTTCTTCACT-1070_TTACAACATATTCCTGGACCGTGT-1009_GAAAATGGTCTGAAGAATACTTC-244_AAAAATGATCTGAATAATACTTC-244_AAAATATACTGAATGACCGACTCT-224_AATATTTTGAAGGTATTTTAGGCT-1384_ACTTCATTGATCGAGACCACATCT-1833	6	AAAATATACTGAATGACCGACTCT-224_AAAAATGATCTGAATAATACTTC-244_TTACAACATATTCCTGGACCGTGT-1009_GCTTGGTTGAATTTCTTCACT-1070_AATATTTTGAAGGTATTTTAGGCT-1384_ACTTCATTGATCGAGACCACATCT-1833									0
Bcin02g00300	30	AATGTGTTACTGAAAATTCGATC-364_AATGTGTTACTGAAAATTCGATC-379_AATGTGTTACTGAAAATTCGATC-419_AATGTGTTACTGAAAATTCGATC-434_TTCACTGATCTCCCTAACACACT-1156_TTCACTGATCTCCCTAACACACT-1141_TTCACTGATCTCCCTAACACACT-1101_TTCACTGATCTCCCTAACACACT-1086_TCAAATTCAGATTGGTAGAAGTG-1647_TCAAATTCAGATTGGTAGAAGTG-1662_TCAAATTCAGATTGGTAGAAGTG-1702_TCAAATTCAGATTGGTAGAAGTG-1717_TCAAATTCAGATTGGTAGAAGTGT-1646_TCAAATTCAGATTGGTAGAAGTGT-…	15	ATTAAGAACTAACTCGGATACGTT-70_TTACCGAAAATTCTGACTTCGTC-355_AATGTGTTACTGAAAATTCGATC-379_TTACCGAAAATTCTGACTTCGTC-410_AATGTGTTACTGAAAATTCGATC-434_TTGAAGTAGATCTTTCGAATATAA-598_TTGAAGTAGATCTTTCGAATATA-614_TTGAAGTAGATCTTTCGAATATAA-653_TTGAAGTAGATCTTTCGAATATA-669_TTCACTGATCTCCCTAACACACT-1086_TTCACTGATCTCCCTAACACACT-1141_TCAAATTCAGATTGGTAGAAGTGT-1646_TCAAATTCAGATTGGTAGAAGTG-1662_TCAAATTCAGATTGGTAGAAGTGT-170…									0
Bcin12g01330	27	TTTCTTGAGCTGGTGAAATTG-494_GACTATTTCTGAAAGACGTTCTGA-1426_GACTATTTCTGAAAGACGTTCTG-1427_GAATAGAAATATTTTGAAAGACGT-376_GTTTTATACAATTCTCTGTCCAAG-1180_ACTATTTCTGAAAGACGTTCTGAG-1425_GTTTTATACAATTCTCTGTTCAAG-1180_TTTTATACAATTCTCTGTTCAAG-1180_ATTCGTTTTCCATTCTAAGTCTCT-1269_AGATTGTTTTTGATATACGCTCGA-420_GATCGACTGGATGAAAATGGTTA-178_AGGAAGGAAAGATGTGAGCGAGAC-98_TTAATCCAGACTTCGCTTGAACA-5_TTTTATACAATTCTCTGTCCAAG-1…	13	TTAATCCAGACTTCGCTTGAACA-5_AGGAAGGAAAGATGTGAGCGAGAC-98_GATCGACTGGATGAAAATGGTTA-178_TGACATATATTAGGATAGAAGATT-238_GAATAGAAATATTTTGAAAGACGT-376_AGATTGTTTTTGATATACGCTCGA-420_TTTCTTGAGCTGGTGAAATTG-494_TTTTATACAATTCTCTGTCCAAG-1180_CGATTTCCATTCTGATTCTGG-1269_AGAGAACGGCAAAAAGAGACTTGT-1338_CTATTTCTGAAAGACGTTCTGAGT-1424_CTTCATATCTAGGATTGATTTACT-1548_ATGGGTAGATATCTTATATGATCA-1687									0
Bcin10g00020	8	ATTGTGAATGGTATGCAGATA-1149_AAGAAAGGTGAATTGTATATGAAT-2081_CTTCGTTCTTTTTCTTCTCCAGAA-1793_CTATTGTGAATGGTATGCAGATA-1149_ATTTGAGACTTTGGTTATTGAACT-1589_ATGATTTCGCCACTGATTATTAGG-1164_TAGCTTTTAGACTTGAGTTAAACA-1595_AGATACTCTTGAACCTTTTTTGAT-762	5	AGATACTCTTGAACCTTTTTTGAT-762_CTATTGTGAATGGTATGCAGATA-1149_ATTTGAGACTTTGGTTATTGAACT-1589_CTTCGTTCTTTTTCTTCTCCAGAA-1793_AAGAAAGGTGAATTGTATATGAAT-2081									0
Bcin14g02130	36	TATCTTCTTCAGACTTTACATATA-1896_TATCTTCTTCAGACTTTACATATA-1855_TTTGCAAAGACTTTAGCACAAATT-2983_TTTGCAAAGACTTTAGCACAAATT-2942_ATGCAGTCTTAAAGGCTTGGAGAG-950_ATGCAGTCTTAAAGGCTTGGAGAG-950_TTTGCAAAGACTTTAGCACAAA-2944_TTTGCAAAGACTTTAGCACAAA-2985_TATCATCTTCAGACTTTACTTGT-1896_TATCATCTTCAGACTTTACTTGT-1855_TATCATCTTCAGACTTTACTTGTA-1895_TATCATCTTCAGACTTTACTTGTA-1854_ATTTTGGATCCAATAAGTGGGTGG-2583_ATTTTGGATCCAATAAG…	12	ATACCGAATCGAAAACTGAAATT-469_ATGCAGTCTTAAAGGCTTGGAGAG-950_TGACTTTCTCTATTTCTCAAACT-1193_TGACTTTCTCTATTTCTCAAACT-1234_ATACGTTGAAGAAGTACTTGTGCA-1703_ATACGTTGAAGAAGTACTTGTGCA-1744_ATCATCTTCAGACTTTACTTGTA-1854_ATCATCTTCAGACTTTACTTGTA-1895_ATTTTGGATCCAATAAGTGGGTGG-2583_ATTTTGGATCCAATAAGTGGGTGG-2624_TTTGCAAAGACTTTAGCACAAATT-2942_TTTGCAAAGACTTTAGCACAAATT-2983	Bcpho81_similar to yeast PHO81, Cyclin-dependent kinase (CDK) inhibitor								0
Bcin08g01100	12	AATTTTGACAAACGTTTGCTATGG-701_AATTTTGACAAACGTTTGCTATGG-701_ATTTGTTGAACTTGATTGATGGTT-619_ATTTGTTGAACTTGATTGATGGTT-619_AAACTTTGACAAACATTTATTGTG-703_AAACTTTGACAAACATTTATTGTG-703_TCTGATACCATGTTGAATTAAGTC-892_TCTGATACCATGTTGAATTAAGTC-947_ATTGTGTTATATAGAACTCGTG-261_ATTGTGTTATATAGAACTCGTG-261_ATTGTGTTATATAGAACTCGTGTG-260_ATTGTGTTATATAGAACTCGTGTG-260	5	ATTGTGTTATATAGAACTCGTGTG-260_ATTTGTTGAACTTGATTGATGGTT-619_AATTTTGACAAACGTTTGCTATGG-701_TCTGATACCATGTTGAATTAAGTC-892_TCTGATACCATGTTGAATTAAGTC-947									0
Bcin01g07210	28	CTCTTCAAAAATATCAGCGGGTGC-2424_TTTTCTCATGTTTGGTTGGTGAGT-1188_TTTTCTCATGTTTGGTTGGTTGG-1191_ATTTTCTCGTGTTTGGTTGGTGAG-1189_AATTTTCTCATGTTTGGTTGG-1195_ATTTTCTCATGTTTGGTTGGTTGG-1191_ATTTTCTCATGTTTGGTTGGTGAG-1189_ATTTTCTCATGTTTGGTTGG-1195_TTTTCTCATGTTTGGTTGGTACGT-1190_AGAATATCGCCAGAAGAATTTC-1903_GACTTCATTTGTGGAATCAGACTG-2031_AGAATTGCCTGGAAGAACAGATA-2149_TCAAGAATATCGCCAGAAGAAT-1906_TTTTCTCGTGTTTGGTTGGTGA…	7	ATGGATGACATCAATAAGAAGAAT-669_TTTTCTCATGTTTGGTTGGTGACT-1182_AGCGAGCGAGATATTTGGGAGAGA-1714_AGAATATCGCCAGAAGAATTTC-1903_GACTTCATTTGTGGAATCAGACTG-2031_AGAATTGCCTGGAAGAACAGATA-2149_CTCTTCAAAAATATCAGCGGGTGC-2424	Carbohydrate-Active enZYme			1					1
Bcin01g07340	9	ATAACGATCAAAGACAGATAACGG-1532_ATAACTTTTGAGGTGTGAGTTAGG-950_AAAGATCTAGAGAGAGAAAGAGAG-1125_TATCCGGATAATAAGGTCAAGTT-142_TATCTAAACTATTGAGACTGTTT-1971_AAAAACTATTGAGTTTGTCTGAAT-1964_TTTGACCGGGTGACTGTGAATCA-381_ATTTATGAGTTTTGACGTTAGAAC-1442_AGGGGAGTGAGACAGATGATTTGG-188	8	TATCCGGATAATAAGGTCAAGTT-142_AGGGGAGTGAGACAGATGATTTGG-188_TTTGACCGGGTGACTGTGAATCA-381_ATAACTTTTGAGGTGTGAGTTAGG-950_AAAGATCTAGAGAGAGAAAGAGAG-1125_ATTTATGAGTTTTGACGTTAGAAC-1442_ATAACGATCAAAGACAGATAACGG-1532_AAAAACTATTGAGTTTGTCTGAAT-1964									0
Bcin15g03640	10	CAAAAAATAAAAATATAAACGTGT-292_AATATTAATATTAATAAAGAGTGG-6_AAATAATTAATCGAGACATAGAGT-1781_ATTGTATTGTATTGTATCGTTTCT-85_AATAATTAATCGAGACATAGAGTG-1780_GTTAGTAGAGAGACTATTTCTGAC-588_TCTATTGTATTGTATTGTATCTTT-86_TCTATTGTATTGTATTGTATCGTT-88_ATCTTGACTTTAGTTCACACTTA-314_ATATGAACTCAAAATTAGATTAAT-261	7	AATATTAATATTAATAAAGAGTGG-6_ATTGTATTGTATTGTATCGTTTCT-85_ATATGAACTCAAAATTAGATTAAT-261_CAAAAAATAAAAATATAAACGTGT-292_ATCTTGACTTTAGTTCACACTTA-314_GTTAGTAGAGAGACTATTTCTGAC-588_AATAATTAATCGAGACATAGAGTG-1780									0
Bcin13g01130	5	ATTAAGAATAAAATAAAGTGATGG-1006_AATAGATCATCGGCTCAAGTAAAG-765_AGTTTCTTTCGATCGATCAGATTT-970_AGGTATTTCTCGTATATTTTGACA-210_AAGTTTCTTTCGATCGATCAGATT-971	4	AGGTATTTCTCGTATATTTTGACA-210_AATAGATCATCGGCTCAAGTAAAG-765_AGTTTCTTTCGATCGATCAGATTT-970_ATTAAGAATAAAATAAAGTGATGG-1006									0
Bcin07g06180	8	AATGATAATAGTGATTGACAATG-1101_AATGATAATAGTGATTGACAATGA-1100_AGATGTGGTGCAGCAGTGGAATT-1037_ATGATAATAGTGATTGACAATGAT-1099_AGTTTTTCACCCGATCTCTGACCC-2207_ATGTGGTGCAGCAGTGGAATTGTT-1034_TTTTATGACGACGCTCTCAACATG-128_TGAGATATTGAGTCGGTTCATGTG-577	5	TTTTATGACGACGCTCTCAACATG-128_TGAGATATTGAGTCGGTTCATGTG-577_ATGTGGTGCAGCAGTGGAATTGTT-1034_ATGATAATAGTGATTGACAATGAT-1099_AGTTTTTCACCCGATCTCTGACCC-2207									0
Bcin09g06840	21	TCTTCCTCTTCCTCTGACTCT-1578_TTCTTCCTCTTCCTCTGACTCTG-1577_TCTTCTTCCTCTTCCTCTGACT-1574_TTTGAAACTGAAAACTCATGGTTC-2692_CTTCCTCTTCCTCTGACTCTG-1577_TTCCTCTTCCTCTGACTCTGA-1576_TTCTTCCTCTTCCTCTGACTCT-1578_CTCTTCTTCCTCTTCCTCTGA-1576_CTCTTCTTCCTCTTCCTCTGACT-1574_CTCTTCTTCCTCTTCCTCTGAC-1575_ACTCTTGAGGATGTTTGTCGTCTC-295_ATCTAGAATTGTTGATCTGACACC-669_TGTCTAAACGTCTGTCAATCCTGC-755_ATGTAAAACTCGAATATAATAGCT-2898_CT…	7	ACTCTTGAGGATGTTTGTCGTCTC-295_ATCTAGAATTGTTGATCTGACACC-669_CTAAACGTCTGTCAATCCTGC-755_CTCTTCTTCCTCTTCCTCTGACT-1574_TTTGAAACTGAAAACTCATGGTTC-2692_ATGTAAAACTCGAATATAATAGCT-2898_TGCAATAAAATGCCAAGTTCAGGG-2960									0
Bcin02g01470	55	ATAAGACTTGGGCAATACTCTTCC-2754_ATAAGACTTGGGCAATACTCTTCC-2754_ATAAGACTTGGACAATCTTCCTCC-2754_ATAAGACTTGGACAATCTTCCTCC-2754_ATAAGACTTGGACAATTTTTCTCT-2754_ATAAGACTTGGACAATTTTTCTCT-2754_TTTCAAAAAGTGAGAATAAGAGTC-2717_TTTCAAAAAGTGAGAATAAGAGTC-2717_AAGACTTGGGCAATCTTTCTCTCT-2751_AAGACTTGGGCAATCTTTCTCTCT-2751_ACTCTTTCGTCTATTTTTATCTGT-144_ACTCTTTCGTCTATTTTTATCTGT-144_ACTCTTTCGTCTATTTTTATCTGT-144_AGCTCATCTTGT…	14	CGTCTGTTTCTATCATGTTGAT-140_ATAAAATGAGATAGAAGGAACTAG-954_TTTCAAAAAGTGAGAATAAGAGTC-2717_AAGACTTGGTCAATCTTTCTCTGT-2749_AAAAATTTTTCGAACATGCGCTGG-3012_AAAAATTTTTCGAACATGCGCTGG-3112_AGCTCATCTTGTATACTTTGTATG-3216_TGATTAAGATTTTTGTGGACA-3335_TTTCGGTCGAAGTTCAAATATATT-3354_TTCGTCTTGCCTTGTTGGGCCA-3427_TTTCGGTCGAAGTTCAAATATATT-3454_TTCGTCTTGCCTTGTTGGGCCA-3527_TTCCTGCAAGTACTCATGTGC-3832_TTCCTGCAAGTACTCATGTGC-3…									0
Bcin06g07020	3	ATAATATTGAATGATCAAGGAAGA-1231_CGACTATATATAACCACTGAT-207_ATTTTCACATGGAGCAGTTATAGT-22	3	ATTTTCACATGGAGCAGTTATAGT-22_CGACTATATATAACCACTGAT-207_ATAATATTGAATGATCAAGGAAGA-1231									0
Bcin11g03440	3	GAGGAAGATGGAGAACGTGAGAGA-488_AAAACTTGTGGCCTAAAATGAATT-1035_AGATCCAGATATTAGATAAGAACA-9	3	AGATCCAGATATTAGATAAGAACA-9_GAGGAAGATGGAGAACGTGAGAGA-488_AAAACTTGTGGCCTAAAATGAATT-1035									0
Bcin07g02370	8	TTCTTCAGCAAATCAGTGAGTGG-499_TTGTTTTTGAGGACTTAATCTTA-451_ATGGACGTCTAGTTTCAGATT-770_ATGATAGACTTGTGGATGATAGCA-74_ATGATAGACTTGTGGATGATAGC-75_AATTGATCAAGCTATTGAAACTGC-117_ACTATTGATATTCTGGAGTTCAGT-628_ATAGGAATTTATGTAGTTGAACT-181	7	ATGATAGACTTGTGGATGATAGCA-74_AATTGATCAAGCTATTGAAACTGC-117_ATAGGAATTTATGTAGTTGAACT-181_TTGTTTTTGAGGACTTAATCTTA-451_TTCTTCAGCAAATCAGTGAGTGG-499_ACTATTGATATTCTGGAGTTCAGT-628_ATGGACGTCTAGTTTCAGATT-770									0
Bcin02g01420	7	ATTGAGAACTCACTAACACACGTG-2044_ACAATACTTGTTCACTTTATGAAA-450_TCTAACTCTTCTAAAATCATCTGT-2012_TTTTGAAAATTCGGGACAACTTCA-995_ATCTGATTTGGAATTAAAACAATT-771_AGAACTCTATTCATTTAATTCAAT-1082_GATGAGAGAGGCGAGTGAGATCTG-271	7	GATGAGAGAGGCGAGTGAGATCTG-271_ACAATACTTGTTCACTTTATGAAA-450_ATCTGATTTGGAATTAAAACAATT-771_TTTTGAAAATTCGGGACAACTTCA-995_AGAACTCTATTCATTTAATTCAAT-1082_TCTAACTCTTCTAAAATCATCTGT-2012_ATTGAGAACTCACTAACACACGTG-2044	Carbohydrate-Active enZYme			1					1
Bcin13g05580	10	TTGATAACCGACTTGAATTGTGAT-1389_ATAATGATCGTTCTCTTGATATT-2042_ATCTTAAACACTTGGTAATTCTA-389_ATATTGATTGTATTGAAGTGT-434_AATACTTGGGAATTAATGAAG-385_TATTGATTGTATTGAAGTGT-434_AAAATAATGATCGTTCTCTTGATA-2047_ATATTGATTGTATTGAAGTG-435_AAATAATGATCGTTCTCTTGATA-2047_GATAGTATTGCAAGAATTGATAGG-422	4	AATACTTGGGAATTAATGAAG-385_GATAGTATTGCAAGAATTGATAGG-422_TTGATAACCGACTTGAATTGTGAT-1389_ATAATGATCGTTCTCTTGATATT-2042									0
Bcin13g04700	5	AATCAACTTTGAACCCACAAGATA-1275_ATTGATATTTTTGAGGTGTTAAGG-195_TTCGGATACATAGTCAAGGGATGT-241_TTCGGATACATAGTCAAGGGATG-242_AAAAGAACGAAAAAACATGCAAGA-160	4	AAAAGAACGAAAAAACATGCAAGA-160_ATTGATATTTTTGAGGTGTTAAGG-195_TTCGGATACATAGTCAAGGGATGT-241_AATCAACTTTGAACCCACAAGATA-1275									0
Bcin05g01510	9	ATATATGTTTTAGTGTTTGGACGG-1349_TTATGGATGTGCACAAGTAGACA-39_AATATGATATGAGAGAATCGA-1889_ATATATGTTCTAGTTTTTGGATGG-1349_ATATATGTTCTAGTGTTTGGATG-1350_TTAATCAGATGTTTCGGGACGAGC-235_AGGGCATATATGATTTAATTTAGG-1910_ACACGATGGACACCACATAGGACA-65_AAAAGAGGTGTGACACTATTGAAT-77	6	TTATGGATGTGCACAAGTAGACA-39_ACACGATGGACACCACATAGGACA-65_TTAATCAGATGTTTCGGGACGAGC-235_ATATATGTTCTAGTTTTTGGATGG-1349_AATATGATATGAGAGAATCGA-1889_AGGGCATATATGATTTAATTTAGG-1910									0
Bcin16g04630	3	ACTCCCGAACTATTGAAAATGATA-557_AAACTTGCAAAATTCATGATC-34_ACAAATCTGTCAACTGCATTGGAC-601	3	AAACTTGCAAAATTCATGATC-34_ACTCCCGAACTATTGAAAATGATA-557_ACAAATCTGTCAACTGCATTGGAC-601									0
Bcin16g05150	8	AATCGAGGTGTGTAAAAGTTAAAC-149_AATCGAGGTGTGTAAAAGTTAAAC-149_AAAGGCTTTTGGGACATATACAAA-746_AAAGGCTTTTGGGACATATACAAA-746_TCTTTTTATTGTTTCAGATCTG-874_TCTTTTTATTGTTTCAGATCTG-874_TCAAAGACTAAGAGCTTTCTT-1034_TCAAAGACTAAGAGCTTTCTT-1130	5	AATCGAGGTGTGTAAAAGTTAAAC-149_AAAGGCTTTTGGGACATATACAAA-746_TCTTTTTATTGTTTCAGATCTG-874_TCAAAGACTAAGAGCTTTCTT-1034_TCAAAGACTAAGAGCTTTCTT-1130									0
Bcin04g06620	8	CACATAACTTCGTGACGGAGC-789_CACATAACTTCGTGACGGAGCA-786_ACACATAACTTCGTGACGGAGC-789_AACACATAACTTCGTGACGG-792_AACACATAACTTCGTGACGGAG-790_AACACATAACTTCGTGACGGAGC-789_AACACATAACTTCGTGACGGAGCA-786_TTCTATTGATCCCTTAATTCTAAT-76	2	TTCTATTGATCCCTTAATTCTAAT-76_AACACATAACTTCGTGACGGAGCA-786									0
Bcin03g03200	9	TCCAGACATAGTAAGGATTG-1171_TTTTACATTGTAGAATAATCA-1900_AATCACATTGCTCAAACTCGATCG-1832_TCCAGACATAGTAAGGATTGA-1170_TCCAGACATAGTAAGGATTGAC-1169_AGTCCTGATTTCGTCGTTAGAGCG-1565_CCAGACATAGTAAGGATTGAC-1169_CCAGACATAGTAAGGATTGA-1170_ATTTCTGTGATTATAACGTACTGA-715	5	ATTTCTGTGATTATAACGTACTGA-715_CCAGACATAGTAAGGATTGAC-1169_AGTCCTGATTTCGTCGTTAGAGCG-1565_AATCACATTGCTCAAACTCGATCG-1832_TTTTACATTGTAGAATAATCA-1900									0
Bcin15g02820	28	CTTTTACTTTCTTAAACTCTGTGT-1542_TCTGAAATATATGTATCTGAACGT-1747_TTCTTCGTTCGATATTGTTTGTC-2622_ATTCGCTGACAGTAGAGTGTTTGG-4388_ATCTTTTACTTTCTTAAACTCTGT-1544_AATCCTGTGAATCTATGCTTGCA-4912_ATATATGACGAGGCTGAGAAGTA-1381_ATTGATTCGCTGACAGTAGAGTG-4393_ATTGATTCGCTGACAGTAGAGT-4394_ATTGATTCGCTGACAGTAGAGTGT-4392_AAACCGTCTCGAGCTCAAATCTTG-1071_AAAACCGTCTCGAGCTCAAATCTT-1072_ATCCTGTGAATCTATGCTTGCAAT-4910_ATAATCGATTGAGAG…	17	GATTTTTAGGAAAGCAGACGATG-320_AAACCGTCTCGAGCTCAAATCTTG-1071_ATATATGACGAGGCTGAGAAGTA-1381_TTTTCTTCCGTCTTTCTTTTATAG-1441_TCTTTCTCTGTTGTTTCTTCAC-1480_CTTTTACTTTCTTAAACTCTGTGT-1542_TCTGAAATATATGTATCTGAACGT-1747_GTCGAATCTGAGGACGTTGTG-2003_TTCTTCGTTCGATATTGTTTGTC-2622_ACCTCGCTATTTATAATTCTAACT-3052_ATAATCGATTGAGAGTGACTGTAT-3189_AAGTTTAACGTGGTTCGGTCAATC-3739_ATTCGCTGACAGTAGAGTGTTTGG-4388_ATATTCTCTCTGTTCCGT…									0
Bcin03g06830	30	CTTGATCTCTTTATGGAATTTTCG-90_ACTTTGATCTCTTTATGAATATTC-93_GTTGATCTCTTTATGGAATTTTAG-89_AAATGAGGATTGCAGATGAAATAT-125_TTTGATCTCTTTATGGAATTTCCG-90_TTTGATCTCTTTATGGAATTACTG-91_TTTGATCTCTTTATGGAACTTTCG-90_TCTTGGATTTGATGTAGACAGTCT-464_TCTTGGATTTGATGTAGACAGTC-465_TTGATCTCTTTATGAAATTTTTG-90_TTGATCTCTTTATGAAATTTTCG-90_ATTGATCTCTTTATGGAATTTTCG-90_ATGAGGATTGCAGATGAAATATA-124_TGATCTCTTTATGGAATTTTCGAG-89_TGATCTC…	6	TGATCTCTTTATGGAATTTCGTAG-84_ATGAGGATTGCAGATGAAATATA-124_ATTAGTATCATGTGATTGACGTGT-150_CTTGGATTTGATGTAGACAGTCTA-463_ACTGTGAGTAACGTTTTAGGTGT-572_ATAGGTCTTTCAATTTTGTGTATG-1597									0
Bcin06g05050	2	TCCATGGTCTCCGATGTTCTC-454_AGATAGTTTTGGCTTGTTTCGTGT-843	2	TCCATGGTCTCCGATGTTCTC-454_AGATAGTTTTGGCTTGTTTCGTGT-843	Carbohydrate-Active enZYme			1					1
Bcin06g03110	24	AGAATGTGTGTACGCTGATCTGTA-2083_AAAGAACGATTTAAGATTTTATTT-103_AGTAGACATTGATGGTATTCG-1193_AGTAGACATTGATGGTATTCGT-1192_CAGTAGACATTGATGGTATT-1195_CTCTTGTTCGATTTAAATGTGTT-2343_ATTAAAGAACGATTTAAGATTTT-107_AGTAGACATTGATGGTATTC-1194_AAGAACGATTTAAGATTTTATTTT-102_AAGAACGATTTAAGATTTTATTT-103_AAGAACGATTTAAGATTTATTTTA-102_AAAGGACTTTGAAAAGAGAG-917_AAAGGACTTTGAAAAGAGAGT-916_AAAGAACGATTTAAGATTTTATT-104_TTGTTCAGATG…	10	AAGAACGATTTAAGATTTATTTTA-102_ATATTTTTTAGGGTTGGTCAAAAC-267_AAAGGACTTTGAAAAGAGAGT-916_AGTAGACATTGATGGTATTCGT-1192_TGTTTCTTCACTTGTAGTTATT-1262_TTTTTTAATCTGACGTAATTATT-1374_TGTTCAGATGGTAAGTACTCTTC-1543_AGAATGTGTGTACGCTGATCTGTA-2083_CTCTTGTTCGATTTAAATGTGTT-2343_CTTTCGTCTTGTTCCTCTAGAAAT-2545	Zn2/Cys6 transcription factor							1	1
Bcin15g03170	8	TGATAGAAGCCAGACTGAGATGGT-109_AATCTTGATCTTCTGGCGATATG-573_AATCTTGATCTTCTGGCGATATGA-572_GAGGCGGATTCAAAATTTGAACT-1161_AAAGGCGGATTCAGAATTTAAATT-1165_AAAATATGGAACGACTTCAGTGAT-619_ATAAAGCGAGAGAGAATTGTATG-1184_GATTTCTTCTGATTAGATGTAG-261	6	TGATAGAAGCCAGACTGAGATGGT-109_GATTTCTTCTGATTAGATGTAG-261_AATCTTGATCTTCTGGCGATATGA-572_AAAATATGGAACGACTTCAGTGAT-619_GAGGCGGATTCAAAATTTGAACT-1161_ATAAAGCGAGAGAGAATTGTATG-1184									0
Bcin11g04930	5	CTTGTAAAGAACTTCATCGTG-99_TTGAGTGAGATAACTTGTGGAGTG-1434_TTTGAGTGAGATAACTTGTGG-1442_CATCTTCAGACTTTACTTGTAGGA-1092_TTGTAAAGAACTTCATCGTGT-98	3	TTGTAAAGAACTTCATCGTGT-98_CATCTTCAGACTTTACTTGTAGGA-1092_TTGAGTGAGATAACTTGTGGAGTG-1434	Bcmsc1_similar to yeast MSC1, Protein of unknown function								0
Bcin11g01080	16	AAATTGCTTTATGATCGACAAACT-730_AAAAAGACACTTTAGTTATATCGG-2285_TGGGTGAACTCTTTATAAGGCT-2761_AAAATTCTCAAAGACATTAAGACT-2820_AATTCTCAAAGACATTAAGACTAC-2820_AATCTGCAACTTCTGAAACCATC-977_TTTCAACTCCGTTCTGATCATGTC-1367_TGGGTGAACTCTTTATAAGGCTTG-2759_TGGGTGAACTCTTTATAAGGC-2762_TGGGTGAACTCTTTATAAGGCTT-2760_ATTTCTGATCAAACTTAATCTGTT-3246_AAATGTCTGGTCAAAATTAAACTG-3248_AATTTCTGATCAAACTTAATCTGT-3247_ATTCAAAGTTGGAGAGTT…	10	ATTCAAAGTTGGAGAGTTTACTTG-71_AAATTGCTTTATGATCGACAAACT-730_AATCTGCAACTTCTGAAACCATC-977_TTTCAACTCCGTTCTGATCATGTC-1367_AACTGACAAACCAAAAAACCTAGC-1788_AAAAAGACACTTTAGTTATATCGG-2285_TGGGTGAACTCTTTATAAGGCTTG-2759_AATTCTCAAAGACATTAAGACTAC-2820_TTCCAGCGATCTTGTCATTTTGAT-3089_ATTTCTGATCAAACTTAATCTGTT-3246									0
Bcin10g00010	12	AAACAGACTAAAAAAGAAATAGGA-1322_AAACAGACTAAAAAAGAAATAGGG-1322_AAACAGACTAAAAAAGAAAGGAGG-1322_AGCTTTTGGGATGTAAGTTAGACT-1042_AAGACAGAAACAGAATTATACACT-1329_GAAAATAAAAAACATAATGGGGTC-1657_AAACAGACTAAAAAATAAAGGAGG-1322_AGGAGCAAGAAATAGAGTGTG-1693_GGGAAAGGAGTGCTCAAGACGT-1512_GGGAAAGGAGTGCTCAAGACGTGG-1510_AAACAGACTAAAAAGCAAAGAAGA-1322_AAACAGATTAAAAAAGAAATAGGG-1322	5	AGCTTTTGGGATGTAAGTTAGACT-1042_AAACAGATTAAAAAAGAAATAGGG-1322_GGGAAAGGAGTGCTCAAGACGTGG-1510_GAAAATAAAAAACATAATGGGGTC-1657_AGGAGCAAGAAATAGAGTGTG-1693									0
Bcin02g04060	20	TTATATATGATCTAGTTTTTGAAT-427_AATACGAGATGATGTGAGAAGACA-184_ATATGATCTAGTTTTTGGACG-426_AAATACGAGATGATGTGAGAAGAC-186_ATAACAAACAATGATGGACGG-102_ATAACAAACAATGATGGACGGAGG-99_TGTTTGACGTGATCTGAATAAAC-3223_CTTTCTGTACCGTCTCCAGCTGGC-968_AAATGATCTGAGAATTTCAAACTC-179_AAAACGGATTGAAATTGGAGATT-361_AAAACGGATTGAAATTGGAGATTG-358_AAATAAGTGATGATCCGAGGATTC-186_ATCGAACTCTTCTTCTCTGAAAAT-1678_AGAATGATGAACGTAAATGATAGC-92_G…	10	AGAATGATGAACGTAAATGATAGC-92_CGACTCAAGAATAACAAAGTAATG-110_AAATGATCTGAGAATTTCAAACTC-179_AAAACGGATTGAAATTGGAGATTG-358_ATATGATCTAGTTTTTGGACG-426_CTTTCTGTACCGTCTCCAGCTGGC-968_ATCGAACTCTTCTTCTCTGAAAAT-1678_GTTACTATTTTCGTCCTTGAACT-2160_TGTTTGACGTGATCTGAATAAAC-3223_AGTGGTGTTTGTAGTGCATTCTCT-3368									0
Bcin14g04420	36	ACTGCTCTGATCTCATGTTAAATT-1052_ACTGCTCTGATCTCATGTTAAATT-1185_TGATGATGATGCTGATTATGACT-419_TGATGATGATGCTGATTATGACT-552_ATTTAATTTTGAAAAGCAGAACGT-1545_ATTTAATTTTGAAAAGCAGAACGT-1678_GCCCTGCTCTGATACCATGTG-1057_GCCCTGCTCTGATACCATGTG-1190_AATCATGAGATGGAATCAGCGTGA-1562_AATCATGAGATGGAATCAGCGTGA-1695_AATCATGAGATGGAATCAGCGTG-1563_AATCATGAGATGGAATCAGCGTG-1696_AAAATCATGAGATGGAATCAGCGG-1564_AAAATCATGAGATGGAATCAG…	10	AAGTACCGTAGAAAATTAACAGTG-314_TGATGATGATGCTGATTATGACT-419_AAGTACCGTAGAAAATTAACAGTG-447_TGATGATGATGCTGATTATGACT-552_ACTGCTCTGATCTCATGTTAAATT-1052_ACTGCTCTGATCTCATGTTAAATT-1185_ATTTAATTTTGAAAAGCAGAACGT-1545_AATCATGAGATGGAATCGACGTGA-1562_ATTTAATTTTGAAAAGCAGAACGT-1678_AATCATGAGATGGAATCGACGTGA-1695									0
Bcin04g00860	13	ATTGCTCAATCTAAGACTCTATTG-2251_AGTCTGAGTCATATTGATGGAATC-1415_TAATAAAGATTGATCCCGATGAAC-199_ATTGATTAATCTAAACTGGACTAA-433_AAACTCCAGTGAATCTAATGAATT-2044_TTAAAATGAGTTGGAATAGAGAT-3_AAGAATTGATATACTCTTGATATG-439_ATCTCTTCATGTTGAACTTGTACT-1993_AACTCCAGTGAATCTAATGAATT-2044_ATTGCTCAATCTAAGACTCTATT-2252_ATTTTTCACTAGTGTAGATACTTG-1596_AAAGATTGATCCCGATGAACGACC-196_AACAACTGTTGATGAAGAAGGAAG-208	8	TTAAAATGAGTTGGAATAGAGAT-3_AAAGATTGATCCCGATGAACGACC-196_ATTGATTAATCTAAACTGGACTAA-433_AGTCTGAGTCATATTGATGGAATC-1415_ATTTTTCACTAGTGTAGATACTTG-1596_ATCTCTTCATGTTGAACTTGTACT-1993_AACTCCAGTGAATCTAATGAATT-2044_ATTGCTCAATCTAAGACTCTATTG-2251	Protease				1				1
Bcin14g05360	28	TAACTGTAAAAGATGAAAGACTGC-1260_TAACTGTAAAAGATGAAAGACTG-1262_AAGACTTGGAGAAGACTGTCGC-108_AGAATAGACATGTTGAAACTGACT-1672_CCGCGTGCCTGTTGAAGAATGAGC-1927_CCGCGTGCCTGTTGAAGAATG-1930_CCGCGTGCCTGTTGAAGAAT-1931_CCGCGTGCCTGTTGAAGAATGAG-1928_CCGCGTGCCTGTTGAAGAATGA-1929_GTGAGATGAGAACTATGAGGT-138_ATCCAATCCGTCCATTTGACATAG-2103_ACCGCGTGCCTGTTGAAGAAT-1931_ACCGCGTGCCTGTTGAAGAATG-1930_ACCGCGTGCCTGTTGAAGAATGA-1929_CGC…	10	AAGACTTGGAGAAGACTGTCGC-108_GTGAGATGAGAACTATGAGGTCTC-135_ATCCAATCTGTCTAGAGTCTAGAG-392_AAATTATACGAGTGTCAAATGAGC-797_AAAGAGACTTGTAGACTTTCTATA-1090_TAACTGTAAAAGATGAAAGACTGC-1260_AGAATAGACATGTTGAAACTGACT-1672_CGCGTGCCTGTTGAAGAATGAGC-1927_ATCCAATCCGTCCATTTGACATAG-2103_TTATCTATCTATCTATTTCTCTGT-2145	Bchex5_Similar to MFS sugar transporter		1						1
Bcin14g04250	10	ACTGTATATACATATGATGGGA-75_GAGAGAGTAATGGAGGACTGG-121_ATAATGAAGTAGACAAAGCACATG-58_ATAACTGTTTATATATATTGTAAC-75_GAAGATTGTGATGAGATGAATAAG-327_AAACGATTTCGCTGAAGAACATAG-305_TAGATAACTGTATATATGTAACT-80_AAAGATATTCACATAGGACGCTGT-426_AACGATTTCGCTGAAGAACATAGA-304_AACGATTTCGCTGAAGAACATAG-305	6	ATAATGAAGTAGACAAAGCACATG-58_ATAACTGTTTATATATATTGTAAC-75_GAGAGAGTAATGGAGGACTGG-121_AACGATTTCGCTGAAGAACATAGA-304_GAAGATTGTGATGAGATGAATAAG-327_AAAGATATTCACATAGGACGCTGT-426									0
Bcin12g02390	13	ATACCAATCTAACACCGTCGACTT-1961_ATTTTGAATTTGAGTCTTGGGTAT-17_AAGATTTTTTCCATATCCAGGGCT-1054_TGGACACCCCTTATGAAATTCGTG-1871_ATGGACAATTTTGATTTTGGGGGT-24_AAATTTTGAATTTTAATGTGGACG-19_TGGACAATTTTGATTTTGAAAGCC-20_ATAACTAGCTCTTCATTCTTCC-1514_ATGATGTGTGAAGTGTTTAGACTG-1618_AATTATGCTCTCCAACTTTGAATG-282_ATAAGATTTTTTCCATATCCAGGG-1056_ATTCGGCACTCTGAGATTTCAAGT-173_ATGGACAATTTTGATTTTGGTGGC-21	8	ATTTTGAATTTGAGTCTTGGGTAT-17_ATTCGGCACTCTGAGATTTCAAGT-173_AATTATGCTCTCCAACTTTGAATG-282_AAGATTTTTTCCATATCCAGGGCT-1054_ATAACTAGCTCTTCATTCTTCC-1514_ATGATGTGTGAAGTGTTTAGACTG-1618_TGGACACCCCTTATGAAATTCGTG-1871_ATACCAATCTAACACCGTCGACTT-1961									0
Bcin01g05330	6	ATAATCAGGCTCCACAATCTAACA-64_ATTAATCAGGCTCCACAATCTAAC-65_ATCAAATCGCCAATTTCGTCTACT-440_TCAAAATTTGTAGAAATAGACACA-866_TTCAAAATTTGTAGAAATAGATA-868_CAGACTGCACAATCAAATTGCC-61	3	CAGACTGCACAATCAAATTGCC-61_ATCAAATCGCCAATTTCGTCTACT-440_TCAAAATTTGTAGAAATAGACACA-866									0
Bcin01g08150	54	ACTCCGAATCTGATATTGAAAACT-563_ACTCCGAATCTGATATTGAAAACT-678_ACTCCGAATCTGATATTGAAAACT-700_TGATAATCTAGTGGCAGGTCTCCT-1972_TGATAATCTAGTGGCAGGTCTCCT-2087_TGATAATCTAGTGGCAGGTCTCCT-2109_TTGACTGGAAAACTGTTTCC-40_TTGACTGGAAAACTGTTTCC-155_TTGACTGGAAAACTGTTTCC-177_ATAACCTGTGCTCCATAGTAAAC-630_ATAACCTGTGCTCCATAGTAAAC-608_ATAACCTGTGCTCCATAGTAAAC-493_ATAACCTGTGCTCCATAGTAAACA-629_ATAACCTGTGCTCCATAGTAAACA-607_ATAACC…	27	TTGACTGGAAAACTGTTTCC-40_TTGACTGGAAAACTGTTTCC-155_TTGACTGGAAAACTGTTTCC-177_AAGAAACTGGTTGCTCGACGTGTT-420_ATAACCTGTGCTCCATAGTAAACA-492_AAGAAACTGGTTGCTCGACGTGTT-535_AAGAAACTGGTTGCTCGACGTGTT-557_ATAACCTGTGCTCCATAGTAAACA-607_ATAACCTGTGCTCCATAGTAAACA-629_ACTCCGAATCTGATATTGAAAACT-678_ACTCCGAATCTGATATTGAAAACT-700_TTGTCTGTATTGAGGATCAAAT-791_TGGTAGACTAGCGATTTGAGAACT-869_TTGTCTGTATTGAGGATCAAAT-906_TTGTCTGTAT…									0
Bcin05g06180	24	ATTAAGGCAGTGGATATTAAGT-747_ATAGTTTGACTCGAAAAATAGAAA-311_TAAGGCAGTGGATATTAAGTCT-745_AAGGCAGTGGATATTAAGTCTA-744_AACTAAGTAGAAGGATGACA-2590_AACTAAGTAGAAGGATGACAAGGT-2582_AACTAAGTAGAAGGATGACAAGG-2587_AACTAAGTAGAAGGATGACAAG-2588_AACTAAGTAGAAGGATGACAA-2589_TATCCATGTAGAATAGAGAGACTG-1695_TCAAATATTTGAAGGAGTTCGACA-588_ATAGACTTGATATACTGACAATAT-2496_AATTTGAAAAAGAAATTTGTTC-575_ATTCCTTCCCTTAAATAAACCCTG-2365_ATA…	10	AATCGTGTTTCTATATTGGCTAGT-157_ATAGTTTGACTTTAAAAATGGAAA-311_AATTTGAAAAAGAAATTTGTTC-575_AAGGCAGTGGATATTAAGTCTA-744_TATCCATGTAGAATAGAGAGACTG-1695_TGCAACAGACTTTGTAGAAACACA-1957_GTTGTTGTTGTTACTACGGACTGA-2025_ATTCCTTCCCTTAAATAAACCCTG-2365_ATAGACTTGATATACTGACAATAT-2496_AACTAAGTAGAAGGATGACAAGGT-2582									0
Bcin16g00630	7	TAGTATAATCTTGTTGGAAGCGTC-1203_ATTCTGTTTTTCTCGTCCGACGCG-1093_GAAATGTTTGAGATATTTGAGAAC-1187_TCCGTGACTCCATGCAATTAAGGC-2225_TAACTGTAAAAACATCTTTGATAC-1350_TCCGTGACTCCATGCAATTAAGA-2226_ATTCATATTGGAGTTCGACTAAA-531	6	ATTCATATTGGAGTTCGACTAAA-531_ATTCTGTTTTTCTCGTCCGACGCG-1093_GAAATGTTTGAGATATTTGAGAAC-1187_TAGTATAATCTTGTTGGAAGCGTC-1203_TAACTGTAAAAACATCTTTGATAC-1350_TCCGTGACTCCATGCAATTAAGGC-2225	Bcpck1_similar to yeast PCK1, Phosphoenolpyruvate carboxykinase								0
Bcin15g05350	42	CAGAATAGTAAGTCGTTTAGGT-2742_CGTTAGTAATGAGTGAGATGATT-1379_TGATACTTAAATATGATTGATTGG-6034_ATTGGAGGTCTTAAATTCGAAATT-5849_ATTGTTGAATAAAGAAAGTATGTG-6701_TTGTTGAATAAAGAAAGTATGTGT-6700_AAAATAAGATCTATAAGTGACAGT-6055_AAACAAGAGAGACAAGCGAGACTG-11_AAAAGACAAAAGCTAAAAACTAGG-6072_ATATTGGAGGTCTTAAATTCGAAA-5851_TTTTTAGTTGTCATGATAAGCTCT-998_TCTTTCTTTCTTTTTATCTGTG-6526_AGTCTGAGATACTTGAAAATTATC-2904_AGCAAAGAAAAGAAAAA…	26	AAACAAGAGAGACAAGCGAGACTG-11_TAGATATAGACTAATGATAAATT-323_GATAATCACCGACTGTTTTCAGCA-832_TTTTTAGTTGTCATGATAAGCTCT-998_GTTAGTAATGAGTGAGATGATTGA-1374_TTTCTGATATGATTGTAGCTCGG-1418_AGATATATTGTTGTTTGGACGTT-1449_GTACAAAGTTGTTGAACTCTTGT-1903_GGTGCTTAATGAAATAGATGAACT-2046_ATATAGAAGTTGAGACGGAACACT-2179_GTGAAAGTAGAAAGACTGTTTCT-2370_CAGAATAGTAAGTCGTTTAGGT-2742_AGTCTGAGATACTTGAAAATTATC-2904_GGGAGGACTGATAATGAGATT…									0
Bcin14g02510	22	AGAGAAGTGAGAGAGAGACTGGAC-565_AAATTGCACTGCTGATCCCGAATC-1672_ACTTGAGTTGATGGTCTTTTAGAA-1276_TTGAGACTCTACAAATTGTGT-1684_ATAAAATGAACAAGTAGACACAAG-2042_GTTGAGACTCTACAAATTGTGTTT-1682_AGTCAGCAAGCAAGATCTGGGAGG-2170_GGAGTTGAAAAGAAAAGATTTGGT-1_GTTGAGACTCTACAAATTGTGTT-1683_GTTGAGACTCTACAAATTGTGT-1684_ACTTAATCTGTATTTTGTGTCGTG-847_TGGAGTTGAAAAGAAAAGATT-1_TGGAGTTGAAAAGAAAAGATTTGG-1_TTGAGACTCTACAAATTGTGTTT-1682_…	8	TGGAGTTGAAAAGAAAAGATTTGG-1_AGAGAAGTGAGAGAGAGACTGGAC-565_ACTTAATCTGTATTTTGTGTCGTG-847_GAGTTGGTTGAGCAGGTGATATGT-1062_CTTGAGTTGATGGTCTTTTAGAAA-1275_AAATTGCACTGCTGATCCCGAATC-1672_ATAAAATGAACAAGTAGACACAAG-2042_AGTCAGCAAGCAAGATCTGGGAGG-2170	Bclcc2_Laccase								0
Bcin03g09020	13	AGTAGAGTGTAGATACCAAAAACC-493_AGTAGAGTGTAGATACCAAAAACT-493_TGGTATATGAAGAGTCTGAGCAAT-580_ATCTAGGAGATTCAATAATGTGTG-1381_ATTAAATAGAATATGACATGACGT-151_TAGAGTGTAGATACCAAAAACTCT-491_CTGTCTATCTTGGGGATTCGATT-1387_ATACAATTCTCTGTCGAAGTCTCT-1267_ATAAATAGGATCTGACATCGATAC-150_ATATGTATTGTGGTGGAATGATC-1818_ATTCTTCAAGTGTGTGCGCGTGAA-2344_AGGAATAGTTATGCTGCAATTAGT-2105_TTCTTGAACTGCATCTACAAT-2436	9	ATAAATAGGATCTGACATCGATAC-150_TAGAGTGTAGATACCAAAAACTCT-491_TGGTATATGAAGAGTCTGAGCAAT-580_ATACAATTCTCTGTCGAAGTCTCT-1267_ATCTAGGAGATTCAATAATGTGTG-1381_ATATGTATTGTGGTGGAATGATC-1818_AGGAATAGTTATGCTGCAATTAGT-2105_ATTCTTCAAGTGTGTGCGCGTGAA-2344_TTCTTGAACTGCATCTACAAT-2436									0
Bcin06g03850	11	ATAGATTGAGGGGTACTTGGACAT-16_ATAGATTGAGGGGTACTTGGACA-17_ATAGATTGAGGGGTACTTGGATAT-16_ATAGATTGAGGGGTACTTGGATA-17_TCTGGAAGATCTGCGAATCC-1412_AGAATAAATTGAAGGGTACCTGTG-19_ATAGATTGAGGGGTACTTGTG-19_ATAGATTGAGGGGTACTTGT-20_ATAGATTGAGGGGTACTTGTGCAT-16_ATAGATTGAGGGGTACTTGTGC-18_ATAGATTGAGGGGTACTTGTGCA-17	2	ATAGATTGAGGGGTACTTGTGCAT-16_TCTGGAAGATCTGCGAATCC-1412									0
Bcin14g02070	8	AAAAACAAAAAGATAAAGAGCT-58_ATTTGATTTGAGAGAACGAAAGG-776_TTTGATTTGAGAGAACGAAAGGAA-774_AAATGTGAAGAGTGTGTGATACA-689_ATTTGATTTGAGAGAACGAAAGGA-775_AAAAAATTAATAGAGAGTTCACTG-156_ATGTGAAGAGTGTGTGATACA-689_GATTTGATTTGAGAGAACGAAAGG-776	4	AAAAACAAAAAGATAAAGAGCT-58_AAAAAATTAATAGAGAGTTCACTG-156_ATGTGAAGAGTGTGTGATACA-689_TTTGATTTGAGAGAACGAAAGGAA-774									0
Bcin10g05280	36	ACACGAGGGTCTGTTGAAAACAAT-2149_ACACGAGGGTCTGTTGAAAACAAT-2149_ACACGAGGGTCTGTTGAAAACAAT-2149_AGAAGTGAAGTCTGAAATGGATGA-638_AGAAGTGAAGTCTGAAATGGATGA-686_AGAAGTGAAGTCTGAAATGGATGA-638_AGAAGTGAAGTCTGAAATGGATGA-686_AGAAGTGAAGTCTGAAATGGATGA-638_AGAAGTGAAGTCTGAAATGGATGA-686_AGAAGTGAAGTCTGAAATGGATG-639_AGAAGTGAAGTCTGAAATGGATG-639_AGAAGTGAAGTCTGAAATGGATG-639_GTGAAGTCTGAAAAGAGGAGAGTG-598_GTGAAGTCTGAAAAGAGGAGAG…	6	GTGAAGTCTGAAAAGAGGAGAGTG-598_ATGAAAGACTGAGATAAGCTTCA-623_AGAAGTGAAGTCTGAAATGGATG-639_AGAAGTGAAGTCTGAAATGGATGA-686_AAAAATATAATATGTTGTAGAAGG-2091_ACACGAGGGTCTGTTGAAAACAAT-2149									0
Bcin15g02750	6	AGTTTTTGAAGAGTCCGAGCAACA-26_TAAGTCTGGATGTAGAGTTTCTCC-991_ATTCTGAATCTGCCCCTGCTAAGA-1358_ATGAAGCTCCGATTAAATTTGAAT-2261_ATTTTTAATTCGAAGATTGTGAGT-581_GTGAATTTGATCCTAACAACGTGT-207	6	AGTTTTTGAAGAGTCCGAGCAACA-26_GTGAATTTGATCCTAACAACGTGT-207_ATTTTTAATTCGAAGATTGTGAGT-581_TAAGTCTGGATGTAGAGTTTCTCC-991_ATTCTGAATCTGCCCCTGCTAAGA-1358_ATGAAGCTCCGATTAAATTTGAAT-2261									0
Bcin01g10130	14	AGTGTGACTCCAATTCTTCAGTAG-1434_AGTGTGACTCCAATTCTTCAGCAG-1434_AGTGTGACTCCAATTCTTCAGT-1436_GACAAAATATTAGACTGATCGTGT-650_AAACTATTGAACACCTTCTTATCT-1776_AGATATGTTATTGTTATTGTGCTC-1676_ATTGATCTTCAAGAAAATCCTCGT-319_ATTCTTTATTTTAATCGTCAGGTG-1827_ATCTTCCAGAAAAACAGACATGTG-316_ATATTGCTCAAACTCTTCAAAAA-998_ATGGATAATGTTAAATTCGTGAGA-217_ATTTTAATTTTTGAACGACAGAGA-1820_AAAAACTACTGTGTGTCCTTAAGA-115_TTTTTCTTGGGATTAGTA…	10	AAAAACTACTGTGTGTCCTTAAGA-115_ATGGATAATGTTAAATTCGTGAGA-217_ATCTTCCAGAAAAACAGACATGTG-316_GACAAAATATTAGACTGATCGTGT-650_ATATTGCTCAAACTCTTCAAAAA-998_TTTTTCTTGGGATTAGTATGAACA-1077_AGTGTGACTCCAATTCTTCAGCAG-1434_AGATATGTTATTGTTATTGTGCTC-1676_AAACTATTGAACACCTTCTTATCT-1776_ATTTTAATTTTTGAACGACAGAGA-1820	Bcdug2_similar to yeast DUG2, Component of glutamine amidotransferase (GATase II)								0
Bcin11g05550	1	ACCGGTTTATGAACATTAAAAACT-1684	1	ACCGGTTTATGAACATTAAAAACT-1684									0
Bcin13g04470	28	GTGGTTGTGATTGTGGTTGCGATT-442_GTGGTTGTGATTGTGGTTGCGATT-442_TTTGAGGATCTGTATAATGCT-262_TTTGAGGATCTGTATAATGCT-262_AATGATTGATCAATATGGATTGTG-147_AATGATTGATCAATATGGATTGTG-147_AGTTGCTCCTCTCGGATTGTGGTT-1519_AGTTGCTCCTCTCGGATTGTGGTT-1579_AGATGATTTTTGGAGTGATAATA-1607_AGATGATTTTTGGAGTGATAATA-1547_AGATGATTTTTGGAGTGATAATAT-1606_AGATGATTTTTGGAGTGATAATAT-1546_AAATGACGTCTCGATTCTGTATC-306_AAATGACGTCTCGATTCTGTATC-3…	10	AATGATTGATCAATATGGATTGTG-147_ATATGTGGAAAACTATTTGACTGT-196_TTTGAGGATCTGTATAATGCT-262_AAATGACGTCTCGATTCTGTATC-306_GATTGTGATTGTGATTGTGATTGC-434_AGAGAGATTGTTTATGATGAATC-511_AGTTGCTCCTCTCGGATTGTGGTT-1519_AGATGATTTTTGGAGTGATAATAT-1546_AGTTGCTCCTCTCGGATTGTGGTT-1579_AGATGATTTTTGGAGTGATAATAT-1606	Bcrpn4_similar to yeast RPN4, Transcription factor that stimulates expression of proteasome genes							1	1
Bcin13g05470	11	CTGGTGATCTCTTTATATAAACT-260_ACACACTTTAAAAAAATTCTGACT-128_ATTAAGTATACAGAAATTAGACGT-114_TGACGATAATGATAGTTGTGGATG-274_TTACATTCTGTTCAACCCATTTAT-1013_ATTAGGGATTTAAATAAGGTGACT-1121_ATTAAGTATACAAAAGTTAGACGT-114_TCGAACTCTCCAAAAATGTTA-930_TCGAACTCTCCAATAATGTTAATG-927_CACTCTTTCAAGTTTCAGCTCGTA-764_CCCTCTTATTCTCATGGCCTG-547	7	ATTAAGTATACAAAAGTTAGACGT-114_CTGGTGATCTCTTTATATAAACT-260_CCCTCTTATTCTCATGGCCTG-547_CACTCTTTCAAGTTTCAGCTCGTA-764_TCGAACTCTCCAATAATGTTAATG-927_TTACATTCTGTTCAACCCATTTAT-1013_ATTAGGGATTTAAATAAGGTGACT-1121									0
Bcin16g03320	8	ATGTTGGATTCTAAATTTTACTTT-505_TGCCTGAAAATCTTTGTTGTC-657_AGATTGAGGATGATCGAGGGTGT-720_TTGCCTGAAAATCTTTGTTGT-658_TGATGGATTGAATATGAGTTGACC-162_TTTTGATGGATTGAATATGAGTT-166_AATGATTCTTGTAGTGCGTGATTC-130_AATGATTCTTGTAGTGCGTGATT-131	5	AATGATTCTTGTAGTGCGTGATTC-130_TGATGGATTGAATATGAGTTGACC-162_ATGTTGGATTCTAAATTTTACTTT-505_TGCCTGAAAATCTTTGTTGTC-657_AGATTGAGGATGATCGAGGGTGT-720									0
Bcin07g06240	25	AGCGACTTCAGACATAACAAA-358_AGCGACTTCAGACATAACAAAAT-356_AGCGACTTCAGACATAACAAAATC-354_TTTTGGGATTTGAGTTAGAGCTA-1404_TTTCAAGACCTTAAACTTCAGACA-1969_TTTTGGGATTTGAGTTAGAGCTAA-1403_AGGAGACTCTTGACAACATTCAG-1312_TTCGTATTGTGTATTTTCTCATA-1466_GCGACTTCAGACATAACAAAATC-354_GCGACTTCAGACATAACAAAATCA-353_TGTGTTTCTGGATTGATGAGATA-439_AAGACTCGTTTGAAATTGAAAATG-337_TGAAAAGCCTCAAAGTGTTGG-2129_AGGAGACTCTTGACAACATTC-1314_G…	11	TTATATTGTAGATGGAGACA-310_GAACTCGTTTGAACTTGAAAATG-337_CGACTTCAGACATAACAAAATCA-353_GTGTGTTTCTGGATTGATGAGATA-439_AATCATAACAAATAATATCGGACC-574_CTGTCGTATTGATGTTTGAGCTGT-648_AGGAGACTCTTGACAACATTCAG-1312_TTTTGGGATTTGAGTTAGAGCTAA-1403_TTCGTATTGTGTATTTTCTCATA-1466_TTTCAAGACCTTAAACTTCAGACA-1969_TGAAAAGCCTCAAAGTGTTGG-2129									0
Bcin10g03870	40	ACGTCTCTCTGTCTCTGTCTCATT-518_ACGTCTCTCTGTCTCTGTCTCATT-518_AAGACGTTGTAGAGGTTTCAACTC-2688_AAGACGTTGTAGAGGTTTCAACTC-2923_CTGTTAGGTTGTGGAGCTTGATT-3309_CTGTTAGGTTGTGGAGCTTGATT-3544_TTGTGTGTTTAGATGTTAGAGA-3201_TTGTGTGTTTAGATGTTAGAGA-2966_CTCTGTCTCTGTCTCATTTTACAT-498_CTCTGTCTCTGTCTCATTTTACAT-498_TGTGTGTTTAGATGTTAGAGAA-3200_TGTGTGTTTAGATGTTAGAGAA-2965_CTGTCTCTCTGTCTCATTTTACGT-504_CTGTCTCTCTGTCTCATTTTACGT…	26	CTCTGTCTCTGTCTCATTTTACAT-498_ACGTCTCTCTGTCTCTGTCTCATT-518_TTCTTCTTGTCCTGTATTTATT-1352_TGTAGAATCTTTGTCTACTCGTG-1544_TTCTTCTTGTCCTGTATTTATT-1587_ACTGAAATATCGAATGCCCACCCC-1643_ATTGATTGTCGTGAACATACA-1709_TGTAGAATCTTTGTCTACTCGTG-1779_TTCAAAAGATCCAGAATCCTCC-1877_TGACCTTGTTTCTAGAGTAGAACA-1929_AAAAGAAGTAACTCTTGAACAGGC-2005_TTCAAAAGATCCAGAATCCTCC-2112_TGACCTTGTTTCTAGAGTAGAACA-2164_AAAAGAAGTAACTCTTGAACAGGC…	Bclov3_PAS/ LOV protein 3, putative blue light sensor						1		1
Bcin01g06850	2	ATTCTGTTTGGGCCAACTTGCGTG-1054_TCTGGAGTTTCTTTTTGTATA-711	2	TCTGGAGTTTCTTTTTGTATA-711_ATTCTGTTTGGGCCAACTTGCGTG-1054									0
Bcin16g04600	3	TTGCTCTGTTTTAATTTATTTATC-701_ACATCTTGGGATTCATTCGAACCT-413_ATATGAGAGCCGTTTGTATAAC-1016	3	ACATCTTGGGATTCATTCGAACCT-413_TTGCTCTGTTTTAATTTATTTATC-701_ATATGAGAGCCGTTTGTATAAC-1016									0
Bcin03g05710	18	AGAGTAGCTATTGTTTGATTTAAT-303_TGTAAGTTGGACATTTTGCGTT-1144_AAAAACTAAAATGGATTTTGACGG-2321_AATGAACTCTTTATAAAGCTTAAG-1674_AAAACTAAAATGGATTTTGACGG-2321_AGAATGTCAGTTGTAATTAGAACA-16_ATGTCGCTTGATAACTATTAATTT-925_TGGCATCTTTTCGGAAATTGA-1918_TGGCATCTTTTCGGAAATTG-1919_TTGTCTGGTTTTGACTTGACGTGT-2264_ATACGTTGACTCAAAAATGCCCTT-1002_ACGTGTGAAATATTTGGATGTC-1073_ACGTGTGAAATATTTGGATGTCA-1072_CATCTGTATAGGTTATAGGTAAGG-8…	13	AGAATGTCAGTTGTAATTAGAACA-16_AAAAAGAATGATTTGATTTGACTG-140_AGAGTAGCTATTGTTTGATTTAAT-303_CATCTGTATAGGTTATAGGTAAGG-805_ATGTCGCTTGATAACTATTAATTT-925_ATACGTTGACTCAAAAATGCCCTT-1002_ACGTGTGAAATATTTGGATGTCA-1072_TGTAAGTTGGACATTTTGCGTT-1144_ATGAACTCTTTATAAAGCTTAAG-1674_AAGGTATCTGCATAATATTTATGA-1834_TGGCATCTTTTCGGAAATTGA-1918_TTGTCTGGTTTTGACTTGACGTGT-2264_AAAACTAAAATGGATTTTGACGGA-2310	Carbohydrate-Active enZYme			1					1
Bcin07g05470	35	ATTTCATTGTAAGATCTTCAATA-3440_ATTTCATTGTAAGATCTTCAATAA-3439_ACATTCTCTTCTGGGTTAGTAG-3650_GTTTGAAGCTCATTCCAAGGAG-4794_TTCCGTGATCTTGTCTTTGACA-3970_TTCCGTGATCTTGTCTTTGAC-3971_GATTAATATTTGATGTACTGT-3804_CTGTTGAGCAAGGAATTTGAC-2762_CAGATTTCTTAATTTTGACGAT-6988_ATACACGTGTCATGGTCTTATCTG-6333_ATACACGTGTCATGATCTTATATA-6336_ATACACGTGTCATGATCTTATTCA-6336_ATACACGTGTCATGATCTTATCCA-6336_ATGGGCAATTTTGATTTTTGG-5548_…	21	CTTTCTGAGAGAAGAGTGCAT-165_AGATGGCTTTCAAAACTGGGC-318_TGAACTTCTTTCTGTTTTACCGTC-1391_AGTGTTAACGACTGAGTTCTAAAC-1705_GTGTCCACAGCTTGAACCTGT-1963_GACATATCCAGGGTGTATCTAATC-2452_CTGTTGAGCAAGGAATTTGAC-2762_ATTTCATTGTAAGATCTTCAATAA-3439_ACATTCTCTTCTGGGTTAGTAG-3650_GATTAATATTTGATGTACTGT-3804_TTATGGCTGGATTTTTTACT-3958_TCCTCAATGAAATAAACTCCGATA-4273_TCTTTGGTGATAAGCTGGTTGG-4728_GTTTGAAGCTCATTCCAAGGAG-4794_GAGATA…									0
Bcin07g01300	32	AATTTGAACCTGAAACCTCATGGC-2411_AATAAATGGTATTCATAAAGGAGG-908_AAATCAGAGATTGATGAGTGG-2469_TTAGACACAAAATGCTGACATG-935_ATTTGAATCTGAGACCTCATGATT-2410_ATTAGACACAAAATGATGACATG-935_TGTTGTGGACTTGTGGTTTATT-2886_TTGAATCTGAAACCTCTGAGTAAG-2408_TAAACATTTGAATCTGAAACCTTC-2415_ATTCGAATCTGAAATCTCTGATT-2411_ATTTGAACCTGAAACCTCATGGCT-2412_ATATAAATTTCACGGTCTCAGAAT-126_ATTTTCCATATCTTGTAGCAATTA-2170_ATTCGAATCTGAAACATCTAGT…	17	ATATAAATTTCACGGTCTCAGAAT-126_CCTTGGCTCCGATTCTGTGCGTGT-164_ATTCAATCTTCTAGCTCTGCTCA-607_AATAAATGGTATTCATAAAGGAGG-908_ATTAGACACAAAATGATGACATG-935_AAAATTCGAGAATAGATCTGACTG-986_TTTTGGAAAACTTTTAGAAGGTGA-1378_ATCTAAAGACAACCGAACTGCGAA-1847_ATTTTCCATATCTTGTAGCAATTA-2170_TGAATCTGAAACCTCTGAGTAAG-2408_AAATCAGAGATTGATGAGTGG-2469_TCCAGATTCTGATATATGTTACA-2538_ATTCGGATCGTATTCTGCAGAGCC-2590_TAGTTGTGACGATTGAGGTGGT…	BcCHSVII_Class VII chitin synthase								0
Bcin01g01590	12	GATGAAGAAGAAAGCTGAAGATT-413_AAGAAGAAGAAAGTTGACAATT-413_AAGAAGAAGAAAGCTGACGATTG-412_AGGTGTGACAATATGTAACGACGG-1159_TCTCCTGTATCTCTAGTATCTCAG-520_TCTCCTGTATCTCTAGTATCTCAG-547_GAAGAAGAAGAACAAAGCAACTGG-415_GAAGAAGAAGAAAGCTGACGATTG-412_GAAGAAGAAGAAAGCTGACGATT-413_GAAGAAGAAGAAAGCTGACGA-415_TGATTTATTGGATTGTCTAACAAT-651_ACTGAATGAGATGAATGTGATTGA-463	6	GAAGAAGAAGAAAGCTGACGATTG-412_ACTGAATGAGATGAATGTGATTGA-463_TCTCCTGTATCTCTAGTATCTCAG-520_TCTCCTGTATCTCTAGTATCTCAG-547_TGATTTATTGGATTGTCTAACAAT-651_AGGTGTGACAATATGTAACGACGG-1159	Bccpd3_NA								0
Bcin15g01400	12	AGTGAAGCAGAAGCCGAGGAGT-982_AGTGAAGCAGAAGCCGAGGAGTTC-980_GAAGCAGAAGCCGAGGAGTTC-980_TGAAGCAGAAGCCGAGGAGTTC-980_AACAAGGAAAAGGTCTGATATATC-477_GTGAAGCAGAAGCCGAGGAGTT-981_TGAAGTTGGAGTTGAAGATAGAG-273_TGAAGTTGGAGTTGAAGATAGAGT-272_ATTTGATTTGATGGAGTGTTCAAC-67_TTGTGGTCTTGAATTAACTAATG-369_ACAAGGAAAAGGTCTGATATATC-477_CTCTTCAGAACTGTTGTAACTCGT-511	6	ATTTGATTTGATGGAGTGTTCAAC-67_TGAAGTTGGAGTTGAAGATAGAGT-272_TTGTGGTCTTGAATTAACTAATG-369_ACAAGGAAAAGGTCTGATATATC-477_CTCTTCAGAACTGTTGTAACTCGT-511_TGAAGCAGAAGCCGAGGAGTTC-980									0
Bcin01g10890	18	AATATCCAGATTCAGACGTCTTA-3453_AATATCCAGATTCAGACGTCTTAA-3452_ATATCCAGATTCAGACGTCTTA-3453_ATATCCAGATTCAGACGTCTTAAT-3446_ATTGAAGGGAGTTCGACATCTAGA-2110_ATTGAAGGGAGTTCGACATCT-2113_AAAATTGTACTGAGAAAATTACTC-3325_TTGAAGGGAGTTCGACATCTAGAA-2109_ATTAATATCCAGATTCAGACGTCT-3455_GAAAGAAGAGAGATGTAAGGATG-3197_ATCTCTTGTCTACATGTTTCTATC-1236_TCCATCTTTCTGTTTACATATCAA-3397_ATTGAAGGGAGTTCGACATCTAG-2111_AATACACTTGCGGATGA…	8	AATACACTTGCGGATGATATGATA-461_ATCTCTTGTCTACATGTTTCTATC-1236_TTTCTCCCTTTGAGCTTAGCTTGG-1392_TTGAAGGGAGTTCGACATCTAGAA-2109_AGAAAGAAGAGAGATGTAAGGATG-3197_AAAATTGTACTGAGAAAATTACTC-3325_TCCATCTTTCTGTTTACATATCAA-3397_ATATCCAGATTCAGACGTCTTAAT-3446									0
Bcin01g04880	8	CGATTTTCTGAAGCTAACAATCTC-193_AAGTTGGTCACAATTTGTAGAGT-463_ATCTGCTCTATTTCTGTTCACAAT-1305_ATTTTCTGAAGCTAACAATCTCTC-191_AAGTTGGTCACAATTTGTAGAGTG-462_ATCGATTAGAAACAAGGTGACAAA-44_TGCAATGCGTGATTCAGATTTAAC-774_TCTAAAGACATGGTGACTTTGCCC-1206	6	ATCGATTAGAAACAAGGTGACAAA-44_ATTTTCTGAAGCTAACAATCTCTC-191_AAGTTGGTCACAATTTGTAGAGTG-462_TGCAATGCGTGATTCAGATTTAAC-774_TCTAAAGACATGGTGACTTTGCCC-1206_ATCTGCTCTATTTCTGTTCACAAT-1305									0
Bcin02g06120	142	TCTTCCTCTTCCTCTGACTCT-172_TCTTCCTCTTCCTCTGACTCT-196_TCTTCCTCTTCCTCTGACTCT-220_TCTTCCTCTTCCTCTGACTCT-244_TCTTCCTCTTCCTCTGACTCT-268_TCTTCCTCTTCCTCTGACTCT-292_TCTTCCTCTTCCTCTGACTCT-316_TCTTCCTCTTCCTCTGACTCT-340_TCTTCCTCTTCCTCTGACTCT-364_TCTTCCTCTTCCTCTGACTCT-388_TCTTCCTCTTCCTCTGACTCT-412_TTCTTCCTCTTCCTCTGACTCTG-171_TTCTTCCTCTTCCTCTGACTCTG-195_TTCTTCCTCTTCCTCTGACTCTG-219_TTCTTCCTCTTCCTCTGACTCTG-243_T…	16	CTTCCTCTTCCTCTGACTCTGAAA-152_TCTTCTTCCTCTTCCTCTGACT-168_CTCTTCTTCCTCTTCCTCTGAC-187_CTTCCTCTTCCTCTGACTCTGAAA-204_CTTCCTCTTCCTCTGACTCT-220_TCTTCTTCCTCTTCCTCTGACT-240_CTCTTCTTCCTCTTCCTCTGAC-259_CTTCCTCTTCCTCTGACTCTGAAA-276_CTTCCTCTTCCTCTGACTCT-292_TCTTCTTCCTCTTCCTCTGACT-312_CTCTTCTTCCTCTTCCTCTGAC-331_CTTCCTCTTCCTCTGACTCTGAAA-348_CTTCCTCTTCCTCTGACTCT-364_TCTTCTTCCTCTTCCTCTGACT-384_CTCTTCTTCCTCTTCCTCT…									0
Bcin14g00480	17	AGGATTTTCACTAAAGGGAACAAC-863_TCCGTACTCAAAGTTGAAATCTG-124_TTGGGACTGACAAAAAAAGAAATG-1261_ACTCTTTGGAAACGTTAAAACCCT-2228_TATGTGGATCTTGAATATAC-2887_AGTCTTTTTATCTGTTTGAAATA-1245_GAAATTTTGATCTTCTTATCGTGG-2428_TATGTGGATCTTGAATATACT-2886_TATGTGGATCTTGAATATACTA-2885_AAAGTCTTTTTATTTTCTTGAACT-1246_CTCTTTGTTTGGTCTGCGAACGAG-2525_ATATGAGATATCAGGACGTTGAGT-246_ATATGAGATATCAGGACGTTG-249_AGGACAAGAATGACATGTAGAACA-55…	10	TCCGTACTCAAAGTTGAAATCTG-124_ATATGAGATATCAGGACGTTGAGT-246_AGGACAAGAATGACATGTAGAACA-550_AGGATTTTCACTAAAGGGAACAAC-863_ATAAAAGTCTTGTTCTCTTTAACA-1245_TTGGGACTGACAAAAAAAGAAATG-1261_ACTCTTTGGAAACGTTAAAACCCT-2228_ATTTTGATCTTCTTATCGTGGCCA-2425_CTCTTTGTTTGGTCTGCGAACGAG-2525_TATGTGGATCTTGAATATACTA-2885	Carbohydrate-Active enZYme			1					1
Bcin06g01930	15	AATCTAGTTGAACCTCATCTCT-3056_AAATCTAGTTGAAGCTCATTTCT-3056_TGAGGAGAAGAGAAAAGAAGAAGA-189_TGAGGAGAAGAGAAAAGAAGAAG-193_AAATCTAGTTGAACCTCATCTCT-3056_AAATCTAGTTGAAGCTCATCTCT-3056_GCTTTGTATACTGAACTGTTAGTT-879_AAATCTAGTTGAAACTCATCT-3058_CCAAAAGAAACAAGACGTCTGT-1724_CCAAAAGAAACAAGACGTCTG-1725_AAATAGCAGGAACTCCAGATC-1520_AAATCTAGTTGAAACTCATTTCT-3056_AAATCTAGTTGAAACTCATCTCT-3056_TAAATCTAGTTGAACCTCATCTCT-3056_G…	5	GAGGAGAAGAGAAAAGAAGAAGA-189_GCTTTGTATACTGAACTGTTAGTT-879_AAATAGCAGGAACTCCAGATC-1520_CCAAAAGAAACAAGACGTCTGT-1724_TAAATCTAGTTGAACCTCATCTCT-3056	Bcgo1_Glyoxal oxidase								0
Bcin01g09100	37	CCTGTATTTCTTTTATTTTGAATC-2845_ATATCTCTGTATGCGTGTGTTTCA-3814_ATATACTATATGTGTGTCTCTGAG-3821_AATTATGGAATGTGTGGTCTCTTT-1058_CTTCCTCTTAACATGTCTGAAACA-3748_ATAGATAGATAGATAGAGTGACA-541_ATGGAAGGGAGTTCGACGTTTATT-799_GATAGATAGATAGATAGATAGAGT-545_TTTGAGCTAGCTTTTGGATT-3505_AGATAAATAGATAGATAGACTG-547_GTGTGTGTCTGTGTGTGTGCGTGC-3802_AATACAATATGATACGATCAAAC-154_AGACAGATAGATAGATAGACCTTT-544_ATAATGGAAGATCTAGTTATC-3…	15	AATACAATATGATACGATCAAAC-154_TAGATAGATAGATAGATAGTACGG-534_ATGGAAGGGAGTTCGACGTTTATT-799_AATTATGGAATGTGTGGTCTCTTT-1058_TACTTCTCAAGATGGGAATGAGG-1747_ATGACATGTCTAATTCGTTAAAGT-2360_TCCATTTCAAGACTTTGTTCAA-2532_CCTGTATTTCTTTTATTTTGAATC-2845_GTGGAACTAGTTTGAAAAAAAAGT-2902_ATAATGGAAGATCGAGTTATC-3098_TTTGAGCTAGCTTTTGGGACGTGA-3500_AGAAAGACGGGAAAATCAGGAT-3674_CTTCCTCTTAACATGTCTGAAACA-3748_GTGTGTGTGTGTGTCTACGTG…	Carbohydrate-Active enZYme			1					1
Bcin09g05180	13	GATAAATGTTTAATTAGTAGATA-268_TCTAACTTGAATAAATTCTGCTT-1730_TGTTATTGTTGTATCTTTGGGAA-391_TGTTATTGTTGTATCTTTGGGAAA-390_CTTCCTATCTAGAGAATTCAAATT-645_CTTCCTATCTAGAGAATTCAAAT-646_AGACTGATCCTTCATTAATAAGAA-1111_TTCCTATCTAGAGAATTCAAATTT-644_CTCCGACTAAATTCTAATCGCACT-700_ACATAACTCTTGATATCAGCCA-1309_TCCTATCTAGAGAATTCAAATTT-644_AAGTGAATTATGCAGACAACTTTG-122_GCTCCGACTAAATTCAAATTGTAT-701	8	AAGTGAATTATGCAGACAACTTTG-122_GATAAATGTTTAATTAGTAGATA-268_TGTTATTGTTGTATCTTTGGGAAA-390_TCCTATCTAGAGAATTCAAATTT-644_CTCCGACTAAATTCTAATCGCACT-700_AGACTGATCCTTCATTAATAAGAA-1111_ACATAACTCTTGATATCAGCCA-1309_TCTAACTTGAATAAATTCTGCTT-1730	Transporter		1						1
Bcin09g03310	13	ATTATACAGACAACTTTAAGGAGC-111_TGTCATGTGAAAGATCGGGGGTGT-5_CAATCAATTCTTTCTCTGAGCT-363_ATTGATTGCTTGATTGTCCGTGAG-1650_ATATTAAACAGACTACTTTGAACC-112_AATCAATTCTTTCTCTGAGCT-363_TGAAGATTTGATGGGACCATG-434_ATGCATCTTCTTGACAAATAGA-1402_GTTACTTTGTGTTTCTGAATGATT-923_GTTACTTTGTGTTTCTGAACAATT-923_ATGTCATGTGACAGATATGAGATG-6_GTGTCTGGAGTCGAAATTCGAGC-980_ATTACGTGTCATGTGAAAGCTAGC-10	8	TGTCATGTGAAAGATCGGGGGTGT-5_ATTATACAGACAACTTTAAGGAGC-111_AATCAATTCTTTCTCTGAGCT-363_TGAAGATTTGATGGGACCATG-434_GTTACTTTGTGTTTCTGAACAATT-923_GTGTCTGGAGTCGAAATTCGAGC-980_ATGCATCTTCTTGACAAATAGA-1402_ATTGATTGCTTGATTGTCCGTGAG-1650									0
Bcin08g01690	57	GTCCTGAGTTTTGGATATGGAGAA-253_GTCCTGAGTTTTGGATATGGAGAA-253_GTCCTGAGTTTTGGATATGGAGAA-253_AATGAAGACTTTGTATAACTTGTG-2162_AATGAAGACTTTGTATAACTTGTG-2168_AATGAAGACTTTGTATAACTTGTG-2172_TAAAGAATAAAGATAGTGACTAG-762_TAAAGAATAAAGATAGTGACTAG-762_TAAAGAATAAAGATAGTGACTAG-772_AAGGATGAGAAGGACGGACACGAT-785_AAGGATGAGAAGGACGGACACGAT-785_AAGGATGAGAAGGACGGACACGAT-795_ATTCTGAACGTTACCTATAACCTC-1207_ATTCTGAACGTTACCTATAAC…	12	GTCCTGAGTTTTGGATATGGAGAA-253_TAAAGAATAAAGATAGTGACTAG-762_AAGGATGAGAAGGACGGACACGAT-785_TTCGTTGGATAAAAAATGACATGT-806_ATTCTGAACGTTACCTATAACCTC-1197_AAATAAGATCTTGTTGTTGCA-1912_AGGTGGATCTAGTACAAATAGTAT-2006_AATGAAGACTTTGTATAACTTGTG-2162_ATGAATCAGCTTTGTGATGGAGT-2275_TTGTATAATTCGCTATCTTAAAAT-2371_TTCTTTCCTTTCCTAAACTCTGAG-2447_TTAGGACTAATAATGATTTTGAAG-2578	Bcltf5_Light-responsive Zn2/Cys6 transcription factor							1	1
Bcin13g02750	9	ATTGATCAAGATAGACTGTGGATG-647_GCTGTTCAGAATCTTCAAAAATA-1610_GCTTAACTTCGGAGTTCTGATGG-159_GCTTAACTTCGGAGTTCTGATG-160_TTGATAAGATATGAAAGGAGTC-746_TCGATACGATATGAAAGGAGTC-746_ATAGAACAGAAGAGTGAAGTG-1121_GTTTGCTATCTGTGAAAATTGTCC-922_ATCTGATAGACTCTTATACTTGTA-1638	7	GCTTAACTTCGGAGTTCTGATGG-159_ATTGATCAAGATAGACTGTGGATG-647_TCGATACGATATGAAAGGAGTC-746_GTTTGCTATCTGTGAAAATTGTCC-922_ATAGAACAGAAGAGTGAAGTG-1121_GCTGTTCAGAATCTTCAAAAATA-1610_ATCTGATAGACTCTTATACTTGTA-1638									0
Bcin11g02520	12	ATATATCAGAGCTACATATTATGT-650_AAGAATATCAAAAAGTGCGAGTC-57_CGGTTTTGTATTTTATTTGAATCA-1958_TGACTGACATGTGTGCAGATAGG-838_GTAAGTTAGTTGGTAGTTGAATGT-1374_AAAGTGCGTAATTGAGATTTCGGG-1257_ACGGTTTTGTATTTTATTTGAATC-1959_AGAAGAATATCAAAAAGTGCGAGT-58_AGAAGAATATCAAAAAGTGCGAG-59_AGAAGAATATCAAAAAGTGCG-61_GACTACTCCAATATCAATCGG-2046_GAAGAATATCAAAAAGTGCGAGTC-57	7	GAAGAATATCAAAAAGTGCGAGTC-57_ATATATCAGAGCTACATATTATGT-650_TGACTGACATGTGTGCAGATAGG-838_AAAGTGCGTAATTGAGATTTCGGG-1257_GTAAGTTAGTTGGTAGTTGAATGT-1374_CGGTTTTGTATTTTATTTGAATCA-1958_GACTACTCCAATATCAATCGG-2046									0
Bcin04g00460	5	ACAAGTCAAAACTACACTCTACCC-542_ATTCAGTATAATTTTATAAGTAGG-105_ATAAAATGATTAAGCTGGTGTAGC-1144_ATTTATGAAGTTGGAGTTGAAGA-332_ATTTATGAAGTTGGAGTTGAAGAT-331	4	ATTCAGTATAATTTTATAAGTAGG-105_ATTTATGAAGTTGGAGTTGAAGAT-331_ACAAGTCAAAACTACACTCTACCC-542_ATAAAATGATTAAGCTGGTGTAGC-1144									0
Bcin14g01490	8	AAACATAATAGCATTCAAAAGAGG-1107_GATCAAGATTAAGGAGTGTAGATC-1181_AGTAATAGGTATTGTAGTAGGACT-118_TATGAGTTCAGTTGATAAATGGTT-655_ATGAGTTCAGTTGATAAATGGTT-655_ATGAGTTCAGTTGATAAATGG-657_GATTTAGTTGGTCCAATGGTTCTT-993_GATTTAGTTGGTCCAATGGCTCCT-993	5	AGTAATAGGTATTGTAGTAGGACT-118_ATGAGTTCAGTTGATAAATGGTT-655_GATTTAGTTGGTCCAATGGCTCCT-993_AAACATAATAGCATTCAAAAGAGG-1107_GATCAAGATTAAGGAGTGTAGATC-1181									0
Bcin03g05140	6	TTTGACTTGATCTACATAATTTGC-1009_TGTGCCGACTTTGTTTCAACAT-1057_ATTTGACTTGATCTACGAAAGTGT-1012_ATGTGCCGACTTTGTTTCAAC-1059_ATGTGCCGACTTTGTTTCAACA-1058_TGTGCCGACTTTGTTTCAACA-1058	2	TTTGACTTGATCTACATAATTTGC-1009_TGTGCCGACTTTGTTTCAACAT-1057	Protease				1				1
Bcin04g04190	2	ATAAACGGATCAACAATGGCGAAA-553_ATAAACGGATCAACAATGGCGAAA-736	2	ATAAACGGATCAACAATGGCGAAA-553_ATAAACGGATCAACAATGGCGAAA-736	Carbohydrate-Active enZYme			1					1
Bcin03g09010	15	CATCATGACTCGTAGTATTTATG-1985_GTGATGAGTGATTGTTGTGACAAT-1483_AAGACTTGATCCATTGACTGATTG-2288_AGATCGATCTTGAATTCTCTGGAT-2607_GGTTCAGATATTGATGAGGAGTTG-1496_ATGAACCCCTTGATCTTACCTGAC-2645_ATTATATGATCAGATGAAATTGTC-600_AATGAACCCCTTGATCTTACCTG-2647_AATGAACCCCTTGATCTTACCTGA-2646_ACTTATCTTTCCTAGACTTTACTG-2298_TCATCAAACTTGGTAACTTCGTG-2150_GTGATCTCACGGAGTAAACCCTTG-1682_TCTTTTCCCATACTGTCCACCT-2963_ATAGTTTGAGGATTG…	11	ATAGTTTGAGGATTGGGGCTAG-431_ATTATATGATCAGATGAAATTGTC-600_CTACTGATCTTTCTGTACCTGATC-1378_GTGATGAGTGATTGTTGTGACAAT-1483_GTGATCTCACGGAGTAAACCCTTG-1682_CATCATGACTCGTAGTATTTATG-1985_TCATCAAACTTGGTAACTTCGTG-2150_AAGACTTGATCCATTGACTGATTG-2288_AGATCGATCTTGAATTCTCTGGAT-2607_ATGAACCCCTTGATCTTACCTGAC-2645_TCTTTTCCCATACTGTCCACCT-2963									0
Bcin02g02090	9	CTCTGGAATTTCGACGATAGGTTG-1405_ATGATGGTGGAATAGATAGGATCT-870_ATTTTCTGGGTTCTTGACAAA-856_GTGACATTTTTCAAGAGCCTGAGT-2187_CTATCTCGACCTCTTATTGAAT-380_GTGTAGACTTTACAGTGATAAGG-2401_TTTTCTGGGTTCTTGACAAAG-855_AAGAGAAAGATAAAATATAAATGG-3355_ATGGAGAAGTTAAGATATACGTAG-2649	7	CTATCTCGACCTCTTATTGAAT-380_TTTTCTGGGTTCTTGACAAAG-855_CTCTGGAATTTCGACGATAGGTTG-1405_GTGACATTTTTCAAGAGCCTGAGT-2187_GTGTAGACTTTACAGTGATAAGG-2401_ATGGAGAAGTTAAGATATACGTAG-2649_AAGAGAAAGATAAAATATAAATGG-3355									0
Bcin13g03660	22	ATATAAATGTTGAAGAGGAAATGA-1200_CACTCTCCTCCAATCTCTCGCTCG-1158_AGATGGTAGTTGAATGTGTTAGGT-637_ATTGTGAATAGATATAACTGATAT-1212_ATTGTGAATAGATATAACTGATA-1213_GATAAATGTTGAAGAAGAAGGAAG-1200_GAGATGATTGATGTTAGTGACTA-460_CTGAGTTGAACGTGTTGAGTTGAG-634_ACAGTGTCTGGGGTGAAAGAGAG-809_CTAGCTTCCAGGTCTCCTCTGT-938_ACTCTCCTCCAATCTCTCGCTCGC-1157_TTACATATAAATGTTGAAGAGG-1207_TGAGATGATTGATGTTAGTGACT-461_ATTGTGAATAGATATAACTGAT-…	7	ATAGTAGCTGCGAAATTGGTGATT-6_GTGATAATTGATGATGGTGATTGT-459_TGAGTTGAACGTGTTGAGTTGAGT-631_ACAGTGTCTGGGGTGAAAGAGAG-809_CTAGCTTCCAGGTCTCCTCTGT-938_ACTCTCCTCCAATCTCTCGCTCGC-1157_ATAAATGTTGAAGAAGAAGGAAGC-1199									0
Bcin01g01760	42	AAATGACTTTGAAAGATACACGAA-162_ATAGTGATTGACAGTAATGAT-511_TATGGTGCAGTGGATAAGATGTT-2172_ATATGGTGCAGTGGATAAGATGTT-2172_TTTTTGAGTGACTATAAGTGAAAG-2200_GATATGGTGCAGTGGATAAGATG-2174_GATATGGTGCAGTGGATAAGATGT-2173_ATATCTTAGATACATGCAAATTTA-3793_GGAGATGGTGGAGTTTTGACAGTG-3396_ATGGTGCAGTGGATAAGATGTT-2172_GTGATTGACAGTAATGATGGT-508_ATGGTGCAGTAGATGAGATTGTT-2171_ATAGTGATTGACAATAATGAT-511_TGGTGATTGACAGTAATGATGGT-508…	9	AAATGACTTTGAAAGATACACGAA-162_TAGTGATTGACAGTGATGAAGAGT-498_ATGAAGTAGTTGAGAACTCTG-1516_ATGGTGCCGTAGATGAGATTATTC-2170_TTTTTGAGTGACTATAAGTGAAAG-2200_ACTGAACAACTGAAGTGATTC-2728_TAAACAGATTTTTGCTAGATGG-2980_GGAGATGGTGGAGTTTTGACAGTG-3396_ATATCTTAGATACATGCAAATTTA-3793	Carbohydrate-Active enZYme			1					1
Bcin08g04970	39	AGAAAAATAATTAATGACGTAG-2229_AGAAAAATAATTAATGACGTAG-2290_AGAAAAATAATTAATGACGTAG-2353_TCTCCTGTATGATATGTGGCAT-2292_TCTCCTGTATGATATGTGGCAT-2353_TCTCCTGTATGATATGTGGCAT-2416_TATTGATCCATGCTGCAAAGT-820_TATTGATCCATGCTGCAAAGT-820_TATTGATCCATGCTGCAAAGT-820_CAGTGATCCATGCTCTAACAT-819_CAGTGATCCATGCTCTAACAT-819_CAGTGATCCATGCTCTAACAT-819_TTGATCTCTTTATATGTTTAAAT-104_TTGATCTCTTTATATGTTTAAAT-104_TTGATCTCTTTATATGTTT…	11	TTTGATCTCTTTATATGTTTAAAT-104_ATTGATCCATGCTGCAAAGTTT-818_AACGGATAAGATTGCGCCACGTGT-1675_ATTGACTTTATATACTGGAAAGAT-1857_ATCTGAACTATCTTTATTGAAAAA-2040_ATCTGAACTATCTTTATTGAAAAA-2101_ATCTGAACTATCTTTATTGAAAAA-2164_AGAAAAATAATTAATGACGTAG-2229_AGAAAAATAATTAATGACGTAG-2290_TCTCCTGTATGATATGTGGCAT-2353_TCTCCTGTATGATATGTGGCAT-2416	Transporter		1						1
Bcin15g02240	16	ATGACAAATATTTCTGAACGGAGG-1057_ATGACAAATATTTCTGAACGGAGG-1123_AGACCGGAATATTTTGATACATTT-1001_AGACCGGAATATTTTGATACATTT-1067_AATGACAAATATTTCTGAACGAAT-1058_AATGACAAATATTTCTGAACGAAT-1124_TTTATACAATTTTCTCTGCTT-2141_TTTATACAATTTTCTCTGCTT-2075_AGGTCTTCCATTCTCTTTGCT-1022_AGGTCTTCCATTCTCTTTGCT-956_GAAAGTAAGATATAAGCAGATTGT-434_GAAAGTAAGATATAAGCAGATTGT-434_ATATGACATATATGTATTGACTTG-1104_ATATGACATATATGTATTGACTTG…	12	GAAAGTAAGATATAAGCAGATTGT-434_AGGTCTTCCATTCTCTTTGCT-956_AGACCGGAATATTTTGATACATTT-1001_AGGTCTTCCATTCTCTTTGCT-1022_ATATGACATATATGTATTGACTTG-1038_ATGACAAATATTTCTGAACGGAGG-1057_ATATGACATATATGTATTGACTTG-1104_ATGACAAATATTTCTGAACGGAGG-1123_TTTATACAATTTTCTCTGCTT-2075_TTTATACAATTTTCTCTGCTT-2141_ATCTAAAATCACACTTGTAAAATT-2474_ATCTAAAATCACACTTGTAAAATT-2540									0
Bcin01g05680	15	AAGCGTGTTGAGTTGAAGTTCTCT-2394_TAAGCGTGTTGAGTTGAAGTTCTC-2395_AGGACTTCGGGTCTCATGACACTT-1632_AAGCGTGTTGAGTTGAAGTTCT-2396_AAGCGTGTTGAGTTGAAGTTCTC-2395_AAGCGTGTTGAGTTGAAGTTC-2397_TAAGCGTGTTGAGTTGAAGTTCT-2396_TTTGTGGTTTGATTCTTTGCATC-2291_AAAAATACGTGTTCTGTCTAACAA-1345_AAAAATACGTGTTCTGTCTAACA-1346_AAAAATACGTGTTCTGTCTAAC-1347_ATAGTATATATGTGTCTCTGAAAT-2261_GAACTGAAAGCTAAATATAATTT-2113_ATGAAACGAATTGTATTATTA…	8	ATGAAACGAATTGTATTATTATA-361_TCGATCTGCAGAAGAACCTGGTCC-490_AAAAATACGTGTTCTGTCTAACAA-1345_AGGACTTCGGGTCTCATGACACTT-1632_GAACTGAAAGCTAAATATAATTT-2113_ATAGTATATATGTGTCTCTGAAAT-2261_TTTGTGGTTTGATTCTTTGCATC-2291_AAGCGTGTTGAGTTGAAGTTCTCT-2394	Carbohydrate-Active enZYme			1					1
Bcin03g04310	14	GTGTGACTGACAGACGTGATT-107_GTGTGACTGACAGACGTGATTC-106_GTGTGACTGACAGACGTGAT-108_TGTGACTGACAGACGTGATTCTT-104_TGTGACTGACAGACGTGATTCT-105_AATTGAGCAAGATTTGAACTC-546_ATGCGAAGGTGACGGATAAGATGA-2247_GTGACTGACAATAGTGATTGAC-104_TGACTGACAATAGTGATTGAC-104_GTGTGACTGACAGACGTGATTCT-105_AATTGAGCAAGATTTGAACTCA-546_ATACGAATGATCGGGGATCAATCC-1632_AGTGACTGACAATAGTGATTGAC-104_AATCAGAGATATGTAGAAGACTAT-727	5	AGTGACTGACAATAGTGATTGAC-104_AATTGAGCAAGATTTGAACTCA-546_AATCAGAGATATGTAGAAGACTAT-727_ATACGAATGATCGGGGATCAATCC-1632_ATGCGAAGGTGACGGATAAGATGA-2247									0
Bcin02g04330	13	AATCAACTGTTAATAATTTTCAAC-1689_GTCTGTTTGTTCAACTTTATATAC-568_TTAACGATTTAAGATTCAAAACT-1441_TTAACGATTTAAGATTCAAAACTT-1440_TGATGGCTCGAGATATATTAGC-2334_TTTTCTTTTTGGATTTTTTGGT-71_ATCATATAAATCTTGAAGCTCGAC-2154_TCGAGACCTTTTAACAGTAGATCT-1981_GTGGAACTTTCGCGAGAATTCGAT-1238_ACCAAGTTAGAGAGAAAAACCATT-2696_ATTATGAATTCAGATGAACTTGTA-2742_AGTCAAGACCTTTTAAAAAGACGT-1982_ACAGACTAAAAAGAAAGGAGATC-1822	11	TTTTCTTTTTGGATTTTTTGGT-71_GTCTGTTTGTTCAACTTTATATAC-568_GTGGAACTTTCGCGAGAATTCGAT-1238_TTAACGATTTAAGATTCAAAACTT-1440_AATCAACTGTTAATAATTTTCAAC-1689_ACAGACTAAAAAGAAAGGAGATC-1822_TCGAGACCTTTTAACAGTAGATCT-1981_ATCATATAAATCTTGAAGCTCGAC-2154_TGATGGCTCGAGATATATTAGC-2334_ACCAAGTTAGAGAGAAAAACCATT-2696_ATTATGAATTCAGATGAACTTGTA-2742									0
Bcin02g02660	25	CTTAAAAGTTGGATAGTTAAAGTG-1516_TTAGATTGTCTTGAATATGAGTTA-1870_TTAGATTGTCTTGAATATGAGTT-1872_TAGATTGTCTTGAATATGAGTTA-1870_TTAAAAGTTGGATAGTTAAAGT-1515_TTGAGGGAAATAATTTTCTTAAGG-3200_TTAGATTGTCTTGAATATGAAT-1875_TTCGACTATTTGAGGCAAGT-45_ATCGTAACATGTTGAGTAGAAATT-2279_TTAAAAGTTGGATTGTTAAAGTGT-1515_TTAGATTGTCTTGAATATGAG-1876_TATGACGTGTGAAGATCTTACTC-4156_TTAGATTGTCTTGAATATGAGT-1875_TTAAAAGTTGGATAGCTAAAGTGT-15…	14	TTCGACTATTTGAGGCAAGT-45_ATGACAGTCTGTGAGAAATTTATA-189_TGTGAAAAAAAATAGAGTGTGAGC-205_TATGTGTATAAATAGAGGGTTT-1003_TTAAAAGTTGGATAGCTAAAGTGT-1515_TAGATTGTCTTGAATATGAGTTA-1870_ATCGTAACATGTTGAGTAGAAATT-2279_AAGAATCTGATCAACATAAAACTC-2303_AACGATTCGAAGAATGATAATTG-2734_TTGAGGGAAATAATTTTCTTAAGG-3200_AAGTCTTCTTCGTCTACTTTAACT-3538_AACACAAATAAATCAAAGGATAGC-3974_AGATTTAGCAGGAACACAAAAAGG-4073_TATGACGTGTGAAGATCTTAC…									0
Bcin12g04910	6	ATGTTGCTGTTGTCCTAGGAATA-343_ATGTTGCTGTTGTCCTAGGAATA-343_TTTGGACATTTTGATAGACA-262_TTTGGACATTTTGATAGACA-262_TGCTGTTGTCCTAGGAATGATTCT-331_TGCTGTTGTCCTAGGAATGATTCT-331	2	TTTGGACATTTTGATAGACA-262_TGCTGTTGTCCTAGGAATGATTCT-331	Protease				1				1
Bcin02g01150	25	CCATTAATCTTGTAGCCTTAAACA-993_AAAATCACTTTTAGAGTTTGTGGA-721_GATGTACGAGTTCTTGATTGACT-64_ATCTTCTATATCATCGATCTGTCT-1106_AGTTGCAACCTTTCTGATAAAACA-242_AATTCTGTTAACTATTTCTGTTC-1666_TTGAGATGTATCTGGATCTGATCC-1525_TCTTCTATATCATCGATCTGTCT-1106_CTATATCATCGATCTGTCTTTCA-1102_CTATATCATCGATCTGTCTTTC-1103_CTTCTATATCATCGATCTGTCTT-1105_TCTATATCATCGATCTGTCTTTCA-1102_ATTTTGAGATGTATCTGAATTTCA-1525_ACTATGTGTCGAGTCAAACTA…	11	AATTATGTGGCTTAGTAAACTTA-11_GATGTACGAGTTCTTGATTGACT-64_CTTTGAACACCGAGTGAGAGTC-175_AGTTGCAACCTTTCTGATAAAACA-242_AAAATCACTTTTAGAGTTTGTGGA-721_CCATTAATCTTGTAGCCTTAAACA-993_ATATCATCGATCTGTCTTTCA-1102_TCTCTCCTCCATTGAACGTGTAGC-1488_ATTTTGAGATGTATCTGAATTTCA-1525_AATTCTGTTAACTATTTCTGTTC-1666_ACTATGTGTCGAGTCAAACTAACT-1842									0
Bcin06g02700	15	ATGTGTCTTGGCTTTGGTGGATT-373_AAAATAAGATCAGATGGTAATAGG-9_ATATTTGTGGTGCTTACATGTGAC-2760_AGTTGGTCTTTGAGTTCATCAA-2514_TAGAAAAAGAAGATTAGAAGAA-15_ATTTCTATGTTGCTCGGACTCTCC-1500_AAAAAGACACAACTTTCTGGATA-1836_ATTATCTGAATCTGGGATTTCTCC-1094_AATAGAGATAAATTAAGTAGAGAA-3172_AGGGAACATTGTGCATTCAGTGGG-2801_AAAAGAAAAAGAAGATGCTCTG-17_ATTCTGTGTTGCTCGGACTCTTCA-1499_ATTCTGTGTTGCTCGGACTCTTC-1500_ATAAACAAAGCGTAATTGAGGTGT-2…	10	AAAATAAGATCAGATGGTAATAGG-9_ATGTGTCTTGGCTTTGGTGGATT-373_ATTATCTGAATCTGGGATTTCTCC-1094_TTCTGTGTTGCTCGGACTCTTCA-1499_AAAAAGACACAACTTTCTGGATA-1836_ATAAACAAAGCGTAATTGAGGTGT-2106_AGTTGGTCTTTGAGTTCATCAA-2514_ATATTTGTGGTGCTTACATGTGAC-2760_AGGGAACATTGTGCATTCAGTGGG-2801_AATAGAGATAAATTAAGTAGAGAA-3172									0
Bcin15g01940	7	AGAAATTCTGGATCCATCGCTAC-802_AGAAATTCTGGATCCATCGCTACA-801_CAAACCGACTCTTTTAATTAAAT-684_AAAATTCTGGATCTATCGCTGAGT-802_TATAATATCGCAGACGAGGAGAAA-770_ACAAACCGACTCTTTTAATTAAAT-684_ACCAGCCTAGAACCTTTGACTTAG-1014	4	ACAAACCGACTCTTTTAATTAAAT-684_TATAATATCGCAGACGAGGAGAAA-770_AGAAATTCTGGATCCATCGCTACA-801_ACCAGCCTAGAACCTTTGACTTAG-1014									0
Bcin03g00010	15	ACATGACAAAATATACGGAGGACA-240_AATATACCTGTGGTTACAAAAGTG-1589_AGGAAGGACAGATAATGACGTGAA-28_AAATTAACTCTGAATATAATCGTG-281_TTCTGATCTCTTAGGATAATAG-465_TTCTGATCTCTTAGGATAATAGC-464_CTTCTGATCTCTTAGGATAATAGC-464_CTTCTGATCTCTTAGGATAATAG-465_GTCAGATGTATGTGAGCTTCATT-325_TTATGACTTGTGATACTTTTACGT-1692_ATCTGGTGTACAAATTATCTCGCG-1441_AATTAACTCTGAATATAATCGTG-281_AGGAAGGACAGATAATGACGTG-30_GTCTGGTGTATAAAGTATCTCGTG-1438…	8	AGGAAGGACAGATAATGACGTGAA-28_ACATGACAAAATATACGGAGGACA-240_AATTAACTCTGAATATAATCGTG-281_GTCAGATGTATGTGAGCTTCATT-325_CTTCTGATCTCTTAGGATAATAGC-464_GTCTGGTGTATAAAGTATCTCGTG-1438_AATATACCTGTGGTTACAAAAGTG-1589_TTATGACTTGTGATACTTTTACGT-1692									0
Bcin01g02970	18	TGAAGCGTGTGCGGATATTTTGAA-1328_AACAATGAGATTCGAACCTTGGTA-138_TCTGTCTCTCTCTAGATCTCTCA-1608_TCTGTCTCTCTCTAGATCTCTCAT-1607_AAATGACTGACTGAAGATAGAGAG-161_AATATTTATCATTTACATTGGAGC-1815_ATTAAACTCTCCAACTTACAAAAA-1596_AGTCTATGACATGTGTACGTCTGT-431_ATCTAATTTTAACTCGTTCCGACC-1647_TTCTTCCTCTGAACATCCTGCC-1583_AATGACAAAGTTGAAGGAAAGAGA-1702_ATTTTAACTTGATCTCCACTGATA-1640_TTTGTGTGTGTATTGTAATTTAAT-325_AAGTCTATGACATGTG…	10	AACAATGAGATTCGAACCTTGGTA-138_AAATGACTGACTGAAGATAGAGAG-161_TTTGTGTGTGTATTGTAATTTAAT-325_AGTCTATGACATGTGTACGTCTGT-431_TGAAGCGTGTGCGGATATTTTGAA-1328_TCTTCCTCTGAACATCCTGCC-1583_TCTGTCTCTCTCTAGATCTCTCAT-1607_ATTTTAACTTGATCTCCACTGATA-1640_AATGACAAAGTTGAAGGAAAGAGA-1702_AATATTTATCATTTACATTGGAGC-1815	Carbohydrate-Active enZYme			1					1
Bcin13g05500	58	ATCGAAAACGGTCTTTCAAGATTT-327_ATTATCCACCACTAAAAATCATGT-364_TTAATGTTATGAGAGTGAATTCAG-5681_CTTGTTGTTTCTTAAGGTACGTGT-3246_ATAAAGATCTATTGGAAACTCTT-667_AAAGACTTATAATTTCATCGATA-5827_AGGGGGCTAGATATTTTACATTT-3558_GATCCTCCTGATAGAATTTTCTCT-3716_ATAAGTTTGCATGTGTAAACCTGG-5965_ACATTACTATTTCGAGACGTG-5024_TTGATCTTTCTGCTACTTATA-5792_ATGCGTGTGTATATATATATATA-5960_AGACAAGAAGTATAAGATAGAGG-6407_AGACAAGAAGTATAAGATAGAGG…	26	TTTCAATCTTAAGGTCGTGAGTTC-309_ATCGAAAACCGTCTCTCTATCTCT-325_ATTATCCACCACTAAAAATCATGT-364_AATAAAGATCTATTGGAAACTCTT-667_AAAATTGTCTGATGGTGTAAAAAT-896_TTTGATTTCTGTTATTTATGTACC-2465_TAGACGGATGGATCTGGAGAGTC-3031_TGTTGTTTCTTAAGATGTGTGTC-3245_AGGGGGCTAGATATTTTACATTT-3558_GATCCTCCTGATAGAATTTTCTCT-3716_CACGCTCTCTTATATATCTGGTA-3805_AAGACTGCTGCGCTAGAATTCACC-4422_TGGTGTAGTGGTAAAATTGTTTC-4592_ACATTACTATTTCGAGACG…									0
Bcin11g06520	20	TCACTGTTGTTATTCCTTTCGTT-1697_TCACTGTTGTTATTCCTTTCGTT-1645_TAAATAGGGACAACTAAAAGAGG-1892_TAAATAGGGACAACTAAAAGAGG-1944_AAGTCAACCAACTGAGCTACTAAA-1677_AAGTCAACCAACTGAGCTACTAAA-1729_TAAATAGGAACAACTAATAGAGG-1892_TAAATAGGAACAACTAATAGAGG-1944_AATTCGATAAATATCTCTTAAAGC-181_AATTCGATAAATATCTCTTAAAGC-181_GTAAATAGGAACATCTAAAAGAGG-1892_GTAAATAGGAACATCTAAAAGAGG-1944_TAGTGATGCAGGAATTAATAGTGT-812_TAGTGATGCAGGAATTAA…	9	AATTCGATAAATATCTCTTAAAGC-181_TAGTGATGCAGGAATTAATAGTGT-812_ATAGAATATCTGACCTTAAACTCA-1236_TCACTGTTGTTATTCCTTTCGTT-1645_AAGTCAACCAACTGAGCTACTAAA-1677_TCACTGTTGTTATTCCTTTCGTT-1697_AAGTCAACCAACTGAGCTACTAAA-1729_GTAAATAGGAACATCTAAAAGAGG-1892_GTAAATAGGAACATCTAAAAGAGG-1944									0
Bcin01g03190	13	ATTGATTGTATTGAAGTGTTCACC-15_ATTGATTGTATTGAAGTGTTAAGG-14_ATTGTGTGGATTTTCCTTTAGATA-35_TTGATTGTATTGAAGTGTTAACC-14_TTGGTTTTATTGTTATGATTGTGT-51_ATTGATTGTATTGAAGTGTTAACC-14_ATTGATTGTATTGAAGTGTTAACT-15_ATTGATTGTATTGAAGTGTTAAC-15_ATTGATTGTATTGAAGTGTTAACA-14_ATTGATTGTATTGAAGTGTT-18_ATTGATTGTATTGAAGTGTTAA-16_ATTGATTGTATTGAAGTGTTAAGA-6_ATTGATTGTATTGAAGTGTTAAGC-14	3	ATTGATTGTATTGAAGTGTTAAGA-6_ATTGTGTGGATTTTCCTTTAGATA-35_TTGGTTTTATTGTTATGATTGTGT-51									0
Bcin10g00030	1	ATCAAAATCGGCAAAGTGCTAG-475	1	ATCAAAATCGGCAAAGTGCTAG-475									0
Bcin08g03980	14	ATGATCTGTTAGAAACAACC-145_TTTGTGTGCACTGAGTAAACCCTT-57_TCCAACCCATCTCCAAATCACTGT-230_TTGTGTGCACTGAGTAAACCCTTC-56_TTGTGTGCACTGAGTAAACCCTT-57_TGTGTGCACTGAGTAAACCCTTC-56_TGTGTGCACTGAGTAAACCCTTCA-55_TAGACACATGAGGTAGCTGAAGG-1544_ATCTTTATCAGTGATTAGGAGTTC-1686_ATATCTGTTTACTCTGTCAGATTT-2286_ATAACTGTCTACTATATCAATAAT-2284_GAAAATTAATAGTGATTGGAAC-918_GAAAATTAATAGTGATTGGAACA-917_GAAAATTAATAGTGATTGGAACAG-916	7	TGTGTGCACTGAGTAAACCCTTCA-55_ATGATCTGTTAGAAACAACC-145_TCCAACCCATCTCCAAATCACTGT-230_GAAAATTAATAGTGATTGGAACAG-916_TAGACACATGAGGTAGCTGAAGG-1544_ATCTTTATCAGTGATTAGGAGTTC-1686_ATAACTGTCTACTATATCAATAAT-2284									0
Bcin05g06340	15	TGATAGTAATGACTAGTGATGGTG-2246_ATATCCAAAGAAGCTGACTGA-1665_ATGTAGTTTCGAATTGTAATTATC-2182_AATGTCTGACTGTATACCATTATG-1487_TAATTTTGCAGCAGTGGACGT-192_AGTAGTCTTTGGAGTTTTGCTCAG-2298_ATGTAGCTACGAATCATAATCAGT-2182_ATGTAGCTACGAATTGTAATTATC-2182_ATGTAGCTACGAATTGTAATT-2185_ATTTTGTGAATGAGGCATACAGAC-318_TAAATCTTCTGATCGTACTTATT-2261_GATAGTAATGACTAGTGATGG-2252_ATGTCTGACTGTATACCATTATG-1487_GTACTTCTGGAATTATGTCATC-12…	8	TAATTTTGCAGCAGTGGACGT-192_ATTTTGTGAATGAGGCATACAGAC-318_GTACTTCTGGAATTATGTCATC-1261_ATGTCTGACTGTATACCATTAT-1487_ATATCCAAAGAAGCTGACTGA-1665_ATGTAGCTACGAATTGTAATTATC-2182_TGATAGTAATGACTAGTGATGGTG-2246_AGTAGTCTTTGGAGTTTTGCTCAG-2298									0
Bcin03g00080	1	GATATAGGATGAGATAACGT-1115	1	GATATAGGATGAGATAACGT-1115									0
Bcin16g00080	11	TCAAGTTATGAGTTCAAGGAG-608_TCAAGTTATGAGTTCAAGGAGT-607_TTTCCGGTAGAATAAATAGTTGTT-653_AAATAGTCTGACCAGTATTGCACC-554_AATTTCAATGCAGACTTCGAACAT-347_GTGTCTTAATCCTACTGAACTATC-68_TGTCTTAATCCTACTGAACTATC-68_CTGAAGGGTAGAGGGATGAGCA-56_CTGAAGGGTAGAGGGATGAGCAGG-54_GTCAAGTTATGAGTTCAAGGA-609_TTGTCAAGTTATGAGTTCAAGG-610	5	CTGAAGGGTAGAGGGATGAGCAGG-54_AATTTCAATGCAGACTTCGAACAT-347_AAATAGTCTGACCAGTATTGCACC-554_TCAAGTTATGAGTTCAAGGAGT-607_TTTCCGGTAGAATAAATAGTTGTT-653									0
Bcin12g03340	7	ATGTCATGATTTGTAATTATAAAC-1366_AATAACGTTTAGATAGATTGTATC-483_GAAAGATTATGAGCTTTTCAAAGG-1047_TCTTTTTGATTTGGATGACAGTG-832_ATAACGTTTAGATAGATTGTATC-483_AATCTGTCAACTCTTGTACATAGT-676_AACCTTCCCATTAAACTCTGAATG-1088	6	ATAACGTTTAGATAGATTGTATC-483_AATCTGTCAACTCTTGTACATAGT-676_TCTTTTTGATTTGGATGACAGTG-832_GAAAGATTATGAGCTTTTCAAAGG-1047_AACCTTCCCATTAAACTCTGAATG-1088_ATGTCATGATTTGTAATTATAAAC-1366	Bccuz1_similar to yeast CUZ1, Protein with a role in the ubiquitin-proteasome pathway								0
Bcin02g06320	7	AAATGCAACGGAGAAGACAATGTG-748_GAACTTTTAAATTGTGTGCTCTA-274_AATAACATCGAACTTTGAAAAGAA-282_AAGTTGTCCTTCTGGAACTGTTCC-71_GTATAATTTTTCGACGAAGGGTGT-707_GTAGTGTGCGATCTAAATTCAGTC-496_ATATAATTTTTCGTCCTAGAGTTC-707	5	AAGTTGTCCTTCTGGAACTGTTCC-71_GAACTTTTAAATTGTGTGCTCTA-274_GTAGTGTGCGATCTAAATTCAGTC-496_ATATAATTTTTCGTCCTAGAGTTC-707_AAATGCAACGGAGAAGACAATGTG-748	Transporter		1						1
Bcin05g04180	7	ATTGACAGCTCTAATATTAACATA-627_ATTTCTTGAGTTCGAGCTGTAGAT-985_AGCGGATCTAGAGTTTGAAGTTTG-2045_AAGCTCCAATATAAATATCGAACA-622_GCGGATCTAGAGTTTGAAGTTTG-2045_TGCGAAAGACGTGTAAAAGCT-1606_AGATAGATTGTACACAGACCT-814	5	AAGCTCCAATATAAATATCGAACA-622_AGATAGATTGTACACAGACCT-814_ATTTCTTGAGTTCGAGCTGTAGAT-985_TGCGAAAGACGTGTAAAAGCT-1606_GCGGATCTAGAGTTTGAAGTTTG-2045									0
Bcin08g04960	4	TCTTTGTTGGCTATAAATTTGAGA-502_TTTTTTTATGGGTCAAGCACGTG-770_GCTCTTGTTGTTGGTTTTTGCTCC-610_GCTCTTGTTGTTGGTTTTTGCT-612	3	TCTTTGTTGGCTATAAATTTGAGA-502_GCTCTTGTTGTTGGTTTTTGCTCC-610_TTTTTTTATGGGTCAAGCACGTG-770									0
Bcin08g01840	11	AGATTACTGATTAATGATAGAGCA-2408_ACTAATCTGGAAATAACTTGTTTC-628_AAGATGTATGATTTTGAAATGCTT-1435_TTGTATATGTAGATCTAACAAAGT-16_AATTGTATATGTAGATCTAACAAA-18_ATGAAACTCTTGACACTTTATCA-228_ATGAAACTCTTGACACTTTATC-232_AAGTATGGTTGATGGAGAAGACAA-671_AAGTATGGTTGATGGAGAAGACA-672_ATGAAACTCTTGACACTTTATCAT-227_AACTAATCTGGAAATAACTTGTTT-629	6	TTGTATATGTAGATCTAACAAAGT-16_ATGAAACTCTTGACACTTTATCAT-227_ACTAATCTGGAAATAACTTGTTTC-628_AAGTATGGTTGATGGAGAAGACAA-671_AAGATGTATGATTTTGAAATGCTT-1435_AGATTACTGATTAATGATAGAGCA-2408	Zn2/Cys6 + fungal trans transcription factor							1	1
Bcin03g06700	5	ATTTTAGCTTTTCACGTGACATGT-1098_TCTGAATTTTTCTTGATCTGCTGG-135_ATTTTAACTTTTCAAATGACATGT-1098_AGTTTTAGCTTTTCACAGGACATG-1099_ATTCATGCTCTCATCGTCCAACTT-1523	3	TCTGAATTTTTCTTGATCTGCTGG-135_ATTTTAACTTTTCAAATGACATGT-1098_ATTCATGCTCTCATCGTCCAACTT-1523									0
Bcin05g06000	6	ATATCATCTATCAGATAACTCTAT-1025_CTCTTCTTCCTCTTCCTCTGA-1117_CTCTTCTTCCTCTTCCTCTGACT-1094_CTCTTCTTCCTCTTCCTCTGACT-1115_CTCTTCTTCCTCTTCCTCTGAC-1116_ATTTTTGATCCACGAGCTTTCTCT-1151	4	ATATCATCTATCAGATAACTCTAT-1025_CTCTTCTTCCTCTTCCTCTGACT-1094_CTCTTCTTCCTCTTCCTCTGACT-1115_ATTTTTGATCCACGAGCTTTCTCT-1151									0
Bcin05g01500	22	TTGTGGGCCTAACGATAATTGACT-1754_AACTCTTCTGACTTTCTATATGGC-2655_AGATTGTGATTTTTCTGGTGAATT-2039_AGATTGTGATTTTTTCGATGAATT-2039_TGTGGGCCTAACGATAATTGACTT-1753_ATTTCTTCTTGCTCTAACATATAG-2829_GGAGGAAAGAGTGTATACAGACGT-1934_GTGGGCCTAACGATAATTGACTTT-1752_GAGGAAAGAGTGTATACAGACGTT-1935_ATTGGGACCATCTTCAAAGTGA-2677_AAAATCTTGGTGCTTGAACCCTA-529_AAAATCTTGGTGCTTGAACCCTAA-528_AAAATCTTGGTGCTTGAACCCT-530_ATAGATTTGGATGTGTT…	11	AAAATCTTGGTGCTTGAACCCTAA-528_ATAGACATCAACATTCAATTCTCT-1122_GGAAAGAGTTGTAGACTCAGATG-1264_AGGAGTTTGGCGAATACTAAAATT-1413_ATAGATTTGGATGTGTTACTCAGT-1551_GTGGGCCTAACGATAATTGACTTT-1752_GGAGGAAAGAGTGTATACAGACGT-1934_AGATTGTGATTTTTTCGATGAATT-2039_AACTCTTCTGACTTTCTATATGGC-2655_ATTGGGACCATCTTCAAAGTGAAT-2675_ATTTCTTCTTGCTCTAACATATAG-2829									0
Bcin14g00690	6	AAACTTGACAGTTAAAACTGAACG-338_GTGGGAGAGATAATTAGACAAGAT-515_AATGTCATTTTAATTTTTCTCTCT-165_GCTGATCTTTCTCTTCATGAC-834_TCGAATCGAGATCTCTGATTAAG-480_TCGAATCGAGATCTCTAATTAAAG-479	5	AATGTCATTTTAATTTTTCTCTCT-165_AAACTTGACAGTTAAAACTGAACG-338_TCGAATCGAGATCTCTAATTAAAG-479_GTGGGAGAGATAATTAGACAAGAT-515_GCTGATCTTTCTCTTCATGAC-834									0
Bcin01g00790	3	AGAAAAGCATTTCAAAGCACGTGT-25_CAATAGAAAAGCTGATCAAAATC-30_CCATCACAACTCTTATGACTATA-873	2	AGAAAAGCATTTCAAAGCACGTGT-25_CCATCACAACTCTTATGACTATA-873									0
Bcin16g01630	59	AGAATCTGACACTCACCCTGCGAC-1579_AGAATCTGACACTCACCCTGCGAC-1578_AGAATCTGACACTCACCCTGCGAC-1562_AGAATCTGACACTCACCCTGCGAC-1281_AGAATCTGACACTCACCCTGCGAC-1180_TAAGTCTGAATCTGAATCATTTC-316_AATCTGACACTCACCCTGCGACGT-1577_AATCTGACACTCACCCTGCGACGT-1576_AATCTGACACTCACCCTGCGACGT-1560_AATCTGACACTCACCCTGCGACGT-1279_AATCTGACACTCACCCTGCGACGT-1178_AGAATTTGAAATATAGATTTGGCG-41_AGAATTTGAAATATAGATTTGGCG-41_AGAATTTGAAATATA…	23	AGAATTTGAAATATAGATTTGGCG-41_AAAGAAAGAAGGACTGTCCAAGCC-77_AAGTCTGAATCTGAATGTACATCT-312_CACTTGTGTGAACCTCCCATATA-418_CACTTGTGTGAACCTCCCATATA-434_TGGATCAAAGTATTGATGACTAGG-469_TGGATCAAAGTATTGATGACTAGG-485_TATGCCAAGCTTGTTTTTGTG-707_TATGCCAAGCTTGTTTTTGTG-808_AAAACATAAAAACTGTATAATTCG-824_AAAACATAAAAACTGTATAATTCG-925_TATGCCAAGCTTGTTTTTGTG-1089_TATGCCAAGCTTGTTTTTGTG-1105_AATCTGACACTCACCCTGCGACGT-1178_AAAACA…									0
Bcin14g03670	18	AAGGAATCTATAGACAATTTC-2143_AAAATTTGTTCGTGGACGTCCG-317_AAAATTTGTTCGTGGACGTCCGTC-315_ATTTCCGATAGATCATCTGATC-679_ATTTCCGATAGATCATCTGATCA-680_ATTTCCGATAGATCATCTGATCAA-679_GCAAAATTTGTTCGTGGACGTC-319_GCAAAATTTGTTCGTGGACGT-320_TCGTAAACTATTGACTTGACAGAT-307_TATTTCCGATAGATCATCTGATCA-680_AGGGCATTTTGATACATTTGACA-285_AGGGCATTTTGATACATTTGACAT-284_AGGGCATTTTGATACATTTGACGT-284_AGGGCATTTTGATACATTTGATGT-284_AAGATT…	7	ATTATAGCCTTGATGGACAGGGTT-185_AGGGCATTTTGATACATTTGATGT-284_TCGTAAACTATTGACTTGACAGAT-307_AAGATTGCGATCTTTGAATCTGAA-357_ATTTCCGATAGATCATCTGATCAA-679_AAAGGACAAGTTCGATGGAACA-1080_AAGGAATCTATAGACAATTTC-2143									0
Bcin14g04310	15	ATAAATAATCAGTAGACATCATAG-1852_ACGAAGCTGCAGGTAGATTACAGT-680_GTGCTGTGTGCTTGATCATG-1435_GTGCTGTGTGCTTGATCATGA-1434_GTGCTGTGTGCTTGATCATGAG-1433_AGAGTTTAAGGAGAGGGATGACTG-666_ATCTTTATTCTTAGTCTTATCTCT-967_TGATGTGATATGACAAGTAGATC-1868_TGCTGTGTGCTTGATCATGA-1434_ATCTTCATTCTTAATCTTATCTCT-967_ATCTTCATTCGTAATCTTATCTCT-967_TGTGCTGTGTGCTTGATCATGAG-1433_TGTGCTGTGTGCTTGATCATG-1435_AGGATCGACGCTGGAAGTAGGAAG-680_ACG…	6	AGAGTTTAAGGAGAGGGATGACTG-666_ACGAAGCTGCAGGTAGATTAC-683_ATCTTCATTCGTAATCTTATCTCT-967_TGTGCTGTGTGCTTGATCATGAG-1433_ATAAATAATCAGTAGACATCATAG-1852_TGATGTGATATGACAAGTAGATC-1868									0
Bcin11g06410	5	TCCGATTGTTGTGAAAGTTAC-1167_CTCGAGATTTAAGGATTGGACT-320_GCGGGCTATGTTTTATTCAGAAAT-591_CCGATTGTTGTGAAAGTTACT-1166_ACATGACATAGGACGCTACAAAGG-1137	4	CTCGAGATTTAAGGATTGGACT-320_GCGGGCTATGTTTTATTCAGAAAT-591_ACATGACATAGGACGCTACAAAGG-1137_CCGATTGTTGTGAAAGTTACT-1166									0
Bcin13g04640	8	ATGTTAAGACTTTTAGACTTGTTG-1404_ATGTTAAGACTTTCAGACTTGTT-1405_AGTTGAGATACCTGAAGGAAAAAC-1370_TGGACTTTTCTTATTCTTTAAAG-1453_ATGGACTTTTCTTATTCTTTAAAG-1453_AGAAGGAAGAAAGAGACGAACGAG-14_ATCTTCTTCTTCTGTTTCTGTATC-1443_AAGGAAGAAAGAGACGAACGAGAT-12	4	AAGGAAGAAAGAGACGAACGAGAT-12_AGTTGAGATACCTGAAGGAAAAAC-1370_ATGTTAAGACTTTTAGACTTGTTG-1404_ATCTTCTTCTTCTGTTTCTGTATC-1443									0
Bcin03g06690	12	AACTTTTCACGTGGCATGTTTA-1203_CAACTTTTCACGTGGCATGTTTA-1203_TATTTCGTCTTTGTAGTTTGTACA-167_AACTTTCCACGTGGCATGTTTGAA-1201_ACTTTCCACGTGGCATGTATAAGA-1200_TTGATAGACATGAGAAATTTAGA-2068_AACTTTTCACGTGGCATGTTTAAT-1201_CTTTCCACGTGGCATGTATAAGAC-1199_ATTTCGTCTTTGTAGTTTGTACA-167_ATTTCGTCTTTGTAGTTTGTACAG-166_TTTCGTCTTTGTAGTTTGTACAGG-161_TTGATAGACATGAGAAATTTAG-2069	3	TTTCGTCTTTGTAGTTTGTACAGG-161_CTTTCCACGTGGCATGTATAAGAC-1199_TTGATAGACATGAGAAATTTAGA-2068	Transporter		1						1
Bcin05g05160	3	AATATCTTTGGAACCAGTTACGCG-47_ATATCTTTGGAACCAGTTACGCGT-46_AAAAATTCTGACTCCAATACTGCA-254	2	ATATCTTTGGAACCAGTTACGCGT-46_AAAAATTCTGACTCCAATACTGCA-254									0
Bcin01g01410	14	CCTAGGGTCAGAACTCAAGATCTT-526_GTATGTGTCTATTTGTTTGAATTT-133_AGAGCGTGACTTTGAAATTTCAAT-49_ATGAATCCTGACATACATCTAGAG-827_ATGAATCCTGACATACATCTAG-829_AAATGAAATAGACGGAAATGAA-99_AATGAAATAGACGGAAATGAA-99_CTAGGGTCAGAACTCAAGATCTT-526_ATTTAGCGACAAGTAAGAATTAAT-203_ACATAGAATTGATTGATCAGAT-851_AATGAAATAGACGGAAATGAAA-98_ATTTGAATTTTAGACTGGCTTGTC-1768_TTATGTGTCTATTTCTTTGAATT-134_TTATGTGTCTATTTCTTTGAATTT-133	8	AGAGCGTGACTTTGAAATTTCAAT-49_AATGAAATAGACGGAAATGAAA-98_TTATGTGTCTATTTCTTTGAATTT-133_ATTTAGCGACAAGTAAGAATTAAT-203_CTAGGGTCAGAACTCAAGATCTT-526_ATGAATCCTGACATACATCTAGAG-827_ACATAGAATTGATTGATCAGAT-851_ATTTGAATTTTAGACTGGCTTGTC-1768	Bcaat2_similar to yeast AAT2, Cytosolic aspartate aminotransferase involved in nitrogen metabolism								0
Bcin01g03890	22	AGCTCAGCGACTAGTGCATCTT-259_TTATGTAATCTATGTAACTCTCAT-236_GTATCTTGTGGGCCAACGCTGATT-1275_AATCATATCTTGTCGGCCAGT-1284_AATCATATCTTGTCGGCCAGTG-1283_AATCATATCTTGTCGGCCAGTGAC-1282_TTATTTTAAAAATGAGTTCAGAGT-1345_AATATTTTTAAAATACGTGACTCT-1335_TTTCTCATGAATTCTAATATTG-1240_ATTTATGAAACTCTGAGGGTAGCT-231_ATCATATCTTGTCGGCCAGTG-1283_ATCATATCTTGTCGGCCAGTGA-1282_ATAATTATTTATTAAAAGACACTG-1439_AATTCTGATTCTGAATCCACTAC-90…	8	ATTTATGAAACTCTGAGGGTAGCT-231_AGCTCAGCGACTAGTGCATCTT-259_GTTTGTGCGTATCTATTAGTCAAT-345_AAATTCTGATTCTGAATCCACTAC-902_TTTCTCATGAATTCTAATATTG-1240_GTATCTTGTGGGCCAACGCTGATT-1275_AATATTTTTAAAATACGTGACTCT-1335_ATAATTTTTTATTGAAGGAGATTC-1439									0
Bcin05g03100	13	GTTCTTCTACTTGTACTGAACTGT-895_AATTTGTGGATTCTGTATATATC-1769_TTGCTTGTGCTTTTAAGATCGTAT-1485_AATCTCGCGGTCTCTTCAAACACG-1672_GTGAATTGTGAATTTTAAGGATA-2117_TTTTATCCCATGGAGCGTGAGA-1966_AAGAAAGTATGATAACTCAAGTG-28_TTTTATCCCATGGAGCGTGAG-1967_ATAGACCTCTTGACTTGTCCCCTC-405_GTTCAGTGAGCGATTCGATCTATA-1160_ATCTCACTGTAATTTTCGAAGGTA-1329_ATTTGTGGATTCTGTATATATCAC-1767_GATCTGATTTGTAGTTTCTAATC-1776	10	AAGAAAGTATGATAACTCAAGTG-28_ATAGACCTCTTGACTTGTCCCCTC-405_GTTCTTCTACTTGTACTGAACTGT-895_GTTCAGTGAGCGATTCGATCTATA-1160_ATCTCACTGTAATTTTCGAAGGTA-1329_TTGCTTGTGCTTTTAAGATCGTAT-1485_AATCTCGCGGTCTCTTCAAACACG-1672_ATTTGTGGATTCTGTATATATCAC-1767_TTTTATCCCATGGAGCGTGAGA-1966_GTGAATTGTGAATTTTAAGGATA-2117	Bcsti1_similar to yeast STI1, Hsp90 cochaperone								0
Bcin14g03780	38	TCTTTTGGATATATTGCACAA-6036_TGTGTCTTACATGTGCTCTA-5824_AACCCAAAGACTGCGAGTTCGAGT-4811_TTTACCATCAAAGATAGACTTG-1437_TTCATGTACTAGGTGTTTGTGTCT-4672_AACCCCGAGAAAAAGTAGAAGATT-409_ACGTGTATTTATTTGTTTAACTTT-5290_AAGGATCTTAACAGTGACAACTA-4082_AAGGATCTTAACAGTGACAACTAG-4081_ATATTCTTTTCTTTAAACTCTGTT-5181_CAATTTGAAGTTGGTTGTTATGG-184_GGTGTCTTACGTGTATTTTGTTA-5821_TATCTTCTGTCAAATTAAAGTAAC-5351_TGTGTCTTACATGTGCTCTAC-5…	27	TGCTATGAGGATTCTTAAGCTC-130_CAATTTGAAGTTGGTTGTTATGG-184_AACCCCGAGAAAAAGTAGAAGATT-409_ATTTTTTTGCCACCTTGAGACTGT-1349_ATCTCCTTATTGAAAATTCTGACT-1407_TTTACCATCAAAGATAGACTTG-1437_TTTTTAATCTTTGTTCTTGTG-1521_GTATAGAATTAATTAACAGACGTG-1565_GATCGTACTCTTCAAAAATATAGT-2138_ATTCTGACGACTTTAATATTGAT-3320_AATGCCCAGTGCAGAGGAGGTAGG-3390_GAACTTGTCGATGGAATTGATCT-3569_AGACTGTATCTTGTGATCATAAAT-3701_AAAACTGAGTAACTTTTTGAGA…									0
Bcin11g04410	25	CAGAAAGGATAAAGAAAAGGCT-28_AGAAAGAAAGGCAAAAGAGAACT-30_AAAGAAAGAAAGACAAAAGAAACT-31_AATAATATCAGTGGACATATT-1_AGAAAGAAAGGCAAAAGAGACTTG-29_AAAGAAAGAAAGACAAAAGAGACT-31_ACCTGTTCTGGAGTTCCAATGAGA-2201_TCGAACTTCTTGATCTATTACTCT-2246_GAAAGAAAGGCAAAAGAGAACTG-29_AGAAAGGATAAAGAAAAGGCTC-27_ATCTTAGCTCTCAAGCGCGATAGG-1320_TAGTACTTGTATAGGATTGTATT-398_TGAATGGAAAAAGAAAAGAGAGAA-25_AGAAAGGATAAAGAAAAGGCT-28_AGAAAGAAAGGCAA…	7	AATAATATCAGTGGACATATT-1_TGAATGGAAAAAGAAAAGAGAGAA-25_TAGTACTTGTATAGGATTGTATT-398_ATCTTAGCTCTCAAGCGCGATAGG-1320_TTTTCTTCTGACAAATTTAACGTG-1826_ACCTGTTCTGGAGTTCCAATGAGA-2201_TCGAACTTCTTGATCTATTACTCT-2246	Bchsp78_similar to yeast HSP78, Oligomeric mitochondrial matrix chaperone								0
Bcin09g02930	6	GTAATTGGATCAAGGTAGATAACT-470_GTAATTGGATCAAGGTAGATA-475_AACCGATAGCCTGAGAAATAAG-1848_AATATGATATGAGTAATGACACTG-127_TTCTTTTTTAAGTAGATCTAATT-432_ATCCAGTATCAGATTCTAGTAACT-814	5	AATATGATATGAGTAATGACACTG-127_TTCTTTTTTAAGTAGATCTAATT-432_GTAATTGGATCAAGGTAGATAACT-470_ATCCAGTATCAGATTCTAGTAACT-814_AACCGATAGCCTGAGAAATAAG-1848	Bcap1_Aspartic proteinase								0
Bcin12g04740	8	ATATATATGTGAGTCGGAAATTTT-1285_CTGTCTGTCTGTCTATCTATATGT-1240_TTTTATATGTCAGTCTGTCTAATC-1246_ATGAGATGCATAGTGACGGAGACA-53_ATAAAACTCGCAACCCTTCGAACA-634_TGTCTGTCTGTCTGTCTGTCAGTC-1199_ATAAAACTCTCTAACCTTTACAAC-636_ATCTGTCTGTCTGTCTATCTATAT-1226	6	ATGAGATGCATAGTGACGGAGACA-53_ATAAAACTCGCAACCCTTCGAACA-634_TGTCTGTCTGTCTGTCTGTCAGTC-1199_ATCTGTCTGTCTGTCTATCTATAT-1226_TTTTATATGTCAGTCTGTCTAATC-1246_ATATATATGTGAGTCGGAAATTTT-1285									0
Bcin07g02920	38	AATGAGAAAGACGATTGGACAGAC-741_ATGAGAAAGACGATTGGACAGACA-741_ATGAGAAAGACGATTGGACAGAC-741_ATCTTTTGTAGAGTATCAGAAACT-5365_GGCTCTGATGTTATGTTATTCAC-1046_CACAAATGACTCTCGGCAACGG-6788_CACAAATGACTCTCGGCAACGGA-6787_CCCAAAAGAAACAAGACGTCTG-1969_AGTTGAGTGATTGTGTGAGATATT-1803_GAGTGTTAGGTATTGAATTTCATT-3122_ATTCTTCTTTCTTGTAGTATTATT-1601_ATCTACTGAGTTCAGCCAAATCCG-4819_CGCTGATGTGGCATCTCTATATGG-2015_AAAATGACATGTAGAATAA…	22	AAAATGACATGTAGAATAACCTGT-27_ATGAGAAAGACGATTGGACAGAC-741_GGCTCTGATGTTATGTTATTCACA-1045_ATGATTGATTTTACGGCTCGAACT-1303_TTAATTACTGATATGAGACTTTTG-1345_ATTTTCATTAGGCTTCTTGGAGGC-1412_ATTCTTCTTTCTTGTAGTATTATT-1601_AGTTGAGTGATTGTGTGAGATATT-1803_AAAGAAACAAGACGTCTGTTGG-1965_CGCTGATGTGGCATCTCTATATGG-2015_AATGAAGAATGAAACTTGAACGCC-2548_GAGTGTTAGGTATTGAATTTCATT-3122_GAGAATGAAGACTGATACATATC-4007_TTCCGGATCTAAAACA…	Bcpks8_Polyketide synthase					1			1
Bcin15g02320	3	ATTGACTTATTTGTTTGACTTGAC-875_AATCTTCCTTCTTTGAGCTAACA-1149_AGAATTAGGGGATCGGGTGTCACG-544	3	AGAATTAGGGGATCGGGTGTCACG-544_ATTGACTTATTTGTTTGACTTGAC-875_AATCTTCCTTCTTTGAGCTAACA-1149									0
Bcin13g02680	13	TAGTTTTAAGGGCTTTGAGAGT-1059_TCTCGATTTTTGAACTTACAGTTT-375_ACGAGCTCAATAACTTTGGATTA-572_ATTGACGTGTATCATGAAGAAGAC-676_TCTTCTATTTTTCCCTTTTCACGT-1448_GACGAGCTCAATAACTTTGGA-575_GACGAGCTCAATAACTTTGGATT-573_GACGAGCTCAATAACTTTGGATTA-572_ATATAAGCTCATTTGTAACGACTG-297_AGATGAAAAGAGAAGAACTTGAAG-1071_ATGACTCTTTTTCTTTTTCGGCAA-1273_AACTTCTTTTTCTTCGGTTGAATC-1245_TTGTGCACTATGAAAGTTTGAGAT-894	9	ATATAAGCTCATTTGTAACGACTG-297_TCTCGATTTTTGAACTTACAGTTT-375_GACGAGCTCAATAACTTTGGATTA-572_ATTGACGTGTATCATGAAGAAGAC-676_TTGTGCACTATGAAAGTTTGAGAT-894_TAGTTTTAAGGGCTTTGAGAGT-1059_AACTTCTTTTTCTTCGGTTGAATC-1245_ATGACTCTTTTTCTTTTTCGGCAA-1273_TCTTCTATTTTTCCCTTTTCACGT-1448									0
Bcin01g10310	16	AAATTTTGTTAGATCTCCAATATG-1298_TTGTTGTCCTTGATGATGTGT-3221_TGTGCGATGAGGTAGTAAAAATCT-2705_AACTCTGAAAACGCTGATTTAAAC-3053_TTATTGTTTGCAGTGTGAATA-1031_ATATTATTGAAAGTGAGTGGTGTT-281_TTGTTGTCCTTGATGATGTGTG-3220_ATGAGACGTGTATATTTTGTTAGT-1955_ATCTACGTCATATCCTTTGTCACT-1605_CGTGTATTTTGCCATGTAGGA-1950_GCTCCCATCGTCCTTGAACTGA-371_AAAAAGGTTGGCATGTTTCGCC-3388_ATAAGACGTGTGTATTTTCTTGTT-1955_CATGATTGTATTCCAGGCTG-983_T…	13	ATATTATTGAAAGTGAGTGGTGTT-281_GCTCCCATCGTCCTTGAACTGA-371_ATTCAAAGTTGGAGAACATTAGAT-711_CATGATTGTATTCCAGGCTG-983_TTATTGTTTGCAGTGTGAATA-1031_AAATTTTGTTAGATCTCCAATATG-1298_ATCTACGTCATATCCTTTGTCACT-1605_CGTGTATTTTGCCATGTAGGA-1950_TGTGCGATGAGGTAGTAAAAATCT-2705_AACTCTGAAAACGCTGATTTAAAC-3053_TTGTTGTCCTTGATGATGTGTG-3220_AAAAAGGTTGGCATGTTTCGCC-3388_TCTTTAATCTTGTGGGCTTAAACA-4334	Bcgdb1_similar to yeast GDB1, Glycogen debranching enzyme			1					1
Bcin15g02270	9	TTGGACAGAGAGAGTGTGTTATA-452_AGAGAGATGATATCTGATAAACGT-191_ATGAATTGAGACGGAGAAAATACT-66_AAATCCAACAATATCACTCTTGAC-3294_ATGATAGATACCATGTTTGACTAG-1254_CACCCTTGACTGTACATTCA-2120_CGATAATTAAAAAGATAAAGGG-3027_TCAACTCGTCCATTTAACACTCTT-2170_ATGTTGATGCAAGATATGAGATA-1432	9	ATGAATTGAGACGGAGAAAATACT-66_AGAGAGATGATATCTGATAAACGT-191_TTGGACAGAGAGAGTGTGTTATA-452_ATGATAGATACCATGTTTGACTAG-1254_ATGTTGATGCAAGATATGAGATA-1432_CACCCTTGACTGTACATTCA-2120_TCAACTCGTCCATTTAACACTCTT-2170_CGATAATTAAAAAGATAAAGGG-3027_AAATCCAACAATATCACTCTTGAC-3294	Carbohydrate-Active enZYme			1					1
Bcin06g01490	10	ATATTAAGAAGAAGGCAAGAACA-38_ATTATTTAATACTGTATGATATT-113_TTTCGATTATAGTTTAAGAGACGT-70_AAGACAGGGCTAGAACTAGTGTGT-228_TCACCGATGTGGGATTTTTGTCA-1805_TCACCGATGTGGGATTTTTGTCA-1971_ATTGTTTGTGAACAAGAGTGATGG-1181_ATTGTTTGTGAACAAGAGTGATGG-1347_ATCATATGATCATATTACGCAAGG-52_AATATTAAGAAGAAGGCAAGAACA-38	8	AATATTAAGAAGAAGGCAAGAACA-38_TTTCGATTATAGTTTAAGAGACGT-70_ATTATTTAATACTGTATGATATT-113_AAGACAGGGCTAGAACTAGTGTGT-228_ATTGTTTGTGAACAAGAGTGATGG-1181_ATTGTTTGTGAACAAGAGTGATGG-1347_TCACCGATGTGGGATTTTTGTCA-1805_TCACCGATGTGGGATTTTTGTCA-1971	Transporter		1						1
Bcin16g02010	11	AAATTTGTAGATGAGATCGTCAC-74_AAATTTGTAGATGAGATCGTCACA-73_ATAGTAGCTACCGTTGGATTTATT-917_AAAGTTGTAAGTTGTGTACTGG-53_TCTGATCTCTTTTTCTTAGTT-553_TCTGATCTCTTTTTCTTAGTTT-552_ATCGATCGTCTCAATACTTTTGAG-790_ACAAGGATTATAGAATATTGT-120_ATGTTCTCTTTAGATCTTAATAGC-198_TTGATCTCTTTTTTATCGTGGAAT-543_AATTTCTGATGGCACTCCTTACGG-722	8	AAAGTTGTAAGTTGTGTACTGG-53_AAATTTGTAGATGAGATCGTCACA-73_ACAAGGATTATAGAATATTGT-120_ATGTTCTCTTTAGATCTTAATAGC-198_TTGATCTCTTTTTTATCGTGGAAT-543_AATTTCTGATGGCACTCCTTACGG-722_ATCGATCGTCTCAATACTTTTGAG-790_ATAGTAGCTACCGTTGGATTTATT-917	Bcfes1_similar to yeast FES1, Hsp70 (Ssa1p) nucleotide exchange factor								0
Bcin03g01620	16	TTTCTGTGTACGACTATTTAATT-66_ATTCAAAATTTGGGTTCTCGTGTC-727_ACCTCGTAGAGATAGAGAGACTGT-419_TCACTCTGCAACATTCACTGAC-1201_ATTCAAAATTTGGGTTCTCGTG-728_ATTTCTGTGTACGACTATTTAATT-66_CTGAATGACGACATATAAATAGG-396_TCAAAATTTGGGTTCTCGTGTC-727_AGTGTACGAATATCTTATCGCCGT-61_TCACTCTGCAACATTCACTGACGG-1199_ATATAGACTTTTCTCGGATA-596_ATATAGACTTTTCTCGGATAGGC-594_ATATAGACTTTTCTCGGATAGGCT-593_TTCAAAATTTGGGTTCTCGTGT-727_AATTCAAAA…	6	AGTGTACGAATATCTTATCGCCGT-61_CTGAATGACGACATATAAATAGG-396_ACCTCGTAGAGATAGAGAGACTGT-419_ATATAGACTTTTCTCGGATAGGCT-593_AATTCAAAATTTGGGTTCTCGTGT-727_TCACTCTGCAACATTCACTGACGG-1199									0
Bcin13g01790	10	TCTTTCTTTTCTTTAACTCCGTTC-2005_AAATCCATTTTGACAGCTCTAGGC-479_CTTCGTTCTTTTTCTTCTCCAGAA-628_ATCGATCTGATATTTAATAAGTGT-941_ATCGATCTGATATTTAATAAATAT-941_ATCGATCTGATATTTAATAAATGT-941_ATTGGATCGATCTGACTAATTATC-948_TTTTGTCTTGATTAGAAGGAGTT-1240_TTGGATCGATCTGACTAATTATC-948_AATGAACAAGTAAATAGAAACAAT-2096	6	AAATCCATTTTGACAGCTCTAGGC-479_CTTCGTTCTTTTTCTTCTCCAGAA-628_ATCGATCTGATATTTAATAAATGT-941_TTTTGTCTTGATTAGAAGGAGTT-1240_TCTTTCTTTTCTTTAACTCCGTTC-2005_AATGAACAAGTAAATAGAAACAAT-2096									0
Bcin04g05020	16	AACTAAAGGTCTTGAGCTTAAACT-2_TGAGAAGAGTGATGTGTATGCAGT-260_ACTAAAGGTCTTGAGCTTAAACTT-1_AGAAAGAAGGAAGGATAGATAGAC-169_CTAAAGGTCTTGAGCTTAAACTTC-1_GAGAGAGATTTAAGAGATACGTGT-104_ATGTCTTGTAGAATCTTGTTAAAC-1487_TAAAGGTCTTGAGCTTAAACTTC-1_ATATAAGAGATACTAGTGGCGTGT-96_ATATAAGAGATACTAGTGGCGTG-97_TAAAGGTCTTGAGCTTAAACTTCT-1_AAGAGACAGAAAGAAGAGAGGAGA-110_CCTTGTAGAAAATTGTAATTCCA-1485_AATATAAGAGATACTAGTGGCGT-98_AAAATATT…	6	TAAAGGTCTTGAGCTTAAACTTCT-1_AAGAAATAGTAGAGAGAGGTGATT-94_AAGAGACAGAAAGAAGAGAGGAGA-110_AGAAAGAAGGAAGGATAGATAGAC-169_TGAGAAGAGTGATGTGTATGCAGT-260_CCTTGTAGAAAATTGTAATTCCA-1485									0
Bcin15g00660	7	ACCGAAATCTCAAGTACACACTCT-986_ACCGAAATCTCAAGTACACACTCT-902_ATAAAGCCGAATCGAAGCGAAAGG-121_ATAAAGCCGAATCGAAGCGAAAGG-121_TAGACATTGAAATCCTAACTGT-295_TATGACTATGACAATGACAAT-1037_TATGACTATGACAATGACAAT-1121	6	ATAAAGCCGAATCGAAGCGAAAGG-121_TAGACATTGAAATCCTAACTGT-295_ACCGAAATCTCAAGTACACACTCT-902_ACCGAAATCTCAAGTACACACTCT-986_TATGACTATGACAATGACAAT-1037_TATGACTATGACAATGACAAT-1121									0
Bcin01g11530	6	TTTCGGTCATATTCTAAGGGATA-124_TGTCGTTGGCTAAGTCGCCG-75_TGTCGTTGGCTAAGTCGCCGCG-73_TGTCGTTGGCTAAGTCGCCGC-74_TTTCGGTCATATTCTAAGGGATAC-123_ATACAATATTTGGTTTGACTGTAT-1227	3	TGTCGTTGGCTAAGTCGCCGCG-73_TTTCGGTCATATTCTAAGGGATAC-123_ATACAATATTTGGTTTGACTGTAT-1227									0
Bcin09g02130	10	GTAGTTGTGGTAGATTTGGGTT-274_AACGAGAAAGAGAATGAGACTTG-20_AACGAGAAAGAGAATGAGACTTGG-19_TTGAAGGTCTAAAGTAAAATTTT-293_ATTGAAGGTCTAAAGTAAAATTTT-293_ATCAACTGTTGGACCAGCCTGACC-1294_AGGTTCGAGTTGTGAGAACAACCT-1112_ATTGAAGGTCTAAAGTAAAATTT-294_TTTCTGTTAGTTTGTATATTTCGC-241_ATTTGTGAGGTCATATTGAATGAA-109	7	AACGAGAAAGAGAATGAGACTTGG-19_ATTTGTGAGGTCATATTGAATGAA-109_TTTCTGTTAGTTTGTATATTTCGC-241_GTAGTTGTGGTAGATTTGGGTT-274_ATTGAAGGTCTAAAGTAAAATTTT-293_AGGTTCGAGTTGTGAGAACAACCT-1112_ATCAACTGTTGGACCAGCCTGACC-1294									0
Bcin10g05750	41	TGGATTGATTCGCTGACAGT-503_AGATATGTATAATAGATGTGGAAC-1084_AAAAGAAAAATTCTGACTCTACCA-578_GGATTGATTAGCTGACAGTAGAG-498_GGATTGATTAGCTGACAGTAGAGT-497_CTGTGGATTGATTCGCTGACAGT-503_CTGTGGATTGATTCGCTGACAGG-503_GTGGATTGATTCGCTGACAGGAGA-500_GTGGATTGATTCGCTGACAGT-503_TTCTTGCTGTGGATTGATTCGCT-509_TATGATGTTTGTTCTGTTTGTTAC-2828_TGTAGGATGACATGTAAGACGTGT-1345_GTTGTGGATTGATTCGCTGATAGT-503_GTGTCTGTTTGTTTAACTTAATA-1272_G…	11	GGATTGATTAGCTGACAGTAGAGT-497_AAAAGAAAAATTCTGACTCTACCA-578_AGATATGTATAATAGATGTGGAAC-1084_GTGTCTGTTTGTTTAACTTAATA-1272_TGTAGGATGACATGTAAGACGTGT-1345_GAACGATCAAAGTAGTACATATT-1596_TGAAGTTGGAAAATGTGGTTG-2092_ATAAATAATTATCTTGAGATGTGG-2489_ATCTAAAAATATGAAAGGACTGAC-2562_ATTTATATCTCCTTTATCTAGTCG-2812_TATGATGTTTGTTCTGTTTGTTAC-2828									0
Bcin05g04010	5	AAGGAAAGAGAATGAAGACTGATA-169_GTTAAGGAAAGAGAATGAAGACT-175_TAAGGAAAGAGAATGAAGACTGAT-170_TTAAGGAAAGAGAATGAAGACTG-174_GTTAAGGAAAGAGAATGAAGACTG-174	1	AAGGAAAGAGAATGAAGACTGATA-169									0
Bcin12g02780	21	TCTCAGTACGTCTCTGTTTGTAGG-1374_TATGTCATTTTTTGTCCTACGTGT-1045_TTATATTCTAGCTCTGATTCAGTT-1279_ATTTATTACCGCTAAAACTCATTT-866_GGATCCAGGATTTAAAGATTGTGG-765_CGGATCCAGGATTTAAAGATTGTG-766_CGGATCCAGGATTTGATGATTATG-766_AGAGTATGATGAAATGAATGAGAT-68_AGGTAACTATTTTGATTTTGGATT-33_ATGTCATTTTTTGTCCTACGTGTA-1044_ATGTCATTTTTTGTCCTACGTGT-1045_CATGTCATTTTTTGTCCTACGTGT-1045_AAAGTGAGGGAACTATTTTGG-43_TGAAATGATTATTGTGGACGGT-…	8	AGGTAACTATTTTGATTTTGGATT-33_AGAGTATGATGAAATGAATGAGAT-68_GGATCCAGGATTTAAAGATTGTGG-765_ATTTATTACCGCTAAAACTCATTT-866_ATGTCATTTTTTGTCCTACGTAGT-1044_TTATATTCTAGCTCTGATTCAGTT-1279_TGAAATGATTATTGTGGACGGT-1358_TCTCAGTACGTCTCTGTTTGTAGG-1374	Bcopi10_similar to yeast OPI10, Protein with a possible role in phospholipid biosynthesis								0
Bcin11g06120	4	TCCATCTATCACTGCTAACTCTTT-1855_AAGACAAAAAATGACACGTAGAAT-117_TACAAAGGACAAAAAATGACATGT-123_ACATATCTAGAAGTCGAGACAAAT-1968	3	AAGACAAAAAATGACACGTAGAAT-117_TCCATCTATCACTGCTAACTCTTT-1855_ACATATCTAGAAGTCGAGACAAAT-1968									0
Bcin12g00300	26	AAAACGCTACCGAACTTAAATGAA-1732_ATCTGAATGCCGAACAACATGTG-1359_AGAGTTTTGGGAGAGAGACGACTG-2070_AGAGTTTTGGGAGAGAGACGACT-2071_AATCTGAATGCCGAACAACATGTG-1359_ACTTGGGCTTTGTTTTTCTTTT-928_ACTTGGGCTTTGTTTTTCTTTTC-927_AGATTTCTGCTGAAAATTGAACGT-1530_TATGACTGTTGGTATATGTGTTGG-1287_TCCGTTCATTTCTATTTCTGGTC-3145_TCCGTTCATTTCTATTTCTGAT-3146_TCCGTTCATTTCTATTTCTG-3147_TCCGTTCATTTCTATTTCTGA-3146_TTTCTTTTGTATATGTATAGCGAA-3…	12	GAAGATCAAGGATCTTAACAGATG-1_ACATGACCGTAGATAGGAAGACAT-828_ACTTGGGCTTTGTTTTTCTTTTC-927_TATGACTGTTGGTATATGTGTTGG-1287_AATCTGAATGCCGAACAACATGTG-1359_AGATTTCTGCTGAAAATTGAACGT-1530_AAAACGCTACCGAACTTAAATGAA-1732_AGAGTTTTGGGAGAGAGACGACTG-2070_AGGTAGGGATTACTGGATCACGTG-2176_TCCTTCAAACTCGTAGTACCG-3039_TCCGTTCATTTCTATTTCTGAC-3145_TTTCTTTTGTATATGTATAACGAA-3189	Carbohydrate-Active enZYme			1					1
Bcin09g00570	2	ATCACCTGTGTGAACTTCCCATGT-965_AAATATTTTCCAAGACGTTTAACT-1606	2	ATCACCTGTGTGAACTTCCCATGT-965_AAATATTTTCCAAGACGTTTAACT-1606									0
Bcin02g06140	24	ATTTTGAACCTCTTGGATATAAG-2781_AGAAGATGCAGAAGGGGTGGCTGA-2028_AATCTCGAATCTGTCTCTGAATGC-3155_GATGATCATATAGAGTGTTACTGA-848_ATCTCGAATCTGTCTCTGAATGC-3155_ATCTCGAATCTGTCTCTGAATGCA-3154_AACAAAGGCGACTCTATACCCAAG-3465_AATTTTGAACCTCTTGAATATAAG-2781_AAATCTCGAATCTGTCTCTGAATG-3156_AAGTTGGAGGACGTAGATATCAGT-756_TCTCGAATCTGTCTCTGAATGCAG-3148_ATTGAGCTGAGAACTAGGTACCTT-351_AGTCAAAGTTGGATGATAATGACA-758_ATTTTGAACCTCCTG…	14	CTATGATGTGTGGGGTGAGAGTG-191_ATTGAGCTGAGAACTAGGTACCTT-351_AAGTTGGAGGACGTAGATATCAGT-756_GATGATCATATAGAGTGTTACTGA-848_ATTCCCATGCTCAAATCCAAAATA-897_GATGATGATGATGAAAATGACGTT-1037_AGAAGATGCAGAAGGGGTGGCTGA-2028_CGTACGCTGGTTGGTAGTGAGAG-2122_ATTTTGATTTTGGGAGTCCCAACA-2385_ATTTTGAACCTCCTGAATATAAGA-2780_AACATGTCATGTAGAAAATTAAAG-3056_TCTCGAATCTGTCTCTGAATGCAG-3148_AAGGCGACTCTATACCCAAAGAGG-3461_TTTTACACTGTGAGAC…									0
Bcin05g04400	7	TATGATTGTTCTGAAGTGATAT-24_TATGATTGTTCTGAAGTGATATA-23_AGAAAATCAGACAAATGGCGA-320_TGAAGAGAGTGTAATATAAGAAGT-110_AAATAATGATATGATTGTTGATG-32_AAATAATGATATGATTGTTGATGA-31_AATAATGATATGATTGTTGATGAA-30	3	TATGATTGTTCTGAAGTGATATA-23_TGAAGAGAGTGTAATATAAGAAGT-110_AGAAAATCAGACAAATGGCGA-320									0
Bcin02g03560	18	ACTTTCCCTTCTCGATTTGAACCA-2007_ACGAGACTCTGAAAACACAATCGA-1074_ACGAGACTCTGAAAACACAATCG-1075_TTAACAGACGTCTAGATACAAAG-2175_TTAACAGACGTCTAGATACAAAGG-2174_AACTGACAGGACTGACGTTAA-477_AGAGATGAGCATGAACAGATTTG-762_ATGGAAGATGAGAGCAAGAAAACT-1012_CAGTATGATCCTACAAGTAAAGT-2298_CATTGAAGAACTGACGTCAGACA-980_ATACTTTCCCTTCTCGATTTGAAC-2009_CACGAGACTCTGAAAACACAATC-1076_ACGAGACTCTGAAAACACAATC-1076_AAACTGACAGGACTGACGTTA-4…	10	AAACTGACAGGACTGACGTTAA-477_AGAGATGAGCATGAACAGATTTG-762_CATTGAAGAACTGACGTCAGACA-980_ATGGAAGATGAGAGCAAGAAAACT-1012_ACGAGACTCTGAAAACACAATCGA-1074_ACCCATAAGGACATATGTAGACC-1901_ACTTTCCCTTCTCGATTTGAACCA-2007_TTAACAGACGTCTAGATACAAAGG-2174_TCAAAATCAAGTTGTGTCAGATA-2253_CAGTATGATCCTACAAGTAAAGT-2298	Transporter		1						1
Bcin16g03980	7	GTTGTTGAACAGTTGTATTCGAGA-287_AAGAATGAGTTCAGATTTTCC-378_AGAATGAGTTCAGATTTTCCT-377_AGAATGAGTTCAGATTTTCC-378_AGTTATTTCATATTCGAAGGAGTC-1608_AATCTTGGATGATGTTTGGAA-874_CCTAATTTTACATGGTATCAGAGC-1770	5	GTTGTTGAACAGTTGTATTCGAGA-287_AGAATGAGTTCAGATTTTCCT-377_AATCTTGGATGATGTTTGGAA-874_AGTTATTTCATATTCGAAGGAGTC-1608_CCTAATTTTACATGGTATCAGAGC-1770	Carbohydrate-Active enZYme			1					1
Bcin01g07640	8	AGAGAGAAGCTGACAAATTTTAGC-1084_TCCAGATCTAGCTTTAGCACAT-1134_ATGACTGTGCTCCATAACAAAC-285_ATGACTGTGCTCCATAACAAACA-284_ATGACTGTGCTCCATAACAAA-286_ATGACTGTGCTCCATAACAAACAT-283_ATGGTTGTGATCTTTTTGAACAGT-1409_TATCAAGTTGGTTTATAAGAGTTC-1449	5	ATGACTGTGCTCCATAACAAACAT-283_AGAGAGAAGCTGACAAATTTTAGC-1084_TCCAGATCTAGCTTTAGCACAT-1134_ATGGTTGTGATCTTTTTGAACAGT-1409_TATCAAGTTGGTTTATAAGAGTTC-1449									0
Bcin15g01900	45	CTTCGAGATTGTATAATTAATCA-1083_AGAGAGATAGATAGAGAGAGACAG-425_TCTCATGTTTGGTTGTGTCAGATG-2207_AGCGGCTGAGTGTGTGTCATACTG-2320_ATAGATAGATAGACAGATAGGCAG-437_ATAGATAGATAGATAGAGTGACA-430_ATAGATAGATAGATAGATAAGAGT-418_ATAGATAGATAGATAGACAGACA-430_AAATCTTGAACACTCTTAACGAAA-3141_AGAGGGATAGATAGATCGAAAACT-412_ATTTTCTCATGTTTGGTTGGGGC-2212_ATTTTCTCATGTTTGGTTGG-2215_ATCAAAAGTCTTTCTGTTTTAGAA-4119_GATAGATAGATAGATAGAGTCTG…	11	AGAGGGATAGATAGATCGAAAACT-412_ATAGACAGATAGATAGACAGATGT-429_ATAGATAGATAGATAGATAGAGTG-445_CTTCGAGATTGTATAATTAATCA-1083_ATTGGTGAGAACTTTGTTGATT-1404_ATCTCATAGACTTTTTTTCAAACT-2042_TCTCATGTTTGGTTGTGTCAGATG-2207_AGCGGCTGAGTGTGTGTCATACTG-2320_ATTGTTGTTGTTGTTGTTGACTG-2997_AAATCTTGAACACTCTTAACGAAA-3141_ATCAAAAGTCTTTCTGTTTTAGAA-4119	Bcace1_Cys2His2 transcription factor							1	1
Bcin06g04670	4	TATTCGGTGGTGGATTCAGAATT-676_AGCTATCCGGACATCAGTATTCAT-326_TCCTGCTCCTTGTTGAAAAGCA-919_AATATTCGGTGGTGGATTCAGAAT-677	3	AGCTATCCGGACATCAGTATTCAT-326_TATTCGGTGGTGGATTCAGAATT-676_TCCTGCTCCTTGTTGAAAAGCA-919									0
Bcin02g02780	17	GTGAGAGATGTTTGGAGGTCACGT-1663_ATGTGATTTTCTGAGATAATAACC-1684_AATGTGATTTTCTGAGATAATAAC-1685_ATGTGAATGATACAAGTAGGACGT-533_ATGTGAATGATACAAGTAGGACG-534_TTAATCTGATCAGACTCTTACTC-1169_TAATCTGATCAGACTCTTACTCT-1168_ATGAGATACTTGTGCATTTTCCCA-453_TGTGAATGATACAAGTAGGACGT-533_AAAAGACTGTGAAGATGAAACAAG-409_AAAAGACTGTGAAGATGAAACA-411_AAAAAGACTGTGAAGATGAAACAA-410_AAAAAGACTGTGAAGATGAAACA-411_ACAAAGACGACTTCATAACCAAAA…	8	AAAAGACTGTGAAGATGAAACAAG-409_ATGAGATACTTGTGCATTTTCCCA-453_TGTGAATGATACAAGTAGGACGTC-533_TAATCTGATCAGACTCTTACTCT-1168_GTGAGAGATGTTTGGAGGTCACGT-1663_ATGTGATTTTCTGAGATAATAACC-1684_ACAAAGACGACTTCATAACCAAAA-1963_CGGTATTATCATTTCTCGTGTT-2143	Bclcc13_Laccase/ Multicopper oxidase								0
Bcin10g00660	32	AATAGTTTCTTAGAACAGTGCTCA-211_AATAGTTTCTTAGAACAGTGCTCA-211_AGAGTGTGTGTCTGTATATATATA-457_AGAGTGTGTGTCTGTATATATATA-457_AGGGTTAACTTTTGAACGGTATGG-1827_AGGGTTAACTTTTGAACGGTATGG-1929_AAACTCTTTTACTGAAAATCCTGA-1213_AAACTCTTTTACTGAAAATCCTGA-1213_ATCTCGCTCGCCATCTTTGCATCT-2079_ATCTCGCTCGCCATCTTTGCATCT-1977_ATTCTAGGTCTTCTTTCATCAGC-3831_ATTCTAGGTCTTCTTTCATCAGC-3729_ATATTGATGATAGACTTGAAGATG-910_ATATTGATGATAGACT…	22	AATAGTTTCTTAGAACAGTGCTCA-211_AGAGTGTGTGTCTGTATATATATA-457_ATATTGATGATAGACTTGAAGATG-910_TCGGTCAAGGAAGTTTTTCTG-1108_AAACTCTTTTACTGAAAATCCTGA-1213_TTTGTGAATGAGGCATACAGACA-1361_GGTCTAACTTTTGAACGGCAAGGA-1826_GGTCTAACTTTTGAACGGCAAGGA-1928_ATCTCGCTCGCCATCTTTGCATCT-1977_ATCTCGCTCGCCATCTTTGCATCT-2079_TGACACGTATTAGAGTAGAAGAGT-2548_TGACACGTATTAGAGTAGAAGAGT-2650_ATAAACATAAAGACTCTCTAGAAG-2831_ATAAACATAAAGACTC…									0
Bcin03g05480	18	TTTTGATTGCTTGATTGTACA-2355_TTCTTCAACTTTGGATGTGTACAA-1600_AGCGATCTTTGAGAAAAAAAAACT-1729_TTTCTGTCTACTCTGATATTATGT-292_ATCTTCAAATGGGCTAAGCTTGA-910_TCTGTCTACTCTGATATTATGTT-291_ATTTCTGTCTACTCTGATATTATG-293_AAGGCGTCTGAAATTTATTAAAGA-211_AAGGCGTCTGAAATTTATTAAAG-212_TTATTTGTCCATCTCTGAATTG-1983_TTCAAATGGGTTAAGCTTGAATG-907_ATTCCATTAGCAGGAGGTACTAGG-3122_AATTATTTGTCCATCTCTGAATT-1984_AATTATTTGTCCATCTCTGAATTG-1…	9	AAGGCGTCTGAAATTTATTAAAGA-211_TCTGTCTACTCTGATATTATGTT-291_TTCAAATGGGTTAAGCTTGAATG-907_TCTTCAACTTTGGATGTGCACAA-1600_AGCGATCTTTGAGAAAAAAAAACT-1729_ATTATTTGTCCATCTCTGAATTG-1983_AGGTCTCTTGATAGAATAATAATG-2171_TTTTGATTGCTTGATTGTACA-2355_ATTCCATTAGCAGGAGGTACTAGG-3122									0
Bcin03g02100	4	ACATCAGCGGGCTGAACATCAAGC-642_GTTGTGAATTATTGAGATGTATG-15_TAATGAAAATAATAGGACGGTTG-352_AATGAAAATAATAGGACGGTTGCA-346	3	GTTGTGAATTATTGAGATGTATG-15_AATGAAAATAATAGGACGGTTGCA-346_ACATCAGCGGGCTGAACATCAAGC-642									0
Bcin13g00120	12	ATCTCGTTTGTGGACGTAGGTCGA-755_ATGGTGAAAAAATTAATGACGTGG-216_GTTGTGTCTGTGATGATCCGTCAT-570_TTATATTCTGAGGTAAAATGC-623_GCTCAAAAAATGGAGAAACGG-228_CAAATGATATGGTTGCGACGT-207_ATTATATTCTGAGGTAAAATGC-623_GTGAAACTCTTCGATAATAAACAA-725_CGATGAATGACAGTGATGGTTGAC-70_ATGATTGTGATGATAAAGGTGGTT-196_TTTATTCATCAATTCGACGTCTG-120_TTTATTCATCAATTCGACGTCTGG-119	8	CGATGAATGACAGTGATGGTTGAC-70_TTTATTCATCAATTCGACGTCTGG-119_ATGATTGTGATGATAAAGGTGGTT-196_ATGGTGAAAAAATTAATGACGTGG-216_GTTGTGTCTGTGATGATCCGTCAT-570_ATTATATTCTGAGGTAAAATGC-623_GTGAAACTCTTCGATAATAAACAA-725_ATCTCGTTTGTGGACGTAGGTCGA-755									0
Bcin09g03870	38	ATCCATGATTCGAGGGCTGTTAGT-674_ATCCATGATTCGAGGGCTGTTAGT-759_GAGATATACTGTTTGGATTCT-135_GAGATATACTGTTTGGATTCT-135_ATCCATGATTCGAGGGCTGTTAG-675_ATCCATGATTCGAGGGCTGTTAG-760_ACCATGATTCGAGGACCGTTAGTG-673_ACCATGATTCGAGGACCGTTAGTG-758_TTCTAGGTGCTCTTGAACAGT-2161_TTCTAGGTGCTCTTGAACAGT-2246_ATTCGTCGATCTGATATTTAATT-1588_ATTCGTCGATCTGATATTTAATT-1673_ATTCGTCGATCTGATATTTAATA-1588_ATTCGTCGATCTGATATTTAATA-1673_ATCCA…	13	GAGATATACTGTTTGGATTCT-135_GTGTCTCTGAAATTTCTGACATA-192_AGTGATAGGACTCGCGTGAAGTTT-282_ACCATGATTCGAGGACCGTTAGTG-673_ACCATGATTCGAGGACCGTTAGTG-758_ATGTAATTTTTCGACAAAGGG-1213_ATGTAATTTTTCGACAAAGGG-1298_ATTCGTCGATCTGATATTTAATTA-1587_ATTCGTCGATCTGATATTTAATTA-1672_ATCGGTTTTTGATGTTATCGGTTC-2025_ATCGGTTTTTGATGTTATCGGTTC-2110_TTCTAGGTGCTCTTGAACAGTT-2158_TTCTAGGTGCTCTTGAACAGTT-2243									0
Bcin02g06580	3	AAATGTCGAAATTAGCTCTGAGAT-1609_ATTCTTGTTTTAACGGATGGAGTA-2249_TTTATAACGATTTGTCTTACTATC-237	3	TTTATAACGATTTGTCTTACTATC-237_AAATGTCGAAATTAGCTCTGAGAT-1609_ATTCTTGTTTTAACGGATGGAGTA-2249									0
Bcin01g03420	9	ATTACTCTGTTCGATCTATCTGTT-2731_CTCTTGATTTTGTACCTTTGGAA-1271_CTCTTGATTTTGTACCTTTGGA-1272_CTCTTGATTTTGTACCTTTGGAAA-1270_TGACCTCTAGATCCGCATCTG-939_TTTACTCTAACGGAAGACTGAATA-1399_AGTTCGTGATGTTAAAGTGTGTGA-1971_ATCTGACCCACATAAAGCTCGATC-2543_ATCCCTAAGGCCTTTAGCAACATT-532	7	ATCCCTAAGGCCTTTAGCAACATT-532_TGACCTCTAGATCCGCATCTG-939_CTCTTGATTTTGTACCTTTGGAAA-1270_TTTACTCTAACGGAAGACTGAATA-1399_AGTTCGTGATGTTAAAGTGTGTGA-1971_ATCTGACCCACATAAAGCTCGATC-2543_ATTACTCTGTTCGATCTATCTGTT-2731									0
Bcin03g02970	72	TGAGAAAGACTGTTTTTAAAAGAC-120_ATGTCGTGCTCGAATTATAAGTGG-1192_AGAAAGACTGTTTCCGAAAGACCC-118_AAAGACTGTTTCTAAAAGATCTTC-116_GGAAAGACTGTTTTTGATAAATT-119_AGACTGTTTTTAAAAAAGAATGAC-114_AGAAAGACTGTTTTTGATAGACCC-118_AGAAAGACTGTTTTCGATAGATCA-118_AGAAAGACTGTTTTTAAAAGAC-120_AGAAAGACTGTTTTTAAAAGACC-119_AGAAAGACTGTTTTTGATAGA-121_AGAAAGACTGTTTTTGATAGAC-120_AGAAAGACTGTTTTTGATAGACC-119_AGAAAGACTGTTTTCGATAAATC-119_AGA…	7	AAGAAAAACTGAAGAGACTACT-105_AGAGAGACTGTTTTTGAAAGA-121_ATTTCATGTTGATTGTGTCCTCTC-258_ATGTCGTGCTCGAATTATAAGTGG-1192_AGCGAGAATGTAGCTGGTAAAGTT-1235_AACAGACTTAACACCGTGAAAATA-1265_GGAGGATTTAGTCACGCAGGTATT-1532	Carbohydrate-Active enZYme			1					1
Bcin02g07080	21	TCAGGTGATCGGGATCTCCACAAG-2281_ATAGAATTTCTAGCTTCGTCAGCT-1724_AAAAATTTCTAGCTCCGTCACTGT-1722_AAGGGTCGTTTGGTAGCGGTTACT-2098_ACTGAACTCCGATCTACAATATG-561_ACTGAACTCCGATCTACAATATGA-560_ATCAGCTCTGTTTGAACTCAAATT-1887_AGGTGTCGTATCGTTATAGTAATC-1834_ATAAAATTTCTGGCTTCGTCACTG-1724_AAAAAAGAATAATCTAGTTTGACT-348_AAAAAAGAATTATCTAGTTTGACT-348_AAAAAGAATGATCTAGTTTAACTT-356_AAGAAATTGATGATTGGAACATGT-1_CTGAACTCCGATCTACAA…	12	AAGAAATTGATGATTGGAACATGT-1_AAAAAAGAATGATCTAGTTTGACT-348_CTGAACTCCGATCTACAATATGAC-559_TTAATCTTGTCATCTTAAACGTGT-1527_AAATTTCTAGCTCCGTCACTGTT-1721_AGGTGTCGTATCGTTATAGTAATC-1834_ATCAGCTCTGTTTGAACTCAAATT-1887_AAGGGTCGTTTGGTAGCGGTTACT-2098_TCAGGTGATCGGGATCTCCACAAG-2281_TCCCTTCGTCGAAAAATTGCGTGT-2470_TTAAAACTGCTGTTCAAAATGAAT-2720_AAATTCAAATGTCTAACTATCTGT-3166									0
Bcin06g03160	6	AATCTAACCAATCTAATTCTGAAT-1147_ATCTAACCAATCTAATTCTGAATT-1146_TGTTGAAACAAACTCGTAGGT-690_TGTTGAAACAAACTCGTAGG-691_ATCCATCTGAGGGAACGCAAAAGG-520_AAGTAGATAAGTAATTAGGGATA-4	4	AAGTAGATAAGTAATTAGGGATA-4_ATCCATCTGAGGGAACGCAAAAGG-520_TGTTGAAACAAACTCGTAGGT-690_ATCTAACCAATCTAATTCTGAATT-1146	Bcsod2_Cu/Zn superoxide dismutase								0
Bcin12g01520	6	TGTGAAGTTTGGGAGATTTTG-3565_AAAATCTTGTTGAGCCCTGCAGTG-2962_ACAAGAAATGGATACAAACTAG-2582_AAGGCGGAAAGATATGCATTTGTG-1098_ATTGATCTGACGCGCGAGATACGT-2273_CAAGAAATGGATACAAACTAGA-2581	5	AAGGCGGAAAGATATGCATTTGTG-1098_ATTGATCTGACGCGCGAGATACGT-2273_CAAGAAATGGATACAAACTAGA-2581_AAAATCTTGTTGAGCCCTGCAGTG-2962_TGTGAAGTTTGGGAGATTTTG-3565	Bcgo2_Glyoxal oxidase 2								0
Bcin15g00320	6	TCATATTCGACATGAAGAGACTGT-457_ATGTTTTGTATTTTTTATCTCAGG-26_AACTTTCGACTTTTCATCTGAACA-716_AACTTTCGACTTTTCATCTGAAC-717_AACTTTCGACTTTTCATCTGAA-718_ATGTCTCGTGAATTTAAGTTATA-143	4	ATGTTTTGTATTTTTTATCTCAGG-26_ATGTCTCGTGAATTTAAGTTATA-143_TCATATTCGACATGAAGAGACTGT-457_AACTTTCGACTTTTCATCTGAACA-716									0
Bcin15g00750	10	ATTAAACAATAAAAAATGGATGTG-233_AATCAAACAATATAAAATGGGCGT-237_TGGATCTTTTTGACGTGAAAT-361_AACATATCTCCATCATCTCTTCCG-1034_TATCTGGTACTCACATTGAAGCT-950_TGAATCTTTTTGACGTGAAAT-361_TCAATGTTCTTTTCTCTGTGTAAA-1149_ATCAAACAATATAAAATGGGCGTC-236_AAACGATCTTCTTATACTGAA-669_AAACGATCTTCTTATACTGA-670	6	ATTAAACAATAAAAAATGGATGTG-233_TGAATCTTTTTGACGTGAAAT-361_AAACGATCTTCTTATACTGAA-669_TATCTGGTACTCACATTGAAGCT-950_AACATATCTCCATCATCTCTTCCG-1034_TCAATGTTCTTTTCTCTGTGTAAA-1149									0
Bcin02g00870	1	AGATCGATTGACAGAACAATGTT-32	1	AGATCGATTGACAGAACAATGTT-32	Bcgst8_Glutathione S-transferase								0
Bcin01g08860	4	TGCTGATTTGTAGGATTTGAGATA-182_TCTTTTATCCAAAAGGACTAAA-327_ATAGATATCACTTGTGGAATTACT-1803_GTGTGTCTCTTCAATCAAAACAAT-690	4	TGCTGATTTGTAGGATTTGAGATA-182_TCTTTTATCCAAAAGGACTAAA-327_GTGTGTCTCTTCAATCAAAACAAT-690_ATAGATATCACTTGTGGAATTACT-1803	Bcdao6_D-amino acid oxidase 6								0
Bcin01g03540	8	TATTTCATCTGCTGTTTGGGTA-274_TATTTCATCTGCTGTTTGGGT-275_ATAAGAACTCTATTTTAGACAAAT-32_ATATGAAATTTTTATTTGACGTGG-1532_ATGAAATTTTTATTTGACGTGGAA-1530_AGGACTTCATCAAGATATTTGAAA-1840_GAATCTTGATGGAAATGGAGGACC-2558_AATCTTGATGGAAATGGAGGACCT-2561	5	ATAAGAACTCTATTTTAGACAAAT-32_TATTTCATCTGCTGTTTGGGTA-274_ATGAAATTTTTATTTGACGTGGAA-1530_AGGACTTCATCAAGATATTTGAAA-1840_GAATCTTGATGGAAATGGAGGACC-2558									0
Bcin07g02550	20	AAGGCTCAAGTTCCGGAATGATTG-1539_AAGGCTCAAGTTCCGGAATGATTG-1593_ATTAAACATACTCAAACGATCAAC-2332_ATTAAACATACTCAAACGATCAAC-2278_AGGCTCAAGTTCCGGAATGATTGT-1537_AGGCTCAAGTTCCGGAATGATTGT-1591_ATACTGTTGATGGAATGCTTAGCT-1611_ATACTGTTGATGGAATGCTTAGCT-1665_GTTTTGTTTGGACATGCCATATA-1864_GTTTTGTTTGGACATGCCATATA-1918_ACCTTCTGTCTTACGTGGCACGCT-1089_ACCTTCTGTCTTACGTGGCACGCT-1035_TTACATGACTATGATGTGGCAAGT-720_TTACATGACTAT…	14	AGAGGGCAGAGAATAGAACAGAGG-267_GACTATGATGTGGCGGTTGAGAGT-713_ACCTTCTGTCTTACGTGGCACGCT-1035_ACCTTCTGTCTTACGTGGCACGCT-1089_ACTCCACCATTATTTTCAGACTCT-1335_ACTCCACCATTATTTTCAGACTCT-1389_AGGCTCAAGTTCCGGAATGATTGT-1537_AGGCTCAAGTTCCGGAATGATTGT-1591_ATACTGTTGATGGAATGCTTAGCT-1611_ATACTGTTGATGGAATGCTTAGCT-1665_GTTTTGTTTGGACATGCCATATA-1864_GTTTTGTTTGGACATGCCATATA-1918_ATTAAACATACTCAAACGATCAAC-2278_ATTAAACATACTC…	Carbohydrate-Active enZYme								0
Bcin12g04840	2	ATTCTTGAAATTCGAAAGGCGACA-43_AAATAAGTATTGAGGAGTGACATG-163	2	ATTCTTGAAATTCGAAAGGCGACA-43_AAATAAGTATTGAGGAGTGACATG-163									0
Bcin09g05250	13	TTCTGTGATTGTTACTATTGTTGA-5_AAAATTGTATGTGCCGGATAAACT-1182_AAAATTGTATGTGCCGGATAAACT-1273_TTTTGACAGCTCTAATCGTGACGT-85_TTTTGACAGCTCTAATCGTGACGT-176_ACTAGATAAAAAGGACTGAATCTC-16_ACTAGATAAAAAGGACTGAATCT-17_GATACGACAGGAATGAGGACGTG-1155_GATACGACAGGAATGAGGACGTG-1246_GATACGACAGGAATGAGGACG-1157_GATACGACAGGAATGAGGACG-1248_GATACGACAGGAATGAGGACGT-1156_GATACGACAGGAATGAGGACGT-1247	7	TTCTGTGATTGTTACTATTGTTGA-5_TTTTGACAGCTCTAATCGTGACGT-85_TTTTGACAGCTCTAATCGTGACGT-176_GATACGACAGGAATGAGGACGTG-1155_AAAATTGTATGTGCCGGATAAACT-1182_GATACGACAGGAATGAGGACGTG-1246_AAAATTGTATGTGCCGGATAAACT-1273									0
Bcin13g00050	3	TATCTTCTGAACAATATTTTATT-903_ATCGATTTAAAAGTTAACTTTGT-1468_GATAGAGGATGGAAAATTGATCT-60	3	GATAGAGGATGGAAAATTGATCT-60_TATCTTCTGAACAATATTTTATT-903_ATCGATTTAAAAGTTAACTTTGT-1468									0
Bcin16g04800	60	TGAGTTCTGTCAAATCTACAAGTC-152_TGAGTTCTGTCAAATCTACAAGTC-152_TGAGTTCTGTCAAATCTACAAGTC-152_TGAGTTCTGTCAAATCTACAAGTC-391_TGAGTTCTGTCAAATCTACAAGTC-391_TGAGTTCTGTCAAATCTACAAGTC-391_AAGAAGAAGGAAACTGACAATTGG-1294_AAGAAGAAGGAAACTGACAATTGG-1321_AAGAAGAAGGAAACTGACAATTGG-1533_AAGAAGAAGGAAACTGACAATTGG-1560_AAGAAGAAGGAAACTGATAATTGG-1294_AAGAAGAAGGAAACTGATAATTGG-1321_AAGAAGAAGGAAACTGATAATTGG-1533_AAGAAGAAGGAAACT…	10	TGAGTTCTGTCAAATCTACAAGTC-152_TGAGTTCTGTCAAATCTACAAGTC-391_TAAGAGAACAAAATAGAGAAAA-1253_TAAGAGAACAAAATAGAGAAAA-1280_GAAGAAGAAGGAAGCTGACGATT-1296_AAATCTGAAAAGAAGTCAGCGAGT-1313_TAAGAGAACAAAATAGAGAAAA-1492_TAAGAGAACAAAATAGAGAAAA-1519_GAAGAAGAAGGAAGCTGACGATT-1535_AAATCTGAAAAGAAGTCAGCGAGT-1552									0
Bcin04g00640	43	ACATACTCTATGGCTCCACGCAAT-1329_TTTTCAATAATATTCAAGGCGT-8249_TTTGATTTTTCAGAACCAGTA-2593_AGGTTGAATTTGTGACATATACGT-4391_TCTCTTCTGTACTTATAAAATGAT-6349_AGGTCTCTAGTTGAAATTTCGCTT-5612_AATCGATATTTGATAGATAGAGCG-1743_ATTTAATGATGTTCTTTGTGATGT-8149_AATTTAATGATGTTCTTTGTGATG-8150_ACTGTTTGACTCTCGAAAAATGAA-2416_CTTCTACCAATCTGAATTTGAACC-5765_ATGTTGTTTGACTCTCGAAAAATG-2418_AATTTGTTCGTCTTACTTTCCGTT-464_ATTCTGTTTGACTCT…	19	AGTGAAACTATAAGAACTTTGACT-20_AATTTGTTCGTCTTACTTTCCGTT-464_ACATACTCTATGGCTCCACGCAAT-1329_ATCGATATTTGATAGATAGAGCGG-1742_ACTGTTTGACTCTCAAAAAATGAA-2416_TTTGATTTTTCAGAACCAGTA-2593_AGTGCGACAACAAAAGGAGGGATC-2833_ATTGATTCAGAGGAAAATGCATGT-3007_AGGTTGAATTTGTGACATATACGT-4391_TTATTATTTTTAGTGGTGGAGTC-4688_TCTGTGTACACTCTGTAGTAAAC-5165_AGGTCTCTAGTTGAAATTTCGCTT-5612_CTTCTACCAATCTGAATTTGAACC-5765_ATTGGAGTCTCGATTAA…	Bcpks20_Polyketide synthase					1			1
Bcin12g03260	11	TTAATTTTTGAAGGGAAGTCATT-116_ATAGATCCAATTTTTCTGATGGTT-1588_ATAGATCCAATTTTTCTGATG-1591_ATAGATCCAATTTTTCTGATGGT-1589_ATATGAAGAATGAAGAGAAACAGG-675_TTAATCGAGCTTTAATATGAATA-173_CGGTTGACTTTGTCAAGAAACGTG-335_CAAATAATAATGGACGGATAGAAT-1505_AAAGAATAATGGAGGAATAAAGAA-1510_CTGCTGTGATGATACTCAGA-1095_CTGCTGTGATGATACTCAGAA-1094	7	TTAATTTTTGAAGGGAAGTCATT-116_TTAATCGAGCTTTAATATGAATA-173_CGGTTGACTTTGTCAAGAAACGTG-335_ATATGAAGAATGAAGAGAAACAGG-675_CTGCTGTGATGATACTCAGAA-1094_CAAATAATAATGGACGGATAGAAT-1505_ATAGATCCAATTTTTCTGATGGTT-1588									0
Bcin06g04840	30	GGGATCTTTTGAAACTTGAAATT-1487_GGGATCTTTTGAAAATTGAAATT-1487_GGGATCTTTTGAAAATTGAAATTT-1486_TGGGATCTTTTGAAAATTGAAATT-1487_AGGAAACTGACGATTGGAACATG-388_AGGAAACTGACGATTGGAACAT-389_AGGAAACTGACGATTGGAATAGG-388_AGGAAACTGACGATTGGAACATGT-388_AGGAAACTGACGATTGGAATAGGT-387_TCTTCTCTCAGAATGTCACTCAAC-1300_AAGGAAACTGACGATTGGAACAGG-388_AAGGAAACTGACGATTGGAACATG-388_ACTCGAACTTACAATCTTCAAATT-2732_AGGAAACTGACGATTGGAAC-3…	6	GGAAACTGACGATTGGAATAGGTC-386_TCAGTTGAGAAGTATTATTTGAAG-597_AGGATTTCAGTGAGTATGTTATTG-1291_GGGATCTTTTGAAAATTGAAATTT-1486_ATTGTTAGTGACGGATTCAGTATG-2504_ACTCGAACTTACAATCTTCAAATT-2732	Carbohydrate-Active enZYme			1					1
Bcin15g00330	22	AGACGTGAATCTCCGATAATTGAT-174_TGAGGAATTTGAGGCATCTC-1195_TGAGGAATTTGAGGCATCTC-1353_TGAGGAATTTGAGGCATCTCA-1194_TGAGGAATTTGAGGCATCTCA-1352_TCATCTTCTTGAACTTTTGATCG-935_TCATCTTCTTGAACTTTTGATCG-777_TTGAGGAATTTGAGGCATCTC-1195_TTGAGGAATTTGAGGCATCTC-1353_AGGATAGTGGCCTACCATGGTG-801_AGGATAGTGGCCTACCATGGTG-959_GTTTGATGTATAGATCGTGAGTTC-899_GTTTGATGTATAGATCGTGAGTTC-1057_GTGGATCTAAAGCTGGTTGACTT-863_GTGGATCTAAAGC…	13	AGATGTGAATCTCCGATAATTGAT-174_CAAGTAGAAGTGAACGGAGAGAGT-331_GTTGTCTGTATAATTCATTTAGAC-397_TCATCTTCTTGAACTTTTGATCG-777_AGGATAGTGGCCTACCATGGTG-801_GTGGATCTAAAGCTGGTTGACTT-863_GTTTGATGTATAGATCGTGAGTTC-899_TCATCTTCTTGAACTTTTGATCG-935_AGGATAGTGGCCTACCATGGTG-959_GTGGATCTAAAGCTGGTTGACTT-1021_GTTTGATGTATAGATCGTGAGTTC-1057_TGAGGAATTTGAGGCATCTCA-1194_TGAGGAATTTGAGGCATCTCA-1352									0
Bcin01g05720	20	ACTAGAATCTCGTGTTATTAACCA-2695_ACTAGAATCTCGTGTTATTAACCA-2539_ATAGCAACAGTAGTGGTGGAGTGG-726_ATAGCAACAGTAGTGGTGGAGTGG-882_TAGAAAGATTGATTTCAATGACGT-546_ACAAGAATTGTGATGGAGTAGTAA-2936_ACAAGAATTGTGATGGAGTAGTAA-3092_ATAAGGAAAGTGAAAGATAGGAAC-3074_ATAAGGAAAGTGAAAGATAGGAAC-3230_ATTGTCTTTTTCTCAACCTCTCCT-2457_ATTGTCTTTTTCTCAACCTCTCCT-2301_ATGAAAATTCTGACTCTAACATC-76_ATGAAAATTCTGACTCTAACATC-76_TTTCAATTGAATTCACAG…	15	ATGAAAATTCTGACTCTAACATC-76_AAGTAAAATGAAATGGACAGACAG-492_TAGAAAGATTGATTTCAATGACGT-546_ATAGCAACAGTAGTGGTGGAGTGG-726_ATAGCAACAGTAGTGGTGGAGTGG-882_ATTGTCTTTTTCTCAACCTCTCCT-2301_ATTGTCTTTTTCTCAACCTCTCCT-2457_ACTAGAATCTCGTGTTATTAACCA-2539_ACTAGAATCTCGTGTTATTAACCA-2695_ACAAGAATTGTGATGGAGTAGTAA-2936_ATAAGGAAAGTGAAAGATAGGAAC-3074_ACAAGAATTGTGATGGAGTAGTAA-3092_TTTCAATTGAATTCACAGAACAGT-3186_ATAAGGAAAGTGAAAG…									0
Bcin11g03230	3	AAGTATCTGAGAACAATTATTTTT-1706_AAGACAAGATTAGAAACAAAGACA-1964_CTAATAAAAATGGATGAGATGG-36	3	CTAATAAAAATGGATGAGATGG-36_AAGTATCTGAGAACAATTATTTTT-1706_AAGACAAGATTAGAAACAAAGACA-1964									0
Bcin02g09240	4	ATCAATATCGTCACTATCATCAAT-664_GAACGGATAATGAGATTAAAAATT-17_AACGGATAATGAGATTAAAAATT-17_ATATTTGATGAGATGGATGACAGT-122	3	AACGGATAATGAGATTAAAAATT-17_ATATTTGATGAGATGGATGACAGT-122_ATCAATATCGTCACTATCATCAAT-664									0
Bcin02g06310	65	ATTATGTCATGTAGGACAGCGTGT-1293_ATTATGTCATGTAGGACAGCGTG-1294_TTATGTCATGTAGGATATGCGTGT-1293_TTATGTCATGTAGGACGTGTGTGT-1293_TTATGTCATGTAGGGTATGCGTG-1294_TTATGTCATGTAGGACATGTGTG-1294_TTATGTCATGTAGGACGTGT-1296_TTATGTCATGTAGGACGTGTATG-1294_TTATGTCATGTAGGACGTGTATGT-1293_TTATGTCATGTAGGATTTATGTGT-1293_TTATGTCATGTAGGATATGTGTG-1294_TTATGTCATGTAGGATATGTGTGT-1293_TTATGTCATGTAGGATTTATGTG-1294_TTATGTCATGTAGGACAAA…	3	GTGTGTTTGATGTTTGATTTTGAT-210_GTACTGAGATGGATAAGAACGCTC-1039_TTATGTCATGTAGGACAAATGTGT-1291									0
Bcin10g05910	20	AGTCACCTCTTTCCCTCAAACTCT-1301_AGTCACCTCTTTCCCTCAAACTCT-1469_ATACGTAGGAAGACTTGTTCTCGT-1350_ATACGTAGGAAGACTTGTTCTCGT-1518_CAAAGACGTGTAAGAGGTTAAAT-1259_AGACAAAGACGTGTAAGAGGTTA-1262_TGACAATTAGAAAATGAAAAGAGT-226_ACAAAGACGTGTAAGAGGTTAAAT-1259_AAGAACTTTAGAGAAAAAGAGATG-309_AAGAACTTTAGAGAAAGAGATGAG-305_AGTCTGAACAACATAGGTCGAGAA-2411_ATATAAGGCTAGTTGACGTGAGAT-1833_ATAGGAGAAAGACTAGTAAGATA-1097_GCAGAAAAAGAAGGA…	13	TGACAATTAGAAAATGAAAAGAGT-226_AAGAACTTTAGAGAAAGAGATGAG-305_ATAGGAGAAAGACTAGTAAGATA-1097_ACAAAGACGTGTAAGAGGTTAAAT-1259_AGTCACCTCTTTCCCTCAAACTCT-1301_ATACGTAGGAAGACTTGTTCTCGT-1350_AGTCACCTCTTTCCCTCAAACTCT-1469_ATACGTAGGAAGACTTGTTCTCGT-1518_AAAAAACTCCGGTGTCAGCGAACA-1575_ATATAAGGCTAGTTGACGTGAGAT-1833_CTGAACAACATAGGTCGAGAATG-2409_GCAGAAAAAGAAGGACATAGAAAG-2607_AATAGAATTATAACACCTGAACGT-2901									0
Bcin15g05370	8	ATCCTTCTGACTGTCTCAAACAT-1_ATCCTTCTGACTGTCTCAAACA-1_ATCCTTCTGACTGTCTCAAACATT-1_ATCCTTCTGACTGTCTCAAAC-1_ATCCTGATTTAGTAGCCACAGATC-1812_ACCAATTTCTGATTTTGTTTCTGA-1734_TTATTGTCTGATGTTAGAAAATC-530_AATATTGTCTGATGTGGAACCAGA-530	4	ATCCTTCTGACTGTCTCAAAC-1_AATATTGTCTGATGTGGAACCAGA-530_ACCAATTTCTGATTTTGTTTCTGA-1734_ATCCTGATTTAGTAGCCACAGATC-1812									0
Bcin15g01990	3	TTAACTTTTAGGTTTGAATCTGAA-13_ATTTTAGGCTTAAATTTGACTCTA-12_TAACTTTTAGGTTTGAATCTGAA-13	1	ATTTTAGGCTTAAATTTGACTCTA-12	Oxidative stress response								0
Bcin03g08840	18	AAGATAGAAGATGACGATTGGAAC-2863_TTACTTTAACTCTTTCATTTTCT-1059_TTTCACTCTGAATTAGAATTCTT-2488_TAAAATATCGCTCACACTCTAT-2641_TAAAATATCGCTCACACTCAAT-2641_ATCCGTCTCTCTAGTTTAAGCT-2768_TTTCTTCATCTTCGTTATCTGA-2510_TCACTCTGAATTAGAATTCTTCAG-2485_ATATTTGGTTGGTGAGTAGAAAAT-2425_TACGTTCTCCTTCTGATCTGC-864_CTTCGTCTCTCTATTTCAATTTG-2766_TGAGGATGTGGAAGATGAAGATG-2051_TGAAATCGAGATGTGATGTAGAGG-181_GCTTCGTCTCTCTATTTCAATTTG-2…	10	TGAAATCGAGATGTGATGTAGAGG-181_TACGTTCTCCTTCTGATCTGC-864_TTACTTTAACTCTTTCATTTTCT-1059_TGAGGATGTGGAAGATGAAGATG-2051_ATATTTAGTTGGTGAGTAGAAAAT-2425_TCACTCTGAATTAGAATTCTTCAG-2485_TTTCTTCATCTTCGTTATCTGA-2510_TAAAATATCGCTCACACTCAAT-2641_ATCCGTCTCTCTAGTTTAAGCTTT-2766_AAGATAGAAGATGACGATTGGAAC-2863									0
Bcin03g05610	5	ATATTTGAATCAAAAGTTGGACGG-858_ATAAGTCATTTCTGAAAATTCAAC-2005_ATAAGACATTTTTGAAGTTTAGGT-2007_TTTATCTCGTTATCTGATCTTCCT-1672_ATTGTCCGTCACTAGTTTGTAAGG-1031	4	ATATTTGAATCAAAAGTTGGACGG-858_ATTGTCCGTCACTAGTTTGTAAGG-1031_TTTATCTCGTTATCTGATCTTCCT-1672_ATAAGTCATTTCTGAAAATTCAAC-2005									0
Bcin13g05060	16	TTATGTATGTGTATAAATAGAGG-18_TTATGTATGTGTATAAATAGAG-19_TTATGTATGTGTATAAATAGAGGG-14_ATACATCGTGAAATAGACAAAGC-919_ATTGAATCTGAATCTATAAAATTC-935_ATTGAATCTGAATCTATAAAATT-934_TCTTTCTCTCTCTTTCTCTTGAA-558_AGACTCAGCTCTTGTACTCGTG-631_ATAGACATCTTACATAACAACATA-906_AATCCATAAATCGTGAAATTTCTG-923_TATGTATGTGTATAAATAGAGG-18_ATTGAGAATTTGGGCGTGAAATCA-218_AGGATTGAGAATTTGAGAAACA-225_ATAAATCGTGAGATAGACAAAGCG-918_ATAAATCGT…	6	TTATGTATGTGTATAAATAGAGGG-14_ATTGAGAATTTGGGCGTGAAATCA-218_TCTTTCTCTCTCTTTCTCTTGAA-558_AGACTCAGCTCTTGTACTCGTG-631_ATAGACATCTTACATAACAACATA-906_AATCCATAAATCGTGAAATTTCTG-923									0
Bcin10g06130	9	CTCCAACAAAATCTTCATTACTGT-991_GTTGGTGATTGAAAGCTTGGCT-1385_AACTTTGATTTTGAGAACCCCAAC-757_TTTCTATCTAGGGTTATGTCT-1710_ATTAACTTGATGCACAAAGCATTT-1923_TTGGTGATTGAAAGCTTGGCTA-1384_AATTTTGTTGAATACGCGACTTGG-154_TTGGTGATTGAAAGCTTGGCT-1385_AGGTGTATTGATGATCCTCACAAC-185	7	AATTTTGTTGAATACGCGACTTGG-154_AGGTGTATTGATGATCCTCACAAC-185_AACTTTGATTTTGAGAACCCCAAC-757_CTCCAACAAAATCTTCATTACTGT-991_TTGGTGATTGAAAGCTTGGCTA-1384_TTTCTATCTAGGGTTATGTCT-1710_ATTAACTTGATGCACAAAGCATTT-1923									0
Bcin05g04260	14	AATGTTGATGTCCGATGAACA-1601_ATAAAGAATGTGTAGTCTTCGAAG-3043_TCAATCTTCTAGCTCTGCTCATA-347_AATTTCCGTACTGTAACTGGTATT-801_GTTCGATGATGTTGTTGTGTTAAC-1163_ATAGTATTGAATGACAAGATGTG-1848_ATTATCCACCTGAACTTGTTTATT-1425_ATTCAATCTTCTAGCTCTGCTCA-349_GTTGAAACTGTCTCTTCTATATA-531_ATAAGAGAAAACAAAGAGTGAAAG-3061_TATCATTTCCCTTGTTAATCCA-2880_AGAGAAAACAAAGAGTAAAAGAGT-3058_ACTTCTTCGAGATATTTGAGACGA-117_ATTATCCTCCTGAACTTATTTTA…	11	ACTTCTTCGAGATATTTGAGACGA-117_TCAATCTTCTAGCTCTGCTCATA-347_GTTGAAACTGTCTCTTCTATATA-531_AATTTCCGTACTGTAACTGGTATT-801_GTTCGATGATGTTGTTGTGTTAAC-1163_ATTATCCACCTGAACTTGTTTATT-1425_AATGTTGATGTCCGATGAACA-1601_ATAGTATTGAATGACAAGATGTG-1848_TATCATTTCCCTTGTTAATCCA-2880_ATAAAGAATGTGTAGTCTTCGAAG-3043_ATAAGAGAAAACAAAGAGTGAAAG-3061									0
Bcin07g01090	20	AAGAAAATAATCAATGACGTAGTG-11_TGTGAATGGAAAAAGAAAAGAGA-34_GTGTGAATGGAAAAAGAAAAGAGA-34_TAAGAAAATAATCAATGACGTAGT-12_AGATGTACGCTGACTTAACCCTA-794_AAAGAAAGTTGTGTTACGAGAATC-41_AAAAGGAAAAAGATAAAGAGCT-31_CTTTTGATTCTGTCTTTTTCTGTA-518_CTTCATTTTCACTTTTTGGCAA-2510_ATCTATCCGATATCGGGTTAGCGG-2582_ATTCGAATCTGAACTGTTTAATTT-1932_AACCTGAAATCTCTGAATAAGAAT-2637_AACCTGAAATCTCTAATTAAGAGC-2639_AGAAGTAAAATCTGTGCACTCTCC-447_…	10	AAGAAAATAATCAATGACGTAGTG-11_AAAGGAAAAAGATAAAGAGCTT-30_TGTTGCCCTGGATGATGTGT-440_CTTTTGATTCTGTCTTTTTCTGTA-518_AGATGTACGCTGACTTAACCCTA-794_ATGCTGTAGTTTGAATAGAC-963_ATTCGAATCTGAACTGTTTAATTT-1932_CTTCATTTTCACTTTTTGGCAA-2510_ATCCGATATTCAGTATTCACATTG-2579_AACCTGAAATCTCTGAATAAGAAT-2637									0
Bcin05g07200	8	AGCCATCCTGTCTCAGACTCTC-722_ATGATGAATGTTGTGTGACTTT-118_ATGATGAATGTTGTGTGACTTTG-116_ATAAGGTTAATAAATGTTGGGACG-542_ATAAGAAGACAAGAAATGTAGATG-451_ATTATATGTGAAAGTTGCTCGATA-684_AGCAAGAACTATGGGAGAGAGGT-519_AGAAATGTGACTATTATGAAAGAG-635	7	ATGATGAATGTTGTGTGACTTTG-116_ATAAGAAGACAAGAAATGTAGATG-451_AGCAAGAACTATGGGAGAGAGGT-519_ATAAGGTTAATAAATGTTGGGACG-542_AGAAATGTGACTATTATGAAAGAG-635_ATTATATGTGAAAGTTGCTCGATA-684_AGCCATCCTGTCTCAGACTCTC-722									0
Bcin06g01390	14	TCTGTCTTATCGTCATGTCCACT-2698_TCTGTCTTATCGTCATGTCCACT-2569_AGGACTTTTCAACAGCTCGACAGA-1603_AGGACTTTTCAACAGCTCGACAGA-1603_TGTCTTATCGTCATGTCCACTGAT-2568_TGTCTTATCGTCATGTCCACTGAT-2697_CTGTCTTATCGTCATGTCCACTG-2560_CTGTCTTATCGTCATGTCCACTG-2689_ATCTGTATCTAGGTATATCTAAAC-751_ATCTGTATCTAGGTATATCTAAAC-751_AGGTCTCAGGTCTGAAATCCCTT-211_AGGTCTCAGGTCTGAAATCCCTT-211_TCGACGTCTTTTAGAGTTTTGAGT-474_TCGACGTCTTTTAGAGTTTT…	6	AGGTCTCAGGTCTGAAATCCCTT-211_TCGACGTCTTTTAGAGTTTTGAGT-474_ATCTGTATCTAGGTATATCTAAAC-751_AGGACTTTTCAACAGCTCGACAGA-1603_CTGTCTTATCGTCATGTCCACTG-2560_CTGTCTTATCGTCATGTCCACTG-2689	Cys2His2 transcription factor							1	1
Bcin05g01330	8	GAGAGAAAGATAAAAAAGAACTGG-161_AAGTCACCGTATGAATTGAAGGCG-615_TTGTTGTTGTTGTTGGTGACGAGT-810_AGATGCAATGTTTGTGGAGACTAA-848_AGAGAGAAAGGAAAAAGAAACTGG-154_AGAAGTTGTTGTTGTTACTGG-821_GTTGTTGTTGTTTCTGTTTTCTT-815_AGAGAAAAAGGCAAAAGAAACTGG-154	4	AGAGAAAAAGGCAAAAGAAACTGG-154_AAGTCACCGTATGAATTGAAGGCG-615_TTGTTGTTGTTGTTGGTGACGAGT-810_AGATGCAATGTTTGTGGAGACTAA-848									0
Bcin02g06210	8	TTTCCCTCTCCCAGATCTCGCTCG-670_TTTCCCTCTCCCAGATCTCGCTCG-670_AAAACTCTTTTTCGATCTCACAAT-678_AAAACTCTTTTTCGATCTCACAAT-678_TAAAAATCTTTTTCCCTTTGAACT-680_TAAAAATCTTTTTCCCTTTGAACT-680_CTTCCTCACTTTTTATACAAACA-879_CTTCCTCACTTTTTATACAAACA-879	2	TTTCCCTCTCCCAGATCTCGCTCG-670_CTTCCTCACTTTTTATACAAACA-879									0
Bcin12g00630	2	TTTTTGGATTTTAAAAGGTGTGAG-106_AATTGTAGGAGAGTAGAATCAAGG-87	2	AATTGTAGGAGAGTAGAATCAAGG-87_TTTTTGGATTTTAAAAGGTGTGAG-106									0
Bcin01g04670	3	TTCTGATCGTGAATTCATACTAGT-617_GAAAAATGGCAAGTACGATTCATG-1230_AGATTTTGAATTTGAGCTTCCA-206	3	AGATTTTGAATTTGAGCTTCCA-206_TTCTGATCGTGAATTCATACTAGT-617_GAAAAATGGCAAGTACGATTCATG-1230									0
Bcin16g04590	7	GTACGACGTTGTTGAATTATTATA-980_TGGGACCATCTTCAAAGTGAATTT-1096_TCCATTCTATCTCTGACGCATCGG-306_TGGGACCATCTTCAAAGTGAATT-1097_TACGACGTTGTTGAATTATTATA-980_TGGGACCATCTTCAAAGTGAATA-1102_AACTGGTACTTGTTGTTGATGGAG-598	4	TCCATTCTATCTCTGACGCATCGG-306_AACTGGTACTTGTTGTTGATGGAG-598_TACGACGTTGTTGAATTATTATA-980_TGGGACCATCTTCAAAGTGAATTT-1096									0
Bcin01g06060	7	GCTTTGAGAGTTTTGGTTAGAGG-112_CTTTGAGAGTTTTGGTTAGAGGG-111_TGTATTTTGTTAAAATTTTGTG-136_ATGAACGTTGTTGGATTTGTGCA-68_ATGAACGTTGTTGGATTTGTCCA-71_ATATCTTTGAAGTTTGGGTGTGCA-113_AATCAAGATCAAACTCTCCGCAGA-712	4	ATGAACGTTGTTGGATTTGTGCA-68_CTTTGAGAGTTTTGGTTAGAGGG-111_TGTATTTTGTTAAAATTTTGTG-136_AATCAAGATCAAACTCTCCGCAGA-712									0
Bcin01g03500	25	AAGTGCTTTCAAATCTTTCCTGAA-5471_ATTTCTCATCATGGACGAAGATCG-3167_TGAATCTGTTTTAAAATGAATGAC-1916_CACATCATCCAGGGCAACAAG-5516_ACATCTAGACCTTTTCGAACCGTT-1712_TTGATGATCTAGAAGAATTT-1120_TTGATGATCTAGAAGAATTTA-1119_AACTTTGATGATCTAGAAGAATTT-1120_ATAAGGATACTGAAATGCATGTGT-597_ACACATCATCCAGGGCAACAAG-5516_GATTGAGATCTCGATTTGTACTG-1807_TTGATGATCTAGAAGAATTTAA-1118_TTAATCTGATTTGTACTAACTTTC-2702_AGGCGACTTTGTACCCAGAGGACT-…	16	ATTTAATCAAACTCTGTGTACC-46_ATAAGGATACTGAAATGCATGTGT-597_TGATGATCTAGAAGAATTTAAA-1117_AGGCGACTTTGTACCCAGAGGACT-1526_ACATCTAGACCTTTTCGAACCGTT-1712_GATTGAGATCTCGATTTGTACTG-1807_TGAATCTGTTTTAAAATGAATGAC-1916_TTAATCTGATTTGTACTAACTTTC-2702_ATTTCTCATCATGGACGAAGATCG-3167_ACTATGGTAGGATGATTGAGATTT-3828_ACTTGCAAAATGGATCTGTTTATC-4015_ATGACTTTTGACTTTGCACGCATA-4796_AAGTGCTTTCAAATCTTTCCTGAA-5471_ACATCATCCAGGGCAAC…									0
Bcin11g04160	2	AGTGACATGACTATGAATTGAATT-940_TTGGATTGGCTTGAAAAAGTAGT-141	2	TTGGATTGGCTTGAAAAAGTAGT-141_AGTGACATGACTATGAATTGAATT-940									0
Bcin14g02500	13	AAACTTTGAGTGTGCATAAGTAGA-1943_ATTCAATATTTGAGCTTTCGATCC-2106_CTGACTCCGACACTGGCTGTG-992_CTGACTCCGACACTGGCTGT-993_TGACTCCGACACTGGCTGTGAGGT-988_ATATCCTGAACTGTCGTAAAAAGT-2813_TACAAACGAGTTTAATTGTGACGG-659_AGTAAAATGATAAGAACTTTGACT-510_AACAGACAACGAAATCAAGAATT-2119_ATTTTTCATTTGAACACCTGAACT-2204_GCTCCGACTCTGACTCTGACTTT-987_GCTCCGACTCTGACTCTGACTTTC-986_TTCTTGGATGATCCTCAATGACGG-1383	8	AGTAAAATGATAAGAACTTTGACT-510_TACAAACGAGTTTAATTGTGACGG-659_GCTCCGACTCTGACTCTGACTTTC-986_TTCTTGGATGATCCTCAATGACGG-1383_AAACTTTGAGTGTGCATAAGTAGA-1943_ATTCAATATTTGAGCTTTCGATCC-2106_ATTTTTCATTTGAACACCTGAACT-2204_ATATCCTGAACTGTCGTAAAAAGT-2813									0
Bcin01g11500	8	CACAAGTGAGGTCTAGGAAAAGT-1198_ACCGACGCGTGTGATTTATAAATA-397_CCTCTTGTCAGAATAACATCTCCG-147_AATAGCTTTGATGATCACTCAACT-579_ATTCCACAAGTGAGGTCTGAGAAG-1203_ATCCACGAGTGAGGTCTGGAGAGG-1203_TTCCACAAGTGAGGTCTGAGAAGG-1202_ATTATCCTAGAGAATAATGTAGCT-1701	5	CCTCTTGTCAGAATAACATCTCCG-147_ACCGACGCGTGTGATTTATAAATA-397_AATAGCTTTGATGATCACTCAACT-579_CACAAGTGAGGTCTAGGAAAAGT-1198_ATTATCCTAGAGAATAATGTAGCT-1701									0
Bcin13g03090	8	CACTCTAAAAGCTAGCTCAAAGG-1034_AGAGGTTAGAGCATCGCATT-358_CACTCCAAAAGCTAGCTCAAAGG-1034_CACTCCAAAAGCTAGTTCAAAGG-1034_CACTCAAAAAGTTAGCTCAAATGG-1033_TCACTCCAAAAGCTAGTTCAAAGG-1034_ACACTCCAAAAGCTAGATCAAGGG-1034_CAAAAAGCTAGCTCAAAGAGAGG-1030	2	AGAGGTTAGAGCATCGCATT-358_CAAAAAGCTAGCTCAAAGAGAGG-1030	Protease				1				1
Bcin12g04630	1	CTATATAGAAGTTGATATGACAGG-255	1	CTATATAGAAGTTGATATGACAGG-255									0
Bcin05g03450	4	TGGATTTGTTGTTGTAGAAAACTC-373_ACTTCCATCTTCTCTGTTTTCTCT-2014_TGGATATGTTGTTGTATAGTACT-374_GATCATGATCAGAGTTATTCTGGA-560	3	TGGATTTGTTGTTGTAGAAAACTC-373_GATCATGATCAGAGTTATTCTGGA-560_ACTTCCATCTTCTCTGTTTTCTCT-2014	Transporter		1						1
Bcin05g06490	5	AATTTCTTCATATCGGTCTTGT-578_ATTTCTTCATATCGGTCTTGTC-577_AGATTGTTGGGTGCTCTGAAGTG-382_AGATTGTTGGGTGCTCTGAAGTGA-379_ATATGTTGTTGAAGAAGAAGGAAT-134	3	ATATGTTGTTGAAGAAGAAGGAAT-134_AGATTGTTGGGTGCTCTGAAGTGA-379_ATTTCTTCATATCGGTCTTGTC-577									0
Bcin09g05130	5	GAATTATAATTGATCACGTGT-1079_TTTCTCTTCCCTTTCCCAAACTCT-1182_AATTGTTTAGTTTGTTTTTCTGGC-579_TTATGTTGCATTTCTGTAAAAGAC-1092_GGGATTTCTGTAATTATAAACTT-1089	3	AATTGTTTAGTTTGTTTTTCTGGC-579_GAATTATAATTGATCACGTGT-1079_TTTCTCTTCCCTTTCCCAAACTCT-1182									0
Bcin13g01290	33	GAACTTGATCTTTAGTGGCGGCAA-5063_TTTCTCCTTTGATGTGTAACTCAA-5589_GAAGTCTGTTACTCAATATGAATG-3_AATTGTTTGACTCTCTAGAAATA-1642_AAGAGACGTCTGATAATTGAAAAA-2812_GATGTGGTCTCTGAATCTGAACT-2783_CTGAACAGAATTTGGAAAGGT-1371_AAACGATCGAGAGTGTAAATTCCA-637_TTTGGACGTTGGGGTACTACATG-4877_GATCTTGATCTCTTTATGGAATT-5272_GATCTTGATCTCTTTATGGAAT-5273_AAAACTGGCATTCTGATTAAT-625_AAGGTGTCATGTTGGACGAATGTG-3968_GATCTTGATCTCTTTATGGAATTT-5…	21	GAAGTCTGTTACTCAATATGAATG-3_ATATAAGACTCTAATTCAAAACTT-48_AAAACTGGCATTCTGATTAAT-625_CTGAACAGAATTTGGAAAGGT-1371_GGGAATTTGATTAGGAAGAAAGTA-1426_AATTGTTTGACTCTCTAGAAATA-1642_AAGACTTGAATTTGAGACACCTGA-2089_AATTATCCACTCTTTCATCAAAAG-2108_TTAGGTTTGTATTTTTTGATGTGG-2631_GATGTGGTCTCTGAATCTGAACT-2783_AAGAGACGTCTGATAATTGAAAAA-2812_ATGATTGAGAGAATTGATATAATT-3278_TCTCTCGACTTGAAATTTGTTGTT-3748_ATGTTGGGCGAGTCATCTCTGAA…									0
Bcin01g01420	7	CGATCATCCGTTGCAGCAGACG-328_AGACGATCGAGTTGAGTATTTACT-121_ATCTATTACTGGTGGGATGTGAC-306_ATCTATTACTGGTGGGATGTG-308_AGGATGAAACACTTTCAACGATG-367_AGGATGAAACACTTTCAACGATGT-366_AAGGATGAAACACTTTCAACGATG-367	4	AGACGATCGAGTTGAGTATTTACT-121_ATCTATTACTGGTGGGATGTGAC-306_CGATCATCCGTTGCAGCAGACG-328_AGGATGAAACACTTTCAACGATGT-366									0
Bcin01g10840	6	TTATGTTCTTCAACTTTAGATGTG-1055_ATTTGTGTGTCTGAGATCATTTCA-543_CAACCCAAAAGAAACAAGACGT-68_ATAGAATTCTGGAATATCTACT-165_ATTTTCATTCAAAAGTCACTCAAC-990_TTTGTGTGTCTGAGATCATTTCA-543	5	CAACCCAAAAGAAACAAGACGT-68_ATAGAATTCTGGAATATCTACT-165_TTTGTGTGTCTGAGATCATTTCA-543_ATTTTCATTCAAAAGTCACTCAAC-990_TTATGTTCTTCAACTTTAGATGTG-1055									0
Bcin08g06100	7	CCTTTCGTCTCTATGTTTATTTT-1219_ACGTTGTAGCTCTACTAGATTTAA-544_ACGTTGTAGCTCTACTAGATTTA-545_TTTCTTGTAGATTTATCAATGTGT-786_GTTGTAGATCTAATTGATGTATG-543_GTTGTAGATCTAATTGATGTAT-544_CTAGTTCTTTGACTTTTTCTA-1037	4	GTTGTAGATCTAATTGATGTATG-543_TTTCTTGTAGATTTATCAATGTGT-786_CTAGTTCTTTGACTTTTTCTA-1037_CCTTTCGTCTCTATGTTTATTTT-1219									0
Bcin10g01940	10	ATGTGATATAATTTGAAGTTTGAG-1820_TCTTTTTCCATTGTTATACGTAGT-2048_AGAGTTAATCGAGGTGCTTACG-2477_ACATAAAATTGAACTGAGAGACTG-164_ACATAAAATTGAACTGAGAGACT-163_GAGGTCTGATAGAGGAAATTAC-1945_GAGGTCTGATAGAGGAAATTACTG-1942_AAACCTCTTTTGGCATTTCTGAAG-507_AAATGACATCGATCTGTAAGGAGT-1023_AGGTCTGATAGAGGAAATTACT-1944	7	ACATAAAATTGAACTGAGAGACT-163_AAACCTCTTTTGGCATTTCTGAAG-507_AAATGACATCGATCTGTAAGGAGT-1023_ATGTGATATAATTTGAAGTTTGAG-1820_GAGGTCTGATAGAGGAAATTACTG-1942_TCTTTTTCCATTGTTATACGTAGT-2048_AGAGTTAATCGAGGTGCTTACG-2477									0
Bcin16g02520	57	ATTCTTTATCATTGATGTTGGACG-5375_AGGCGAATATATTGATGTACTCTT-9801_AAGTAATGGCAATATAGACTATAG-6242_TTGTGTGTTGTTGATATTGTGAGC-8108_CGACTATTGCCCCAAAAGCTCT-3449_AAATAATACTAACTGACTCTTTCT-8827_TTTGTTGTATGTTGATGATATG-8113_TTCTGAAAATACTGTTTTATTC-2891_TTGAACTTCGAATCTTTTCAATT-2541_AAAGACTTCTAGCTTTATCACTGC-3130_AGTGGCCTCAATTGTATAATTCGC-4391_ACAGATTGAGTCAAATTTGGG-8889_ACAGATTGAGTCAAATTTGGGCGA-8886_ATAATACTAACTGACTCTT…	33	ATACCTTTATTTTTTTCTGTGAGA-305_ATTCGCTTGAAGGTATCTGTT-583_ATCGTGAAGTAGACAAAACACATA-692_CGAATTATCATTCTTGAAGGG-1110_ATGAATCTGGCACATGAAATAAGT-1616_TTTTCAAGTAGGAAAAGATTTAGG-1769_GTTCGACATCTGCTATATATACAT-2036_CTCTAGGAATCTCTGGTACTT-2470_ATGAACTGTCGGATCTTTTTCAGA-2538_TTCTGAAAATACTGTTTTATTC-2891_AAAGACTTCTAGCTTTATCACTGC-3130_TCGATATTTGGAAAACTTGAACCA-3326_CGACTATTGCCCCAAAAGCTCT-3449_GTTGCGAGTTCGAGTCACCAAAGG-…									0
Bcin09g06730	13	AAGGGTATTTTGAATTCAAGAG-29_ATGATTTTGATTGAAGAAATGA-91_ATGATTTTGATTGAAGAAATGAAG-89_ATGATTTTGATTGAAAAAACTCA-531_TTGGATGATTTTGAATTGACACGG-93_ATCGATCTTGAAGACTTCTACTCG-963_AAAAGTTGTTGATGTGTTTGGC-467_AAAAGTTGTTGATGTGTTTGGCA-468_AAAAGTTGTTGATGTGTTTGGCT-466_ATGATTTTGATGGAAGGAATAAAG-530_AAGAGAAAGATACTTGGGCAGAGA-334_AGCGGTGACGGTGACAGTAGCGGT-1680_AATGATTTTGATTGAAAAAACTCA-531	7	AAGGGTATTTTGAATTCAAGAG-29_ATGATTTTGATTGAAGAAATGAAG-89_AAGAGAAAGATACTTGGGCAGAGA-334_AAAAGTTGTTGATGTGTTTGGCT-466_ATGATTTTGATGGAAGGAATAAAG-530_ATCGATCTTGAAGACTTCTACTCG-963_AGCGGTGACGGTGACAGTAGCGGT-1680	Carbohydrate-Active enZYme			1					1
Bcin01g03270	6	TTTTTGAAAGACTGTGACTTA-692_TTTTTGAAAGACTGTGACTT-693_GATACAATAATATAAGCGCTGATA-63_TTTTGAAAGACTGTGACTTA-692_TTTTGAAAGACTGTGACTTAAAG-689_TTTTTGAAAGACTGTGACTTAAA-690	2	GATACAATAATATAAGCGCTGATA-63_TTTTGAAAGACTGTGACTTAAAG-689									0
Bcin01g00190	4	ATGTGGGTTCTTGATTGATCA-31_AATAGGACTCATGTATAATTAAAG-849_AATTTATTATTGATTAAGACTGAA-1295_ATAATTTATTATTGATTAAGACTG-1295	3	ATGTGGGTTCTTGATTGATCA-31_AATAGGACTCATGTATAATTAAAG-849_ATAATTTATTATTGATTAAGACTG-1295	Bcmho1_similar to yeast MHO1, Protein of unknown function								0
Bcin13g05720	8	ATTCAAATCTGATTGGCCGAACGG-1947_AAATGCTCTTTAATCTTGTGGTCT-757_TTTCTCCTCTTCGGCCATGAAT-719_TTATTGATCTTAAAGAATGTTTA-303_AAAATGCTCTTTAATCTTGTGGTC-758_AAAATGCTCTTTAATCGTATGGTC-758_ATTTCACGCACTTTGGCTCCAAAA-958_TCTCCTCTTCGGCCATGAATAG-717	5	TTATTGATCTTAAAGAATGTTTA-303_TCTCCTCTTCGGCCATGAATAG-717_AAATGCTCTTTAATCTTGTGGTCT-757_ATTTCACGCACTTTGGCTCCAAAA-958_ATTCAAATCTGATTGGCCGAACGG-1947	Bcprd1_Dyp-type peroxidase								0
Bcin05g04540	12	AATAATAAGATCTAAATACCTATC-2193_ATTACGATTTTCAAGGATTCTCGA-1638_ATTCTAGGCTGGCTTTGTAGG-1624_AGATATTGACTTGTCGGTTGTTGG-191_AATCAAGGATCAACAGATTGTACC-57_GAGAGGAAAACATGAATTCACGTG-73_TTTTTCGTCTGGTATCTGAAGTT-686_AATCTGATGCGCTGATACATT-1375_CATCTCTTCTCCGATACCTGT-1948_ATCAAGGATCAACAGATTGTACCT-54_TTCCATTTTTGCCCCTAGACCATG-2009_AAAATGAAATCTGACATCAATGTG-2213	10	ATCAAGGATCAACAGATTGTACCT-54_GAGAGGAAAACATGAATTCACGTG-73_AGATATTGACTTGTCGGTTGTTGG-191_TTTTTCGTCTGGTATCTGAAGTT-686_AATCTGATGCGCTGATACATT-1375_ATTCTAGGCTGGCTTTGTAGG-1624_CATCTCTTCTCCGATACCTGT-1948_TTCCATTTTTGCCCCTAGACCATG-2009_AATAATAAGATCTAAATACCTATC-2193_AAAATGAAATCTGACATCAATGTG-2213									0
Bcin02g02140	1	AAGCTTGAAGACTGATGAAACATG-316	1	AAGCTTGAAGACTGATGAAACATG-316									0
Bcin09g03610	31	AAAGATTCTTGGAGGCTACTCA-2547_AAAGATTCTTGGAGGCTACTCA-2591_AGAGTAGAATCAAGGGATCAACGT-3425_AGAGTAGAATCAAGGGATCAACGT-3469_AGAGTAGAATCAATGGATCAACA-3425_AGAGTAGAATCAATGGATCAACA-3469_ATCTCATGAATATCGAACACCAG-280_ATCTCATGAATATCGAACACCAG-280_ATCTCATGAATATCGAACACCAGA-279_ATCTCATGAATATCGAACACCAGA-279_ATACAATGTTATCTAGAACAATCT-3236_ATACAATGTTATCTAGAACAATCT-3280_TAAAGATTTTTGGAACATATACAA-2546_TAAAGATTTTTGGAACATATA…	15	AGTTGTGTGATCTTTTGAGATATT-149_ATCTCATGAATATCGAACACCAGA-279_ATATATGAGTGGTGACATTAGG-382_ATCAGGAATATAACTTGAGTCTGG-2107_ATCAGGAATATAACTTGAGTCTGG-2151_ACCAGATTTCTTGATACACAATTG-2439_ACCAGATTTCTTGATACACAATTG-2483_TAAAGATTTTTGGAACATATACAA-2546_TAAAGATTTTTGGAACATATACAA-2590_ATACAATGTTATCTAGAACAAACT-3236_ATACAATGTTATCTAGAACAAACT-3280_AGAGTAGAATCAATGGATCAACA-3425_AGAGTAGAATCAATGGATCAACA-3469_AGTGTATTGAGAACCA…									0
Bcin02g01460	12	GTCAGTATTATCAGTTTAAGCGTG-2217_ACCATCTTCATCTGACTCATCTGA-1948_TGGATTTGAGCAACAACAGAC-1479_TATCTGATCTCCTTTATGGG-1908_AAGTTGGTAATGATCTCATTAGAG-1542_ATATCTGATCTCCTTTATGGG-1908_AAGATTCATCAGGTCAAAGTTAGG-1614_GAAAGGTTGTGACATTTTCAAAGG-104_GTGGCGAACGAGATATTTGGGAGA-926_TGGATTTGAGCAACAACAGTC-1479_CATCTTCATCTGTTCGATCATCAC-1947_AACGTGACATTCCGATCCAAGAAT-479	9	GAAAGGTTGTGACATTTTCAAAGG-104_AACGTGACATTCCGATCCAAGAAT-479_GTGGCGAACGAGATATTTGGGAGA-926_TGGATTTGAGCAACAACAGTC-1479_AAGTTGGTAATGATCTCATTAGAG-1542_AAGATTCATCAGGTCAAAGTTAGG-1614_ATATCTGATCTCCTTTATGGG-1908_CATCTTCATCTGTTCGATCATCAC-1947_GTCAGTATTATCAGTTTAAGCGTG-2217	Bchfa1_similar to yeast HFA1, Mitochondrial acetyl-coenzyme A carboxylase								0
Bcin12g01020	8	TTTGACGATTTGAAGAAAAC-1293_TCATGTAGAGTAAGAAGTGCCC-57_GTTGCTTGACCGTATTTTGGATT-259_AACATGACTTTGTGTGATTTAAGG-235_TTTTGACGATTTGAAGAAAAC-1293_CATGTAGAGTAAGAAGTGCCCA-56_TGTTGTTGATTATGGTATTGAGTG-31_ATACGGATCGAGATTTGAAGATA-505	6	TGTTGTTGATTATGGTATTGAGTG-31_CATGTAGAGTAAGAAGTGCCCA-56_AACATGACTTTGTGTGATTTAAGG-235_GTTGCTTGACCGTATTTTGGATT-259_ATACGGATCGAGATTTGAAGATA-505_TTTTGACGATTTGAAGAAAAC-1293	Bcoah_Oxaloacetate acetylhydrolase								0
Bcin10g01610	7	GCGGTACAATCTAAATCTGGTTT-2448_ATCTTGTACTTTGATTTGCCTTCA-128_CACTTTTTGTCCTACGTGTATTGT-720_CATCTCGACTCTCATATCAGCT-1139_ATTATTATTAGTATGGATAGACGT-24_ATAAATCTTGAATCGAACTCA-2440_GAGTGAAAATTGAAAGTTGGATG-1241	6	ATTATTATTAGTATGGATAGACGT-24_ATCTTGTACTTTGATTTGCCTTCA-128_CACTTTTTGTCCTACGTGTATTGT-720_CATCTCGACTCTCATATCAGCT-1139_GAGTGAAAATTGAAAGTTGGATG-1241_ATAAATCTTGAATCGAACTCA-2440									0
Bcin08g04120	16	TCATCGATCGCCCCTTAAAGTTGT-2510_TGCGAGTAGAGATTGTTGTA-78_ATGCGAGTAGAGATTGTTGT-79_ATGCGAGTAGAGATTGTTGTA-78_TTGAGTACAAATTGTAGAACCA-2868_TCATCGATCGCCCCTTAAAGTTG-2511_AGTCATATGAGGACTGAAAAGACG-2941_TTTTGATATCTATACTCTGCTGAT-774_ATGTATTGGATTGGTGTAAACACC-612_TATCGTGCTTGAAGTCTTTATC-1447_ATCGTGCTTGAAGTCTTTATCAAA-1444_ATCGTGCTTGAAGTCTTTATCA-1446_GAATCGTGCTTGAATTTTGTGTA-1445_TTGAGTACAAATTGTAGAACC-2869_AAAATTGAT…	8	ATGCGAGTAGAGATTGTTGTA-78_ATGTATTGGATTGGTGTAAACACC-612_TTTTGATATCTATACTCTGCTGAT-774_ATCGTGCTTGAAGTCTTTATCAAA-1444_AAAATTGATGAAGCTGACGATGTT-2337_TCATCGATCGCCCCTTAAAGTTGT-2510_TTGAGTACAAATTGTAGAACCA-2868_AGTCATATGAGGACTGAAAAGACG-2941	Protease				1				1
Bcin01g01610	8	AAATATACGAACAACTTTAAGGGG-1603_TGTGAAGTTGTGGGTGTGGAGAA-507_TGTGAAGTTGTGGGTGTGGAGAAT-506_TAACAATTAAAAGTGGACGAATG-173_ATTATATATCTTTTTTTCACGTGT-1657_AGACAATAGTTCGGACGGAGTTA-80_ATTTGATTATTTATGTTTGTAGA-1663_ATTTGATTATAGATGTTCTTGTG-1663	5	AGACAATAGTTCGGACGGAGTTA-80_TAACAATTAAAAGTGGACGAATG-173_TGTGAAGTTGTGGGTGTGGAGAAT-506_AAATATACGAACAACTTTAAGGGG-1603_ATTATATATCTTTTTTTCACGTGT-1657									0
Bcin01g05760	25	TTGTCTGAGTGGTGTCGGTTAG-5475_AGTGAGATTTTTGGGAGAGAGACG-5454_AATATTAATCCGACTTCCCAACCT-339_AATAACAACTCTATCTTCGGGATT-1947_ATGAGAATTGGAGAAGTTATT-2727_ATCATAGTCGAGGTGTGCAC-2888_ATATTAATCCGACTTCCCAACCTA-338_ATGACGTATGACTCCAGATTAATT-3118_ATCATAGTCGAGGTGTGCACA-2887_ATCGATAGAGAATAGATAACTCT-4715_TTTTTCTGAGCTGAAATCAAATTC-4186_GTGAGATTTTTGGGGGAGAGACGC-5453_GTGAGATTTTTGGGAGAGAGACGC-5453_CTTGGACTCAATACAGGATATTG-…	18	ATATTAATCCGACTTCCCAACCTA-338_ACGACTAAAGCTCAAACAATCACT-594_ACTCGTGGAACTTGTGTTTCTATT-1002_AGCGATGATGCATTAAAAAGATGG-1034_AATAACAACTCTATCTTCGGGATT-1947_ATGAGAATTGGAGAAGTTATT-2727_ATCATAGTCGAGGTGTGCACA-2887_ATGAAGTTCTGATTAATCTGAGTC-2971_ATGACGTATGACTCCAGATTAATT-3118_ATTCTGGCTCCGTCTCTGATTAGA-3359_TTTTTCTGAGCTGAAATCAAATTC-4186_ATCGATAGAGAATAGATAACTCT-4715_GTGAGATTTTTGGGAGAGAGACGC-5453_TTGTCTGAGTGGTGTCGG…									0
Bcin13g02620	17	TCAGTATAACTCATCCCAGCATA-1966_AATTGTACCTTGTAGCGAATTGTT-1255_AAATATCGGTAGGACTGACACGTG-553_ATAAAGATTTTCTGAAGAACAAGA-1558_ATTTTACCTCGTGGCGATTTCTTC-1254_AATAGGAAGGAACTCTTGTTAAGA-1923_TTTTGATACCATGTAGAATTAGGT-1235_TTTTGATACCATGTAGAATT-1239_AAGAACGATATGAGTGTTAAACT-20_GAATATTGAGAAAATCTTGTACGG-173_ATCGTAGATGTTCTTGTGATGATG-1050_ATAGGAAGGAACTCTTGTTAAGGT-1922_ATAGGAAGGAACTCTTGTTAAGAT-1922_GATTTCAGTAGTTCAGTTG…	10	AAGAACGATATGAGTGTTAAACTA-19_GAATATTGAGAAAATCTTGTACGG-173_GAAATATCGGTAGGACTGACCTGT-552_GATTTCAGTAGTTCAGTTGGTTG-587_ATCGTAGATGTTCTTGTGATGATG-1050_TTTTGATACCATGTAGAATTAGGT-1235_ATTTTACCTCGTGGCGATTTCTTC-1254_ATAAAGATTTTCTGAAGAACAAGA-1558_ATAGGAAGGAACTCTTGTTAAGAT-1922_TCAGTATAACTCATCCCAGCATA-1966									0
Bcin03g02860	12	GGGTCTCGATCGTTCTTCTACTTG-1323_AAGAGAGAATATGAAAAGTGA-451_AAGAGAGAATATGAAAAGTGAAGG-448_ATGTGTGTGTGTGTGTGTATCT-272_ATGTATATGTATATATCTGAAGTG-253_ATGTATATGTATCAATGATTGTG-251_AAATTTCACTGAAGATCGATGATA-1206_AAGAATCTTCCAACTTACCTTTGA-132_AGGCAAGTGAGAGAGAACAGACAG-392_ATCTTCCTCTGAATCTTCATCTTC-1466_GGGTCTCGATCGTTCTTCTACTT-1324_AATTAATTGGTCAACAGGTATTGG-334	9	AAGAATCTTCCAACTTACCTTTGA-132_ATGTATATGTATCAATGATTGTG-251_ATGTGTGTGTGTGTGTGTATCT-272_AATTAATTGGTCAACAGGTATTGG-334_AGGCAAGTGAGAGAGAACAGACAG-392_AAGAGAGAATATGAAAAGTGAAGG-448_AAATTTCACTGAAGATCGATGATA-1206_GGGTCTCGATCGTTCTTCTACTTG-1323_ATCTTCCTCTGAATCTTCATCTTC-1466	Bcsis1_similar to yeast SIS1, Type II HSP40 co-chaperone that interacts with the HSP70 protein Ssa1p								0
Bcin02g06510	15	GACAAATTGAAAAGTGACGGACAG-80_TTCATCTTCTCGATCGTTTGATT-1500_TCATTCTCTGAAAACAACAAAG-2697_GATGAAGACAAAGAAGAAGACGT-446_GATGAAGACAAAGAAGAAGACGTT-445_AAAGAACTGTGAATAACCATTTCC-1411_TAGGTGAAGACGATGATGATATGC-448_ATGATGACTCAACAGACTGAATG-1020_ATGAAGACAAAGAAGAAGACGT-446_ATGAAGACAAAGAAGAAGACG-447_AAGACGAAGATGACGATCAAGATT-441_GGACGTCTCTGATGTATCTGAAAG-1872_GATGAAGACAAAGAAGAAGACG-447_GACGTCTCTGATGTATCTGAAAG-1872_C…	7	GACAAATTGAAAAGTGACGGACAG-80_AAGACGAAGATGACGATCAAGATT-441_ATGATGACTCAACAGACTGAATG-1020_AAAGAACTGTGAATAACCATTTCC-1411_TTCATCTTCTCGATCGTTTGATT-1500_GACGTCTCTGATGTATCTGAAAG-1872_TCATTCTCTGAAAACAACAAAG-2697									0
Bcin14g03090	16	GACATTATCTACTGATTGACTTT-3096_ATGACACTGGAGTAATTTGGTAGT-669_ATGGTTTGACTTGACACGGAGT-3395_ATTGATAGAAGAAAGGAAAATGAT-132_ACATGGTTTGACTTGACACGGAGT-3395_TTTCCTTTGATCTTGTGGTTCTT-2034_TTTCCTTTGATCTTGTGGTTCTTA-2033_TAGTTTGACTTGACATGAAATTA-3395_ATTTCCATCAAGACAAGTCAGCCT-31_AATGGTCTGTTTTGCATTATGAAA-2992_AGGGTAATTGACTGGTGATGATTG-2021_ATGGTTTGACTTGACACGGAGTT-3394_AGGATCGAACGTGAGTTTGCAAGG-2721_AATGTGTATATGAGATTGC…	10	ATTTCCATCAAGACAAGTCAGCCT-31_ATTGATAGAAGAAAGGAAAATGAT-132_AATGTGTATATGAGATTGCGGACA-290_AAAGTCGTTAATTGTGATGGAGTA-338_ATGACACTGGAGTAATTTGGTAGT-669_AGGGTAATTGACTGGTGATGATTG-2021_AGGATCGAACGTGAGTTTGCAAGG-2721_AATGGTCTGTTTTGCATTATGAAA-2992_GACATTATCTACTGATTGACTTT-3096_TTGGTTTGACTTGATTTGAAATT-3391									0
Bcin14g04470	5	GAGTGGCTTTTGAGAGAATAATT-1058_AAGGAGCGAGATTTGTATATGTGC-1327_TAGTAGAGTCTTGAGGAACGGT-1341_AGATGTCGTAGAAAAGGGAGCT-999_GGGAGAATGATGAGCGAGATG-542	4	GGGAGAATGATGAGCGAGATG-542_AGATGTCGTAGAAAAGGGAGCT-999_GAGTGGCTTTTGAGAGAATAATT-1058_AAGGAGCGAGATTTGTATATGTGC-1327	Transporter		1						1
Bcin01g01220	20	AAATGACCGAAGTGAATAAGATG-9_AAATGACCGAAGTGAATAAGATG-9_TCCTGAACCTTTTCCTACAAGAAA-1976_AGACGGACTATGTTGATATGACAT-3997_CTCTATCTTGATCTTCGACTTGGA-2784_TTTCAAGCAACATCTAGAGGT-2381_TTTCAAGCAACATCTAGAGGT-2436_TTTCAAGCAACATCTAGAGG-2382_TTTCAAGCAACATCTAGAGG-2437_ACGGACGATCTCCACGAGTTTGTG-3132_ACATATTGACAACTGCTCTGACTC-3390_CTTTTGATTCAATAGTTTGACGGG-4459_TCTTGTGATGATGACTTCCA-4151_ACTTTTGATTCAATAGTTTGACGG-4460_ACTTT…	11	AAATGACCGAAGTGAATAAGATG-9_TCCTGAACCTTTTCCTACAAGAAA-1976_TTTCAAGCAACATCTAGAGGT-2381_TTTCAAGCAACATCTAGAGGT-2436_CTCTATCTTGATCTTCGACTTGGA-2784_GCCACTGTTGGAGACTGTGCA-2988_CGGACGATCTCCACGAGTTTGTGC-3131_ACATATTGACAACTGCTCTGACTC-3390_AGACGGACTATGTTGATATGACAT-3997_TCTTGTGATGATGACTTCCA-4151_CTTTTGATTCAATAGTTTGACGGG-4459									0
Bcin15g01030	9	AATATAGATAGTAGGATCAG-71_AATATAGATAGTAGGATCAGA-70_AATACGATGATGGTTGGATACACC-15_AACTTGATGATTTGGAAGGTAGCA-606_AACTTGATGATTTGGAAGGTAGC-607_AAATTGAGTTGGTATAACAGGTGG-1_CTTGATGATTTGGAAGGTAGCATT-598_ACTTGATGATTTGGAAGGTAGCA-606_ACTTGATGATTTGGAAGGTAGCAT-605	3	AAATTGAGTTGGTATAACAGGTGG-1_AATATAGATAGTAGGATCAGA-70_CTTGATGATTTGGAAGGTAGCATT-598	Carbohydrate-Active enZYme			1					1
Bcin11g00210	12	ATTGATGGTAAATGAGACGAGT-872_ATTGATGGTAAATGAGACGAGTG-871_ATTGATGGTAAATGAGACGAGTGG-869_AAATTCGTATCTACATGTCATAGG-1785_GTGAGGTATAATTAGTCGAGGTGT-204_ATATCAACTCTAAAGGCTAACGTT-115_ATGACTAATTAGATTCGCATCAAT-1546_ATATCGATGATTAATGAGATGAGT-1550_ATAGAATGACATTTTTAGGCTTG-996_ATCAGAGTTGTGGTAGAATG-1150_ACTCAAATCTTCCACTGTCAGTCC-1828_ATGAAATTGTAATTATTGTGCTCA-240	9	ATATCAACTCTAAAGGCTAACGTT-115_GTGAGGTATAATTAGTCGAGGTGT-204_ATGAAATTGTAATTATTGTGCTCA-240_ATTGATGGTAAATGAGACGAGTGG-869_ATAGAATGACATTTTTAGGCTTG-996_ATCAGAGTTGTGGTAGAATG-1150_ATGACTAATTAGATTCGCATCAAT-1546_AAATTCGTATCTACATGTCATAGG-1785_ACTCAAATCTTCCACTGTCAGTCC-1828									0
Bcin01g06990	19	AGGAGCTGATTGACGTGTCTACAT-2264_AATTGAGACATCTGAAATAGA-117_AATTGAGACATCTGAAATAGAC-117_ATCTCTCTGTTCTTAATCCTTACG-578_TCTTGTGTTCTCCTTGTCTGATA-1459_AAAGTCAAAAGACAGAGATGTGAA-850_GATACTGACGTGCAAATCGT-3182_AATTGAGACATCTGAAATAGACGT-115_AATTGAGACATCTGAAATAGACG-116_AGCTGACTGACGAGTTTACATCAC-2262_TTTCTTGTGCTGATATTGTTACT-2411_TCGATGAAGAAGACAGATGTAAGC-2183_TCGATGAAGAAGACAGATGTAAG-2184_TCGATGAAGAAGACAGATGTA-2186_A…	10	AATTGAGACATCTGAAATAGACGT-115_ATCTCTCTGTTCTTAATCCTTACG-578_AAAGTCAAAAGACAGAGATGTGAA-850_TCTTGTGTTCTCCTTGTCTGATA-1459_TCGATGAAGAAGACAGATGTAAGC-2183_AGCTGACTGACGAGTTTACATCAC-2262_AAGTTTGTTGGAAGCAGTAAGATT-2327_TTTCTTGTGCTGATATTGTTACT-2411_GACACTCCGATCTAAGAATACCGT-2457_GATACTGACGTGCAAATCGT-3182									0
Bcin06g06340	44	ATTTCTCTGAAGATTTATCCGTG-430_AGTGTATCTCTGAGATTTCGGAC-637_AGTGTATCTCTGAGATTTCGGA-638_AGTGTATCTCTGAGATTTCGG-639_AGTGTATCTCTGAGATTTCGGATA-636_ATGTTTCTTCCGTGGCTCCCAAC-2167_ATGTTTCTTCCGTGGCTCCCAA-2168_ATGTTTCTTCCGTGGCTCCCA-2169_GTGTATCTCTGAGATTTCGGATA-636_GTGTATCTCTGAGATTTCGG-639_AAGCCAGAGATCTGTATAACCAAT-305_GTGTGTCTCTGAGAATTCAGGCA-636_GTGTGTCTCTGAGAATTCAGGCAT-635_ATTTAAATCTTGAATTCGTCTCTG-1001_ATTTAAAT…	15	TGATGAAGGTATAAACGTGAAAGC-79_AAGCCAGAGATCTGTATAACCAAT-305_AGAAATTAAAAGTAGATCTCTTTT-341_ATTTCTCTGAAGATTTATCCGTG-430_GTGTGTCTCTGAGAATTCAGGCAT-635_AATTATAATTCGTAGAGACATGTT-862_ATTTAAATCTTGAATCTGTCTCTG-1001_ATTTGGGAACTCTTCTGCTAGCCT-1032_AATACCGTCAACTTTGTCATTCAA-1196_TTGAGTCGAGAGTTTATCAGAATT-1777_ATGTTTCTTCCGTGGCTCCCAAC-2167_ATGACGTGGCAGATGAGAGTGATA-2404_GTTTTGCTTGAGCTGAGGATCTTT-2456_ACGAAGTGTATAAAACAA…	Bcmsh1_similar to yeast MSH1, DNA-binding protein of the mitochondria								0
Bcin07g03980	12	AAGTCATCATCACAAGAACATCT-2060_AAGTCATCATCACAAGAACATCTA-2057_AAGTCATCACCACAAGAACATCTA-2057_ATTGAACATGTCTGGTAGAGTTCC-1090_ATTGAACATGTCTGGTAGAGTTC-1091_GAAGTCATCATCACAAGAACATCT-2060_AGTCATCATCACAAGAACATCTAC-2056_AGTCATCATCACAAGAACATCTAT-2056_AGTCATCATCACAAGAACATCTA-2057_AATAAGTGATAGATACTTGTGTGG-780_AATAACATCTCTATCTCTGTAAGG-2167_GGAAGTCATCATCACAAGAACATC-2059	4	AATAAGTGATAGATACTTGTGTGG-780_ATTGAACATGTCTGGTAGAGTTCC-1090_AGTCATCATCACAAGAACATCTAT-2056_AATAACATCTCTATCTCTGTAAGG-2167									0
Bcin10g05600	12	ATCAACACTTGTTGTAGACACGTT-1519_TTAAAATAATAATTCTGATGTG-13_TCGAATTGTATAAAACGAGAAAGA-1644_TGACGATGATGATGATGATGATGC-1708_GATGATGATGATAGTGATGACTG-1708_AATTTACCTCTCTCTCACTCTCTG-1004_TGATGATGATGCTGATTATGACT-1703_ATTGTGATGATGATGATGATGATG-1712_GATGATGATGATGAAAATGACGTT-1709_GATGATGATGCTGATTATGACTAT-1701_AAGAAGGAGAAAAAGACAAAAGAG-89_ATCGAATTGTATAAAACGAGAAAG-1645	6	TTAAAATAATAATTCTGATGTG-13_AAGAAGGAGAAAAAGACAAAAGAG-89_AATTTACCTCTCTCTCACTCTCTG-1004_ATCAACACTTGTTGTAGACACGTT-1519_TCGAATTGTATAAAACGAGAAAGA-1644_GATGATGATGCTGATTATGACTAT-1701									0
Bcin09g06200	5	ATAAGACTGTCTCAACTCATTATC-1954_TAAAGTTCGACTTAGATGATAGCG-1809_ATCTATGGCTCCAAAATACTCTT-1242_TTAAAATTGCGATATATTGAGC-787_AATCTTCATCGGACAGGAGTTATC-2212	5	TTAAAATTGCGATATATTGAGC-787_ATCTATGGCTCCAAAATACTCTT-1242_TAAAGTTCGACTTAGATGATAGCG-1809_ATAAGACTGTCTCAACTCATTATC-1954_AATCTTCATCGGACAGGAGTTATC-2212									0
Bcin09g07130	10	ATTGAGCGTCTTGTAGAATTTCA-1501_ATTGAGCGTCTTGTAGAATTTCAC-1503_TTTAAAGATTGATTCTAGACGCCT-1453_CAAATACATGACTGCTGTTCTG-1488_ATTTAAAGATTGATTCTAGACGCC-1454_TTAAAGATTGATTCTAGACGCCTG-1452_TCAAATACATGACTGCTGTTCT-1489_AATACATGACTGCTGTTCTGAT-1486_AATTGAGCGTCTTGTAGAATTTCA-1501_TTATTTAAAGATTGATTCTAGACG-1456	3	TTAAAGATTGATTCTAGACGCCTG-1452_AATACATGACTGCTGTTCTGAT-1486_ATTGAGCGTCTTGTAGAATTTCAC-1503									0
Bcin03g02120	16	CTTGTCTGTACGAATAAAGTCTC-418_CTTGTCTGTACGAATAAAGTCTCA-417_AATGGTATATTTATATAAAGGACG-3791_TTTGTATAGATGACACAAACTG-122_AAAATATTGAAGGATGCGAGAATG-2585_ATGCTTTCTGAACTTTATTGTG-2268_ATGCTTTCTGAACTTTATTGTGTG-2267_ACAAAATAATCGAACTTCTTCTGA-3754_AACTGTTGCTCCCTTTGTATTAAA-3182_ACACTTCGTGACTACATGTAATT-29_TTTATAGATATGTTAGAATGACT-3783_AGAAAATATTTAATGACGTAGATT-2588_GTCTGAACTTTCTATCTGAAACAT-2263_AGAGTGTGATATGGAAATTCT…	11	ACACTTCGTGACTACATGTAATT-29_TTTGTATAGATGACACAAACTG-122_AGAGTGTGATATGGAAATTCTATA-285_CTTGTCTGTACGAATAAAGTCTCA-417_ATTTCTTTAATGTATCTGAGCTAT-698_GTCTGAACTTTCTATCTGAAACAT-2263_AAAATATTGAAGGATGCGAGAATG-2585_AACTGTTGCTCCCTTTGTATTAAA-3182_GTGTTAGATTTTGTGATTCAGATA-3572_ACAAAATAATCGAACTTCTTCTGA-3754_TTTATAGATATGTTAGAATGACT-3783									0
Bcin06g01260	21	CAAAGAACAATAGACAAGACTT-136_AGAAAGAGAAAGACAATTGGACA-117_AAAGAACAATAGACAAGACTTC-135_AAGTACATCTTCTGTATTCTGAGA-622_AAGAAAGAGAAAGACAATTGGACA-117_TTAGACTTGTTGAAGGACGTT-1647_TGACTCTGGACTGCTTTTTTCAA-1936_TGAGAAAATTGAGCGCTATGG-1241_AACTGATGAGAAAATTAAGGATA-1245_AAAGAGAAGAAGACAAGAGAAGT-83_AAAGAGAAGAAGACAAGAGAAGTA-82_ATATTCTCGTATCTAAAGTCATGC-1923_TTGAGAAAATTGAGCGCTATGG-1241_TTGAGAAAATTGAGCGCTATG-1242_GTCCTTG…	9	AAAGAGAAGAAGACAAGAGAAGTA-82_AAGAAAGAGAAAGACAATTGGACA-117_AAAGAACAATAGACAAGACTTC-135_AAGTACATCTTCTGTATTCTGAGA-622_GTCCTTGATCAGAAATTTTGGAGG-1003_TTGAGAAAATTGAGCGCTATGG-1241_TTAGACTTGTTGAAGGACGTTTT-1645_ATATTCTCGTATCTAAAGTCATGC-1923_ATGACTCTGGACTGCTTTTTTC-1939									0
Bcin10g02660	7	TCACTCATGCTGCAAGATCAATG-186_AGAGTTGTATTAAGATTGTGGTGT-12_ATTATTTAAAATTCTGAATCCGCC-99_ATTGATTGATTATTTGAACTTCCA-107_ATTGATTGATTATTTGAACTTCC-108_TCTTTTTAATGTATCAGGGCGTGT-67_AAAGAAGACTTGTGGCCTTAAACA-267	5	AGAGTTGTATTAAGATTGTGGTGT-12_TCTTTTTAATGTATCAGGGCGTGT-67_ATTATTTAAAATTCTGAATCCGCC-99_TCACTCATGCTGCAAGATCAATG-186_AAAGAAGACTTGTGGCCTTAAACA-267									0
Bcin06g05360	8	AGGGATAACATTTTCAATAGGATT-177_TTTCAAAAATGTTTTTGGGCGAGT-1296_ATGGGTATGAAAGAAATTCTGTTG-197_ATGCAACTTTGACCTTGACCTTGT-1130_CTTCAAAAATATTATCGGGTGTT-1297_ATCAATTGGACTAATGAGTTGTG-1263_ATCAATTGGACTAATGAGTTATGG-1262_ATCAATTGGACTAATGAGTTG-1265	5	AGGGATAACATTTTCAATAGGATT-177_ATGGGTATGAAAGAAATTCTGTTG-197_ATGCAACTTTGACCTTGACCTTGT-1130_ATCAATTGGACTAATGAGTTATGG-1262_TTTCAAAAATGTTTTTGGGCGAGT-1296									0
Bcin08g03110	36	AAAGGAAGAATCGTATGACGA-178_ATCAGTGTTGGACTCACAAGAT-2496_AATCAGTGTTGGACCCACAAGATA-2495_AATCAGTGTTGGACCCACAAGACA-2495_AATCAGTGTTGGACTCACAAGATA-2495_AATCAGTGTTGGACCCATAAGATA-2495_AATCATTGTTGGACCCACAAGATA-2495_ATATAATTATAAGTGTATAGG-201_ATATAATTATAAGTGTATTGG-201_GATTGGTTTTTGAAGCTGAACT-265_GAAAGGAAGAATCGTATGACGA-178_AACCAGTGTTGGACCCACAAGATA-2495_AACCAGTGTTGGACCCACAAGACA-2495_AAGAAATCTGGGCATGAAAAAATC-2441…	14	GAAAGGAAGAATCGTATGACGA-178_TATATAATTATAAGTGTATAGG-201_GATTGGTTTTTGAAGCTGAACT-265_TGGAATTCTTGATCGCAGTTA-785_TTGAAGGATTCAATGAAAGGGC-1099_CTAACCTTGTTGGACGGAGTTATC-1127_AACAACTGTTGATGAAGAAGGAAG-2094_AAGAAATCTGGGCATGAAAAAATC-2441_CAGTGTTGGACTCACAAGATAGTG-2490_GCTGGGTTCGTAGACACGTCTG-2641_AAATGAAATAGGAATAACTGCGCT-3158_TCGAATTGAACGCATCTTGTAGAG-3220_TTTGACAACACTTTAACTTTAACT-3398_AGGAAAAATGTATAAGTACCCTCT-3…	CND17_CalciNeurine-Dependant (CND) gene								0
Bcin08g05040	6	ATCTACAAGATAGACAGAACTTGA-614_GTGCAGTGATATGATGTCTGATA-367_ATGAGAATCGAGGATTATAGGAT-1486_ATGAGAATCGAGGATTATAGGATA-1485_CCAGGATCTATGAGTGAAGTGTCT-373_AATTGTTCGAATAGGTCTAGATA-147	4	AATTGTTCGAATAGGTCTAGATA-147_GTGCAGTGATATGATGTCTGATA-367_ATCTACAAGATAGACAGAACTTGA-614_ATGAGAATCGAGGATTATAGGATA-1485									0
Bcin14g03180	4	ATTCCATCTAGTAGCCACTGTT-935_TTTCCATCGAGTATCTGCTAGCTC-931_ACAGATGGAATAAAGGAAATGACG-1113_TGAAATCGGTAGACACGCTG-493	3	TGAAATCGGTAGACACGCTG-493_TTTCCATCGAGTATCTGCTAGCTC-931_ACAGATGGAATAAAGGAAATGACG-1113									0
Bcin06g05580	11	TTGTGTTGTGTTGTATTATGTTGT-345_TTTCGTTCCGTTCTGTTCTGTTC-1721_ATATCCTTCAATTCTGAGTGTGCA-808_ATATCTTCATAAGTAGTCTCTATC-1501_AGAAAAGAAGAAGAGAATGAG-195_AGAAGAAGAAACTGAAGACGAG-189_TTTTTGTAGATCATCTGTCATA-1306_TCGTTCCGTTCTGTTCTGTTCAGA-1718_GTTTTTGTAGATCATCTGTCAT-1307_CGTTCCGTTCTGTTCTGTTCAGAC-1717_GTTCCGTTCTGTTCTGTTCAGACC-1716	6	AGAAGAAGAAACTGAAGACGAG-189_TTGTGTTGTGTTGTATTATGTTGT-345_ATATCCTTCAATTCTGAGTGTGCA-808_TTTTTGTAGATCATCTGTCATA-1306_ATATCTTCATAAGTAGTCTCTATC-1501_GTTCCGTTCTGTTCTGTTCAGACC-1716									0
Bcin03g06600	9	TTGAGAAATATGCATGAGACCTGT-74_AATCTTGTTGGTCTTTTCGAACT-1697_TGACCTCCTCGATCTTAACTTCTT-2084_AATCTTGTTGGTCTTTTCGAACTG-1696_AACATACGCTCGAAATCTCAGAAA-1748_ATTGACGAACACCTGCTTTTGACA-2238_TTTGAGAAATATGCATGAGACCTG-75_GACCTCCTCGATCTTAACTTCTT-2084_GACCTCCTCGATCTTAACTTCTTG-2083	5	TTGAGAAATATGCATGAGACCTGT-74_AATCTTGTTGGTCTTTTCGAACTG-1696_AACATACGCTCGAAATCTCAGAAA-1748_GACCTCCTCGATCTTAACTTCTTG-2083_ATTGACGAACACCTGCTTTTGACA-2238									0
Bcin13g05270	17	AGCGACTTTATATCTTTTCTCATA-2_AGACTTTAAAGACTTTTAGCGATT-498_AATGGATGTGTGTCGAATTTTTCA-552_AAGACTAAGATACAAAAATAAACT-2640_GTGCTTCTGGAACTTGTACAATT-438_ATGGATGTGTGTCGAATTTTTCAA-551_TTAAATCTTTGGATCTTTTGATAG-674_ATAACTTCAACAATTATGACAAGG-2346_GTTAAATCTTTGGATCTTTTGATA-675_AGTCCCAACTCAAATTGAACGCGT-1043_AGTCCCAACTCAAATTGAACACGT-1043_ATGGATGTGTGTCGAATTTTTCA-552_AGGTTGTAAAAAAGACAGAAATGG-2410_GCTATTGAAAAATCAGAAAAC…	11	AGCGACTTTATATCTTTTCTCATA-2_GAGAAAAACGATACTGAGACGATT-81_GTGCTTCTGGAACTTGTACAATT-438_AGACTTTAAAGACTTTTAGCGATT-498_ATGGATGTGTGTCGAATTTTTCAA-551_TTAAATCTTTGGATCTTTTGATAG-674_AGTCCCAACTCAAATTGAACACGT-1043_ATAACTTCAACAATTATGACAAGG-2346_AGGTTGTAAAAAAGACAGAAATGG-2410_GCTATTGAAAAATCAGAAAACGGG-2619_AAGACTAAGATACAAAAATAAACT-2640									0
Bcin10g05760	18	ATATTCAGACAGAACCTTGACTCT-1699_ATACTTCTTGCTTTGATAAAAATT-3125_GAGCAAAGAGTGTGGAAAGAGGT-2207_AAAAGAGAGAATATGAAAAGTG-655_CTTTTCAGACAGAAAGTCGGTA-1700_CTTTTCAGACAGAAAGTCGGT-1701_AAAGAGAGAATATGAAAAGTG-655_TTTTCAGACAGAAAGTCGGTA-1700_TCTCTCTGAAATCTTTATCGATCT-2701_GAAGATAAGATAGACTGTGTT-726_ACTTCTTCAGATCATTGCGTA-1879_TCTCTCTGAAATCTTTATCGATC-2702_CCTGTTGAAGAATGAGCCGG-505_AAAAATAATAGTGAGATTGTACGT-1986_AGAGCAAA…	10	CCTGTTGAAGAATGAGCCGG-505_AAAGAGAGAATATGAAAAGTG-655_GAAGATAAGATAGACTGTGTT-726_ATATTCAGACAGAACCTTGACTCT-1699_ACTTCTTCAGATCATTGCGTA-1879_AAAAATAATAGTGAGATTGTACGT-1986_AGAGCAAAGAGTGTGGAAAGAGGT-2207_ATTTCTATTCACGTTGTGTGTAAT-2577_TCTCTCTGAAATCTTTATCGATCT-2701_ATACTTCTTGCTTTGATAAAAATT-3125									0
Bcin10g01900	14	ATGAATGAGCTTAACACTAAACGG-824_ATCTATCGTATTTCTCTTTTAC-240_ATCTATCGTATTTCTCTTTTACA-239_TGATATGACGTTATTGTGGC-368_AGACTCTTACTCTAATATTAAATA-650_TGATATGACGTTATTGTGGCACT-365_TGATATGACGTTATTGTGGCAC-366_TGATATGACGTTATTGTGGCACTT-362_TGACTCTAACTCTAGTAAAAAAGG-650_TGACTCTAACTCTAGTAAAAAAG-651_AATTTTTCTTGAGACGGCCTG-61_ATATGACGTTATTGTGGCACT-365_AAAATTTTGTAAGACTCTACAAGA-460_CTGACTCTAACTCTAGTAAAAAAG-651	6	AATTTTTCTTGAGACGGCCTG-61_ATCTATCGTATTTCTCTTTTACA-239_TGATATGACGTTATTGTGGCACTT-362_AAAATTTTGTAAGACTCTACAAGA-460_TGACTCTAACTCTAGTAAAAAAGG-650_ATGAATGAGCTTAACACTAAACGG-824									0
Bcin15g05600	12	ATGATAGTGATGACTGATGATGGT-550_TTGGATTGCTCATCTCCTTTGTGG-1584_ACGGCTTGAATCTTCTTAAAGAGA-1713_GCTGGTTTGGATTGATAATTCTT-433_ATCAAACTTGAATGACTTTACGTG-713_ATTGAATGACTTTATGAGAAAAAA-707_TACTTCGATGTCATGCTTCA-1364_ATTTCATTGGATGTGTTGTGATT-59_TCTGTTTGTTCTGATATCATATT-2134_ATATTTGATTGTTCTGTTCGCCTT-2135_AATGTATTGAGATCTACGTGATGC-49_TCAAGAAAAAGAACAGGATGG-1760	9	AATGTATTGAGATCTACGTGATGC-49_GCTGGTTTGGATTGATAATTCTT-433_ATGATAGTGATGACTGATGATGGT-550_ATTGAATGACTTTATGAGAAAAAA-707_TACTTCGATGTCATGCTTCA-1364_TTGGATTGCTCATCTCCTTTGTGG-1584_ACGGCTTGAATCTTCTTAAAGAGA-1713_TCAAGAAAAAGAACAGGATGG-1760_TCTGTTTGTTCTGATATCATATT-2134	CND9_CalciNeurine-Dependant (CND) gene, mannitol-1phosphatedeshydrogenase								0
Bcin13g05800	6	AGTTTTAGTTTTGTTTGAACGTGT-1872_TCAAACTGTTGGAGAATTTTCTGC-1402_ATCTAAAACTTCTCGACACAAATT-293_ATTTTGGAGCCAAAAGGTTGATGG-1387_TTGGTAAAGTGCTTCGTAACAAGG-1232_ATACTATATTAAGGTCTGATTACC-2112	5	ATCTAAAACTTCTCGACACAAATT-293_TTGGTAAAGTGCTTCGTAACAAGG-1232_ATTTTGGAGCCAAAAGGTTGATGG-1387_AGTTTTAGTTTTGTTTGAACGTGT-1872_ATACTATATTAAGGTCTGATTACC-2112									0
Bcin04g05560	11	TGAGTCTGAATGTTGTTAAGAGT-277_TGAGTCTGAATGTTGTTAAAAGTC-276_TGAGTCTGAATGTTGTCAAGAGT-277_ATGTGATGGAGTAATAGTCTATT-56_ATATATCCTTTTTCTGTTAGAT-3_ATATCCTTTTTCTGTTAGATTA-1_ATGAGGACTCTCTTAAAATGTGTT-246_AGATGTGTTGCAGTAATAGGATTG-57_AGATGTGTTGCAGTAATAGGATT-58_AGTCTGAATGTTGTTAAAAGTCTC-274_TATATCCTTTTTCTGTTAGATT-2	4	ATATCCTTTTTCTGTTAGATTA-1_ATGTGATGGAGTAATAGTCTATT-56_ATGAGGACTCTCTTAAAATGTGTT-246_AGTCTGAATGTTGTTAAAAGTCTC-274									0
Bcin02g03060	23	TTTTGGACACCCTTGACACAACA-910_ATCTGCGAAAGAGAGTGAAGATGG-1990_ATCAAATTAAACTAAGTCGCTCTT-1814_ATATTATAAGAGAACTCTAGGCCC-2855_TCTTCCGATTGAGACACCAGATAC-966_AAAATGAATAAAACGCGAGAAAGG-4266_TTCTGTATTTTGGGCCCAAGCCTG-474_ATTCTGTATTTTGGGCCCAAGTCT-470_ATTTTGGACACCCTTGACACAACA-910_ATGAGTTGCGGATTTTAGATGGAC-810_AGATAGATAGATAGATAGACAGAC-4249_ACTTGCTGTTAGTTTTTTTTGGAT-997_ATTCTGTATTTTGAGCCCAAGCCT-476_TTAACACTCTTTGCATAT…	13	ATTCTGTATTTTGGGCCCAAGTCT-470_ATGAGTTGCGGATTTTAGATGGAC-810_ATTTTGGACACCCTTGACACAACA-910_TCTTCCGATTGAGACACCAGATAC-966_ACTTGCTGTTAGTTTTTTTTGGAT-997_ATCAGAATGTTGTTAAGTCTCTCA-1101_TTAACACTCTTTGCATATGTCTCT-1143_ATCAAATTAAACTAAGTCGCTCTT-1814_ATCTGCGAAAGAGAGTGAAGATGG-1990_ATATTATAAGAGAACTCTAGGCCC-2855_ATTGTTAAAAACACATCTGAACT-3260_AGATAGATAGATAGATAGAGTCTG-4249_AAAATGAATAAAACGCGAGAAAGG-4266	BcppoA80_Fatty acid oxygenase								0
Bcin07g03720	5	CAGATGAATTGAGACAGATAAGTG-388_AGGAGATTGAGAGAACACGATCA-33_ACTAGTAGATTCAGATATGAAGC-423_AATTGAGACAGACAGAGTATAACA-382_ATGAACTGAGACAGTCGAAGTATG-386	3	AGGAGATTGAGAGAACACGATCA-33_AATTGAGACAGACAGAGTATAACA-382_ACTAGTAGATTCAGATATGAAGC-423									0
Bcin15g03330	13	ACGATCCGTAGAATCTCAGCT-1489_TGACTATATTACTACTTGGAAAT-3184_ATACGCTCTATCTTTTATTTAAAT-726_ATGAACTTAGATCGAAATTGTTGT-1352_ATTACTCTCGATTCGTCACATGAC-3159_TCTTTCTCTCTCTTTCTCTTGAA-3291_ATGAAGATTTAGATAGTGATG-2473_GATGTACATATATAATTAACCTGT-3399_TGAAGATTTAGATAGTGATGT-2472_TGAAGATTTAGATAGTGATGTC-2471_CATTACTCTCGATTCGTCACATGA-3160_ATCTCTCCTGTTTATATTATCTGT-2533_ATTGATCTGAAAACAGCGTATAAC-1143	10	ATACGCTCTATCTTTTATTTAAAT-726_ATTGATCTGAAAACAGCGTATAAC-1143_ATGAACTTAGATCGAAATTGTTGT-1352_ACGATCCGTAGAATCTCAGCT-1489_TGAAGATTTAGATAGTGATGTC-2471_ATCTCTCCTGTTTATATTATCTGT-2533_ATTACTCTCGATTCGTCACATGAC-3159_TGACTATATTACTACTTGGAAAT-3184_TCTTTCTCTCTCTTTCTCTTGAA-3291_GATGTACATATATAATTAACCTGT-3399	Bclcc6_Laccase								0
Bcin10g06050	2	TTCTAGAGTTTAGGACAGGTA-567_TTTCTAGAGTTTAGGACAGGT-568	1	TTCTAGAGTTTAGGACAGGTA-567									0
Bcin06g02040	51	TGCTGATTTGTTTGTGATGGAG-4411_TGCTGATTTGTTTGTGATGG-4413_AGAATTTCAATGTAGGCTCTAGAC-4181_GCCCGTCTAGCTCAGTTGGTAGAG-2269_AATTCGGGACAACTTCAGGTGACA-189_TCTCTTTCTTCCTCATGTGAACTA-1181_TCTCTTTCTTCCTCACGTGAACTA-1181_TAAAAATCCTGACTCTGCCTCTA-6445_CATTTTCTATGCTGTATGGTT-6702_CATTTTCTATGCTGTATGGTTT-6700_AGGACTCTCTTTTGGAACAAAAGG-2661_TAAAAATTCTGACTCTGCCTCTG-6445_ATGATGATCGAAATCGGCAACGTA-369_ATCAACTGGTAAAATTATGACACG…	24	ATAATTGAGTTCGGAGCCTAAAGG-80_AGACAACTGCAGGAAATGAAGATC-183_ATGATGATCGAAATCGGCAACGTA-369_AATAGTCGAGTTCCAATAGAAATA-575_TCTCTTTCTTCCTCACGTGAACTA-1181_AGATATATGATTCTGGAATGCTTC-1568_TATCGCTTGATTGATCTGATCAGA-2003_CCCGTCTAGCTCAGTTGGTAGAGC-2268_AATTTTCTGATGAAGGCGTGTCGT-2423_AGGACTCTCTTTTGGAACAAAAGG-2661_ATTAATGACTGTAAATATATATAC-2706_ATCGTGACAAATTAGAATCAAGAG-2851_ATTTTTGATGTTGTCGGTTCGATT-3348_AATTTATTTTCTCA…									0
Bcin03g04590	5	AGGATTGTTGTTGTTGGAAACAAC-2425_GTAAATTGTCATGTTGGACGTGTG-169_AGAAAATATTAAAAAAACGACGTG-593_GTAAATTGTCATGTTGGACGTG-177_ATATGTAAGATGACATGTAGGACA-199	4	GTAAATTGTCATGTTGGACGTGTG-169_ATATGTAAGATGACATGTAGGACA-199_AGAAAATATTAAAAAAACGACGTG-593_AGGATTGTTGTTGTTGGAAACAAC-2425									0
Bcin10g03710	6	CGAGAAGGGAAAGTATAGACTTGG-733_AAGGCAGCGATTTGTAAGAAACAA-90_AAGGCAGCGATTTGTAAGAAAC-92_AGGCAGCGATTTGTAAGAAGAAAC-89_TATTGTTAAGAACAATGGCCTG-897_GAGAAGGGAAAGTATAGACT-738	3	AGGCAGCGATTTGTAAGAAGAAAC-89_CGAGAAGGGAAAGTATAGACTTGG-733_TATTGTTAAGAACAATGGCCTG-897									0
Bcin06g01360	11	CAATTGTTGTGTAGTGGGAACTAG-286_AGACATTGTTTATTGTTTGGACTG-118_TCTGAATGCTTCTATGATCTGAAA-1576_ACCTCTTGATCTTCTTCCCTGTTT-1004_ATATTGACGGTAAAGACATTTTTG-1918_AAGAAATTGATTGATGTGATAGAT-1955_GTAGTGGAGTTGTAATGTGCA-1856_GTAGTGGAGTTGTAATGTGCACGA-1853_GCCGTACTCGTGTTGGATTCATC-1609_AATGAAGAATATCTTGAAGACTG-635_ACAATACTGCTGAAGAATTAGAGT-903	10	AGACATTGTTTATTGTTTGGACTG-118_CAATTGTTGTGTAGTGGGAACTAG-286_AATGAAGAATATCTTGAAGACTG-635_ACAATACTGCTGAAGAATTAGAGT-903_ACCTCTTGATCTTCTTCCCTGTTT-1004_TCTGAATGCTTCTATGATCTGAAA-1576_GCCGTACTCGTGTTGGATTCATC-1609_GTAGTGGAGTTGTAATGTGCACGA-1853_ATATTGACGGTAAAGACATTTTTG-1918_AAGAAATTGATTGATGTGATAGAT-1955	Bciks1_similar to yeast IKS1, Protein kinase of unknown cellular role								0
Bcin08g01090	12	TTTTATCGCAAGCTTCAAGACAGT-148_TCAGTGAGACCCAGAGTTCAGAAA-615_TTTTTATCGCAAGCTTCAAGACAG-149_ATAACTATGACCGAAATTTGAGAT-1270_ATATATCTCTGAGATTGAAGTTTC-1208_TTTCAGTGAGACCCAGAGTTC-620_TTTCAGTGAGACCCAGAGTTCAG-618_TTTCAGTGAGACCCAGAGTTCAGA-617_ATTTCAGTGAGACCCAGAGTTC-620_TTCAGTGAGACCCAGAGTTCAGAA-616_ATTTCAGTGAGACCCAGAGTTCAG-618_TCAGTGAGACCCAGAGTTCAGAA-616	4	TTTTATCGCAAGCTTCAAGACAGT-148_TCAGTGAGACCCAGAGTTCAGAAA-615_ATATATCTCTGAGATTGAAGTTTC-1208_ATAACTATGACCGAAATTTGAGAT-1270									0
Bcin01g03390	23	GCGCAAGTTGACTCGAATATTATC-1421_GCGCAAGTTGACTCGAATATTATC-1422_ACATTTATACTGTTGAACTTTGGT-1191_ACATTTATACTGTTGAACTTTGGT-1190_CAAGATCGTCATCTCTAGAGTGAC-2185_CAAGATCGTCATCTCTAGAGTGAC-2186_ATCTGCATGTGCATCTGTTAACT-2982_ATCTGCATGTGCATCTGTTAACT-2983_TCGATCTTTTTAGAGCTTAGATT-285_TCGATCTTTTTAGAGCTTAGATT-286_CAAACTAATATGACTCTTTAACAT-2643_CAAACTAATATGACTCTTTAACAT-2642_GTTGGGGGCTCGAAGACGAT-2964_GTTGGGGGCTCGAAGACGA…	11	ATAGATGGATGGAAGATAGTTTT-99_TCGATCTTTTTAGAGCTTAGATT-285_ACATTTATACTGTTGAACTTTGGT-1190_AAGTTGTTTTCAAAGGACCCTCGG-1357_GCGCAAGTTGACTCGAATATTATC-1421_CAAGATCGTCATCTCTAGAGTGAC-2185_AAAGTGTTTTATCATCGAACGTGT-2484_CAAACTAATATGACTCTTTAACAT-2642_AATTGTGTCTCGTAGTAAACTGTT-2771_GTTGGGGGCTCGAAGACGAT-2964_ATCTGCATGTGCATCTGTTAACT-2982	Bcams1_similar to yeast AMS1, Vacuolar alpha mannosidase								0
Bcin05g05290	26	TGGTTTGATTTTGTTGATTGT-374_TGGTTTGATTTTGTTGATTGT-463_TGGTTTGATTTTGTTGATTGTC-373_TGGTTTGATTTTGTTGATTGTC-462_AAACTCTTGAGGATCTTCTGA-1175_AAACTCTTGAGGATCTTCTGA-1264_AATAACATCAATCGTCTTCACCAT-1506_ATCTTTCTGACATACTTTTGGATC-919_ATCTTTCTGACATACTTTTGGATC-830_GGTTTGATTTTGTTGATTGTC-373_GGTTTGATTTTGTTGATTGTC-462_AATATCCAAACTCGAACAATTG-1239_AATATCCAAACTCGAACAATTG-1328_AATATCCAAACTCGAACAATT-1329_AATATCCAAACTCGAA…	11	GGTTTGATTTTGTTGATTGTC-373_GGTTTGATTTTGTTGATTGTC-462_ATTCAATGTAGCATCAGAGTCAGA-482_ATTCAATGTAGCATCAGAGTCAGA-571_ATCTTTCTGACATACTTTTGGATC-830_ATCTTTCTGACATACTTTTGGATC-919_AAACTCTTGAGGATCTTCTGA-1175_ATCCGAACTCGCTCGACAAAAAGA-1237_AAACTCTTGAGGATCTTCTGA-1264_ATCCGAACTCGCTCGACAAAAAGA-1326_ATAACATCAATCGTCTTCACCATT-1505									0
Bcin01g09230	14	ATACTGATCGTAATAAGCTTATA-4756_TTGTGCAACAATTGACATGTG-1346_ATCGCAGATGATCAAATAGACAGA-1412_ACTAACATATCGCTCAACTCTATT-3404_AAGAATTACGAACATACTGACG-3414_AAGAATTACGAACATACTGACGGA-3412_ATGACGAGTGTTCAGGCTAACTGT-2485_ACTGGAGATACTTTTTAACTGAA-1545_ACTGGAGATACTTTTTAACTGAAA-1544_GTGTGATCAGTCTCATCTAAAAGC-3319_CGATATAATCGTATCGTTGATGG-4093_CATTCTTTCTGTCTCTAGATCTCT-2743_TTCTTTCTGTCTCTAGATCTCTCT-2741_AGACTGGAGATACTTTT…	9	TTGTGCAACAATTGACATGTG-1346_ATCGCAGATGATCAAATAGACAGA-1412_ACTGGAGATACTTTTTAACTGAAA-1544_ATGACGAGTGTTCAGGCTAACTGT-2485_TTCTTTCTGTCTCTAGATCTCTCT-2741_GTGTGATCAGTCTCATCTAAAAGC-3319_ACTAACATATCGCTCAACTCTATT-3404_CGATATAATCGTATCGTTGATGG-4093_ATACTGATCGTAATAAGCTTATA-4756	Bcphy2_Phytochrome-like 2, Histidine kinase - group VIII, potential red light sensor						1		1
Bcin15g00140	4	CCAACTTCTATGATCTTTCGAG-1047_CCAACTTCTATGATCTTTCGA-1048_CCAACTTCTATGATCTTTCG-1049_TTAAAAAATAGTTTGTCCAGATGG-1652	2	CCAACTTCTATGATCTTTCGAG-1047_TTAAAAAATAGTTTGTCCAGATGG-1652									0
Bcin16g04360	12	TTTCGATCTTGAGACCTCCAAT-276_TTTCGATCTTGAGACCTCCAATA-275_TTTCGATCTTGAGACCTCCAA-277_TTCGATCTTGAGACCTCCAATATG-273_ATTTCGATCTTGAGACCTCCA-278_GATTTCGATCTTGAGACCTCCAAT-276_TTTCGATCTTGAGACCTCCAATAT-274_TTGAAGTCATTGTAAGTGTTG-131_AACCCGAGACTCAAGTAAATGAAG-333_ATTTCGATCTTGAGACCTCCAATA-275_ATTTCGATCTTGAGACCTCCAA-277_ATTTCGATCTTGAGACCTCCAAT-276	3	TTGAAGTCATTGTAAGTGTTG-131_TTCGATCTTGAGACCTCCAATATG-273_AACCCGAGACTCAAGTAAATGAAG-333									0
Bcin11g01050	30	AGCTGGTAGAATTCTGTTGATCC-240_AGCTGGTAGAATTCTGTTGATCC-289_TTGTCCGTTGAATTTTTATAAT-793_TTGTCCGTTGAATTTTTATAAT-842_GATGATGTGTGGAATGATGAC-8_GATGATGTGTGGAATGATGAC-8_GTTCAATGTTGGATCGGTGGATA-417_GTTCAATGTTGGATCGGTGGATA-466_AATCTTAAATTCGTCACTGAATA-820_AATCTTAAATTCGTCACTGAATA-771_CCATGAACTGACATTATATTACTC-1202_CCATGAACTGACATTATATTACTC-1153_ATCTTAGATTCGCCACTGGAGGC-770_ATCTTAGATTCGCCACTGGAGGC-819_TGATGATGTGTGG…	16	TGATGATGTGTGGAATGATACC-8_AGCTGGTAGAATTCTGTTGATCC-240_AGCTGGTAGAATTCTGTTGATCC-289_TTGTTTCCCTCTGTATTTGTACTC-353_GTTCAATGTTGGATCGGTGGATA-417_GTTCAATGTTGGATCGGTGGATA-466_ATCTTAGATTCGCCACTGGAGGC-770_TTGTCCGTTGAATTTTTATAATG-792_ATCTTAGATTCGCCACTGGAGGC-819_TTGTCCGTTGAATTTTTATAATG-841_CCATGAACTGACATTATATTACTC-1153_CCATGAACTGACATTATATTACTC-1202_ATTCGCTTGACTCTATCTGAAAT-1370_ATTCGCTTGACTCTATCTGAAAT-1419_ATA…									0
Bcin08g06690	99	AGAGAGAAAGACAAAAGAAAACC-668_AGAGAGAAAGACAAAAAAGACTT-668_AGAGAGAAAGACAAAAAAAACTGG-667_AGAGAGAAAGACAAAAAGAGACTT-667_AGAGAGAAAGACAAAAAGAGACT-668_AGAGAGAAAGACAAAAAAGACTTG-667_AGAGAGAAAGACAAAAGAAACTGC-667_AGAGAGAAAGACAAAAGAAACTGA-667_AGAGAGAAAGACAAAAGAAACTT-668_AGAGAGAAAGACAAAAGAAACTGG-667_AGAGAGAAAGACAAAAGAAATTG-668_AGAGAGAAAGACAAAAGAAGCTGG-667_GAGAGAAAGATAAAAAAGAACTGG-666_GAGAGAAAGATAAAAGAAAGCTGG-66…	9	AGAGTCTGAACAACATAGGTCGAG-168_ATGCCTAAGACCTAATTTCACAGT-342_AGGAAGAGAGCGAGAGTGACGAGC-387_GAGAGAAAGACAAAAGAAAACTAG-662_CTGATGTGTGATATTTATAGTGAG-1208_AAGAAGAGATCGAAGTAGAACCTT-1301_TTATTTCTCCTCTTTTGTTTCTCT-1919_TTTTCTATTTCTGTTTTTACTGAC-1935_AAAATAACATTGATCTCGTACGTG-2003									0
Bcin01g04240	8	GATTGTGAGGTTATGAGTGAGTC-93_GATTGTGAGGTTATGAGTGAGTC-93_ATTCCGAATGATCTGTATGAATA-855_ATTCCGAATGATCTGTATGAATA-855_ATTCCGAATGATCTGTATGAAT-856_ATTCCGAATGATCTGTATGAAT-856_ATATTCACCGTCAAAGTTAGAGTG-1206_ATATTCACCGTCAAAGTTAGAGTG-1206	3	GATTGTGAGGTTATGAGTGAGTC-93_ATTCCGAATGATCTGTATGAATA-855_ATATTCACCGTCAAAGTTAGAGTG-1206									0
Bcin01g08680	13	GATTATTGATCGTTATTAGTTCA-329_TTGTAGTGAATCTTAATTGGCAAT-417_ATGGCTGGTTTTGTAACTTAAACT-256_TTTGTAGTGAATCTTAGTTGGCA-419_TTTGTAGTGAATCTTAGTTGGC-420_TTTGTAGTGAATCTTAGTTGGCAA-418_GTAGTGAATCTTAGTTGGCAATG-416_TTGTAGTGAATCTTAGTTGGCAAC-417_GTAGTGAATCTTAGTTGGCAATA-416_GTAGTGAATCTTAGTTAACAATG-417_ATTGAGACTCTGACGCTACATAAC-585_TTGTAGTGAATCTTAGTTGGCAAT-417_ATTCCACTTCTTGTAATCTCCCTG-485	5	ATGGCTGGTTTTGTAACTTAAACT-256_GATTATTGATCGTTATTAGTTCA-329_GTAGTGAATCTTAGTTGGCAATA-416_ATTCCACTTCTTGTAATCTCCCTG-485_ATTGAGACTCTGACGCTACATAAC-585	Bcpio10_Gene with a peak of expression during the Outset of colonization								0
Bcin04g06880	20	AAATTTTTAATTGTGGTGTCAGGT-134_AAATTTTTAATTGTGGTGTCAGGT-380_AGTATCTGTTCTTATCAGTTGAAT-670_AGTATCTGTTCTTATCAGTTGAAT-916_AGTATCTGTTCTTATCAATTGAAT-670_AGTATCTGTTCTTATCAATTGAAT-916_CGTCTGTCTTCTTCATCGATCTTC-1371_CGTCTGTCTTCTTCATCGATCTTC-1125_GTGGATCAAACAACTGTTCAAGAT-2526_GTGGATCAAACAACTGTTCAAGAT-2772_GTCTGTCTTCTTCATCGATCTT-1370_GTCTGTCTTCTTCATCGATCTT-1124_CGTCTGTCTTCTTCATCGATC-1372_CGTCTGTCTTCTTCATCGATC-…	11	TCACCCACCTATTGACTCCAAAAT-79_AAATTTTTAATTGTGGTGTCAGGT-134_AAATTTTTAATTGTGGTGTCAGGT-380_AGTATCTGTTCTTATCAATTGAAT-670_AGTATCTGTTCTTATCAATTGAAT-916_GTCTGTCTTCTTCATCGATCTT-1124_CGATCAATTGTATATTCCCTGCT-1160_GTCTGTCTTCTTCATCGATCTT-1370_CGATCAATTGTATATTCCCTGCT-1406_GTGGATCAAACAACTGTTCAAGAT-2526_GTGGATCAAACAACTGTTCAAGAT-2772									0
Bcin13g05710	14	TGTGTATTGTGTCATATAGGACT-730_GTGTATTGTGTCTCATAGAACTCA-728_CGTGTATTGTGTCATATAGGACC-730_CGTGTATTGTGTCATATAGGACT-730_CGTGTATTGTGTCATATAGGACTC-729_AGTGTCATTTTAGTTCATTTCAGA-2322_ATGTGAACTCAAAACACTAGATG-430_GTGTATTGTGTCACATAGGACTA-731_GTGTATTGTGTCACATAGGACTAA-730_ACTTCGTCTGTTTCAATTTATTC-2599_CGTGTATTGTGTCACGTAGGACT-730_AGAGGAAGAATGACGAGTGAGAAT-494_ACGAGATTGTTTTCCGATAGAAGT-1737_ACTTCGACTTTTTAACTTTGTGAG-2…	6	ATGTGAACTCAAAACACTAGATG-430_AGAGGAAGAATGACGAGTGAGAAT-494_GTGTATTGTGTCTCATAGAACTCA-728_ACGAGATTGTTTTCCGATAGAAGT-1737_AGTGTCATTTTAGTTCATTTCAGA-2322_ACTTCGACTTTTTAACTTTGTGAG-2598	Bcgox1_Galactose oxidase						1		1
Bcin09g00060	2	ATTTGATGAGATGGATGACAGTG-305_ATTTGATGAGATGGATGACAGTGA-304	1	ATTTGATGAGATGGATGACAGTGA-304									0
Bcin09g00970	18	TTTTCCGTTAATGATAGAGTCAGA-2105_TTTCCGTTAATGATAGAGTCAGA-2105_TTAAGCGATCTGATTGTATAAATA-1044_TTAAGCGATCTGATTGTATAAAT-1045_ATTTGAGTTGTGAATACAGTGACA-678_ATGAATCTGTTCTAAAGAAAGACC-1916_TTGGATGTCAATCAGGAGTC-401_AATGAATCTGTTCTAAAGAAAGAC-1917_AACTAGAGTTAGGAGTGTGCATC-33_AAAGCTGAACCGATAATGATAA-730_TAAGCGATCTGATTGTATAAAT-1045_TAAGCGATCTGATTGTATAAATAT-1042_TAAGCGATCTGATTGTATAAATA-1044_ACTAGAGTTAGGAGTGTGCATCGA-3…	9	ACTAGAGTTAGGAGTGTGCATCGA-31_TTGGATGTCAATCAGGAGTC-401_ATTTGAGTTGTGAATACAGTGACA-678_AAAGCTGAACCGATAATGATAA-730_TTTTTAGTGGCTACATCTGAAAGT-924_TAAGCGATCTGATTGTATAAATAT-1042_TGATCACAGTATTCAGGACAAGT-1170_ATGAATCTGTTCTAAAGAAAGACC-1916_TTTCCGTTAATGATAGAGTCAGA-2105									0
Bcin05g08130	8	AGTGAAGTTTTGTTTGGACATGT-794_ATAACCCCGTTGAAGTGTAATGAT-2147_AGTGAAGTTTTGTTTGGACATG-795_AATTGATTATCGAAAGTACTGAAT-2298_ACTTCAATTCCGACTCTGACTTAG-2727_ACGAGAAAAGATATCAAAGACTAG-2845_AGGACATTGAAGGAAGATCAATCT-2670_TATTTCCACAACTCTGTTCACATG-3516	7	AGTGAAGTTTTGTTTGGACATGT-794_ATAACCCCGTTGAAGTGTAATGAT-2147_AATTGATTATCGAAAGTACTGAAT-2298_AGGACATTGAAGGAAGATCAATCT-2670_ACTTCAATTCCGACTCTGACTTAG-2727_ACGAGAAAAGATATCAAAGACTAG-2845_TATTTCCACAACTCTGTTCACATG-3516	Carbohydrate-Active enZYme			1					1
Bcin01g00360	43	CTTGGAATCTGATTTGGGGAC-609_CTTCTTCTTTTCTCTTCTCCT-2161_TTTCTCTTCCCTTTCCCAAACTCT-2149_ATAAAGAATGATCTGGTTTAACT-251_ATAAAGAATGATCTGATTTGACTT-252_AAACTTCTTCCCTTCGGGCTT-1007_AATCGCTGATACTGCAACTTTAGC-1971_TTGGAATCTGATTTGGGGACCC-607_ATAAGAATACTGTTAAAGAATGAC-2553_TCTCTCTGTATTTTGTACTCTCA-2470_AATCTTTCTGTCTCTTTGAATTA-2489_ATAAAGAATGATCTAATTTGACTT-252_TTGGAATCTGATTTGGGGGAC-608_TGGAATCTGATTTGGGGGACCC-606_CTTGG…	12	ATAAAGAATGATCTGATTGAACTT-250_ATTCTTCGTATATGTCTCTAAAGT-463_TTGGAATCTGATTTGGGGGACCCG-605_AAACTTCTTCCCTTCGGGCTT-1007_ATTTGATAGAGGAAAAATGTGG-1366_CCTCTGTTGAAATAATAATAACAC-1871_ACCTTCAATATAACTCCCTGA-1893_AATCGCTGATACTGCAACTTTAGC-1971_TTTCTCTTCCCTTTCCCAAACTCT-2149_TCTCTCTGTATTTTGTACTCTCAT-2469_ATTTCTGTCTTTCTCTCTCTAGAT-2485_ATAAGAATACTGTTAAAGAATGAC-2553	Bcerg1_similar to yeast ERG1, Squalene epoxidase						1		1
Bcin10g04480	55	CTTTAATAAATGTCGTGAAGTTC-2180_CTTCTTCTGTATTCATTTCTTT-3426_CTTCTTCTGTATTCATTTCTTT-3522_CTTCTTCTGTATTCATTTCTTT-3711_CTTCTTCTGTATTCATTTCTTT-3897_CTTCTTCTGTATTCATTTCTTT-3993_CTTCTTCTGTATTCATTTCTTT-4089_CTTCTTCTGTATTCATTTCTTT-4182_CTCTGTTGAAATCCAATCTAAATG-1951_GTACCTGCTTACTCTTTTGAATA-2262_ATCTTTTCTTTTCAACTCCGATT-4227_ATTTAATAAATGTCGTGTCGGTGG-2176_AAAGACACTTCAACTTTACAGGGG-2872_ATATAAGAGCTCTTTGATTAAAT-26…	27	ATATAAGAGCTCTTTGATTAAAT-262_ACGTGGAAGAGTGAAAGAGAAGT-499_TGACGATTTGAAGAAAACAATT-971_GAAGTTTTGTTTGGACGTGCAGGT-1129_AGTCCGACTTTCTAACCATGACAT-1213_AGAGGTTTTTGTTGTTCTTCCTGG-1736_GATCCTTATTTTGAAACGAACAGA-1884_CTCTGTTGAAATCCAATCTAAATG-1951_ATTTAATAAATGTCGAGTCAGTGG-2176_GTACCTGCTTACTCTTTTGAATA-2262_ATCTCGCGAAGGAGTCTGTATGTA-2297_ATATCGTTGATCTCCAGAGT-2376_GTAATGTTTAATGGACTAGAAGGT-2626_GGCATTTGTAATCTCTTAGGA…									0
Bcin15g04830	10	AGATATGACAAAGATTTTGAAGAG-840_AGATATGACAAAGATTTTGAAGAG-763_AGATATGACAAAGATTTTGAAG-765_AGATATGACAAAGATTTTGAAG-842_AATGTATAAAATGTGTTTGTGTT-3_AATGTATAAAATGTGTTTGTGTT-3_TTGAATCTTTTTGTAGCTAGTTGA-582_TTGAATCTTTTTGTAGCTAGTTGA-659_AAGGGTGTCCAACAGTACGTGGCT-461_GAGATGTGGCTTTTATGAATAGC-439	7	AATGTATAAAATGTGTTTGTGTT-3_GAGATGTGGCTTTTATGAATAGC-439_AAGGGTGTCCAACAGTACGTGGCT-461_TTGAATCTTTTTGTAGCTAGTTGA-582_TTGAATCTTTTTGTAGCTAGTTGA-659_AGATATGACAAAGATTTTGAAGAG-763_AGATATGACAAAGATTTTGAAGAG-840									0
Bcin10g05710	8	ATCGATCGATGACGAAGTCAGAAT-1557_GATATTTGGATGTCACGTGTACA-399_AATTCTCTATTTTACTCTTCAAAT-1827_AGAGATATTTGGATGTCACGTATG-394_ACTTCGAGAATGGATTCCTCC-1572_GAGATGTTTGGATGTCACGTAAGC-400_ACCTGCAGAGACGGATTCAAGATT-1405_ATTCTCTATTTTAGGTTTTCCTAT-1827	4	AGAGATATTTGGATGTCACGTATG-394_ACCTGCAGAGACGGATTCAAGATT-1405_ATCGATCGATGACGAAGTCAGAAT-1557_ATTCTCTATTTTAGGTTTTCCTAT-1827	Carbohydrate-Active enZYme			1					1
Bcin12g04640	3	ATCAATATCTCTCACAAAATCTGG-191_AGAAGATATTGTGAATAGCACCGG-64_AGGATCATACTTTAACTGAGCACA-1435	3	AGAAGATATTGTGAATAGCACCGG-64_ATCAATATCTCTCACAAAATCTGG-191_AGGATCATACTTTAACTGAGCACA-1435									0
Bcin06g06360	41	AGAATCAGAAGCTTTTGTATGAGG-3944_ATCGTGCTCTGTAGGGTCCATTC-4272_ATCGTGCTCTGTAGGGTCCATTCG-4272_ATCTTTTGTAGAGTATCAGAAACT-6388_TCTGGTAGAAATTGAAAGATGGT-559_TTCTGCAAAATTTTCTGGTTCC-3498_ATTTCAATATCTACGACCAAACGC-1342_TCGTGCTCTGTAGGGTCCATTCGG-4271_AATCGTGCTCTGTAGGGTCCATT-4273_AATCGTGCTCTGTAGGGTCCATTC-4272_AGATATCCTTCGTCATACTTGTGG-2052_TCTTTTTCCGTGTGACTATGAATG-251_TAGATATGACCTCAAAATAACAG-6254_GACGTTTTTCTCGAACT…	20	AGTGTGTGTGTGTGTTGTAAACGT-23_AGTGATGGTGATCAGTGATTGTG-129_TCTTTTTCCGTGTGACTATGAATG-251_TCTGGTAGAAATTGAAAGATGGT-559_CGTAGAAAGTTAAAGTTAAAGTGT-639_ATTTCAATATCTACGACCAAACGC-1342_TTTTGAGACGTTGGTGTCCCTGCC-1552_GTGCGACATTATGCAACGACGAAG-1623_GACGTAATTATTGATGTGGCAGTG-1853_AGATATCCTTCGTCATACTTGTGG-2052_GACGTTTTTCTCGAACTATGATG-2854_TTCTGCAAAATTTTCTGGTTCC-3498_CTTGATTATCTGAATTGGACAAAC-3930_TCGTGCTCTGTAGGGTCCAT…	Bcsnt2_similar to yeast SNT2, Subunit of Snt2C complex, RING finger ubiquitin ligase (E3)								0
Bcin05g05480	8	ATTTCAGCTGTGTAATAGATCATC-1544_TTTGGAAATGTGGAAAGAGTCC-137_AGACGATATGGTAGGAATTAC-1473_AGAAGCGGGACAAGCTAGATGATA-371_ATGACAAAGTTGAAGGGTATATCA-772_ATGACAAAGTTGAAGGGTATATC-773_ATTTGAAGATTCTTGAAGCACA-1006_CTCCGTACTCAAAGTTGAAATCTG-2028	7	TTTGGAAATGTGGAAAGAGTCC-137_AGAAGCGGGACAAGCTAGATGATA-371_ATGACAAAGTTGAAGGGTATATCA-772_ATTTGAAGATTCTTGAAGCACA-1006_AGACGATATGGTAGGAATTAC-1473_ATTTCAGCTGTGTAATAGATCATC-1544_CTCCGTACTCAAAGTTGAAATCTG-2028									0
Bcin11g03710	2	AAAAAAATGTTTGAATGAACCTCT-408_GTAAATAGGAACAGATGGAGTTA-1238	2	AAAAAAATGTTTGAATGAACCTCT-408_GTAAATAGGAACAGATGGAGTTA-1238	Transporter		1						1
Bcin03g07340	10	ATTTCTCTTTATATTGTGTACTCT-1265_ATTTCTCTTTATATTGTGTACTCT-1257_GAGTTTGTTTGTTCAAAAGAAGG-782_AGAGTTTGTTTGTTCAAAAGAAGG-782_ATTCAAATTATGAATGTAAGGTGG-1158_ATTCAAATTATGAATGTAAGGTGG-1166_ATTGCTTCGTCTTACTTTTCAGTT-1229_ATTGCTTCGTCTTACTTTTCAGTT-1221_ACTCATATTCAAATTCTGACTCTG-1178_ACTCATATTCAAATTCTGACTCTG-1170	5	AGAGTTTGTTTGTTCAAAAGAAGG-782_ATTCAAATTATGAATGTAAGGTGG-1158_ACTCATATTCAAATTCTGACTCTG-1178_ATTGCTTCGTCTTACTTTTCAGTT-1221_ATTTCTCTTTATATTGTGTACTCT-1257									0
Bcin01g09400	21	CCAACGATCTTATTATCACTCTAT-1265_ATCCTCTTCACTTGTGATCGTTCT-2362_AGAAGTGAAGGGATGTGACTCTC-4_ATTTGTGGATCTGATGATATAAAA-614_AAAGTCTCATTGTATTATTTTG-2773_ATCATTTCTCGATCAGACTCAAAT-1282_AATTGACCAATAGAATGAGAGGAC-181_TGAGAAGTGAAGGGATGTGACTCT-5_AAGGTAAGGAAGTTATTGTTGAAC-1822_AGCGGCGGTATTTGGCTCACGAGA-1871_CCAACGATCTTATTATCACTCTA-1266_AGATGTGAAGGGATTGATGGTTAG-2_AGATGTGAAGGGATTGATGGT-5_TGACCAATAGAATGAGAGGACATT-178_T…	13	AGATGTGAAGGGATTGATGGTTAG-2_TGACCAATAGAATGAGAGGACATT-178_ATTTGTGGATCTGATGATATAAAA-614_CCAACGATCTTATTATCACTCTAT-1265_ATCATTTCTCGATCAGACTCAAAT-1282_AGGTAAGGAAGTTATTGTTGAACA-1821_AGCGGCGGTATTTGGCTCACGAGA-1871_GTTTTATGGAGGAGAGAGGTGAGC-1951_TACGTAGAGGTAGAGCCAAAAAGT-2034_ATCCTCTTCACTTGTGATCGTTCT-2362_ATTATTAATTCATGTTATGGAGGT-2504_AAAGTCTCATTGTATTATTTTG-2773_AAGACCTATATGACTCTTTATAAG-2804									0
Bcin01g07580	22	AAGACGTTGTAGAGGTTTCAACTC-3961_TTGGCATTTTTGACGTTGGAATCC-4083_ATTTATTCGTGAAAGAACATGACT-3422_ATTTGGCATTTTTGACGTTGGAAT-4085_GAAGAAGGATCTGAAGTTTAATT-807_GAAGAAGGATCTGAAGTTTAATTT-806_ATCGATCTATCTATCTATTTATCT-125_AAGCTATTGTCGTCAATTCATGAT-658_TACTGGATATGTTATTGTAGCAAT-2715_ATTGGCATTGGTCGGAGGCTTGCC-820_GTGTGACATCTATTACCTGATACC-1175_TTCAAAAACTAGAGCATATGACCT-1723_ATCAACAACTGTTGTGGTATACTG-3337_ATATACTTTTGTGCT…	13	ATCGATCTATCTATCTATTTATCT-125_AACAGTGATTAAGGGTGAAGCAGT-389_AGCTATTGTCGTCAATTCATGATT-649_GAAGAAGGATCTGAAGTTTAATTT-806_GTGTGACATCTATTACCTGATACC-1175_TTCAAAAACTAGAGCATATGACCT-1723_TACTGGATATGTTATTGTAGCAAT-2715_CTGGAAAGTCAGGACTGTAAAGAG-2905_TCAACAACTGTTGTGGTATACTGG-3336_ATTTATTCGTGAAAGAACATGACT-3422_AAGACGTTGTAGAGGTTTCAACTC-3961_TTGGCATTTTTGACGTTGGAATCC-4083_ATATACTTTTGTGCTTGTCTGTGT-4387									0
Bcin10g05520	14	TCTCTTTTTATATCCATCCACC-1089_TCCCCGATTGTGGAAGGCAG-1301_AACTACCATAGAATTCTTCCG-1462_AACTACCATAGAATTCTTCCGT-1461_AAGTGAATGGTAAAATGGTAGTTC-2312_TTCATATCTAAACTAGCACTTTT-2143_TCCCCGATTGTGGAAGGCAGCGCG-1297_TCCCCGATTGTGGAAGGCAGT-1300_TCCCCGATTGTGGAAGGCAGCG-1299_TCCCCGATTGTGGAAGGCAGCGC-1298_AATGCCATAGAATTCTTCCGT-1461_AAATGCCATAGAATTCTTCCG-1462_TCCCCGATTGTGGAAGGCAGC-1300_ACTACCATAGAATTCTTCCGT-1461	5	TCTCTTTTTATATCCATCCACC-1089_TCCCCGATTGTGGAAGGCAGCGCG-1297_ACTACCATAGAATTCTTCCGT-1461_TTCATATCTAAACTAGCACTTTT-2143_AAGTGAATGGTAAAATGGTAGTTC-2312									0
Bcin15g01910	16	GAAGAAGTAGAAGAAGAAGACTG-1123_AACCCTTGGCTGTCTGAGCATA-597_AACCCTTGGCTGTCTGAGCACA-597_CCCTTGGCTGTCTGAGCACA-597_AAGAGACAATGAAGTGACTCCGGG-152_AATCGATTAAAGTACTGATAACTG-319_ACCCTTGGCTGTCTGAGCACA-597_ACCCTTGGCTGTCTGAGCAC-598_AGTGAGTTGGATTCACTTGGACAG-426_AGTGAGTTGGATTCACTTGGACA-427_AAGAGAAAAGTAAGACAAACGAAT-115_AAGGAAGAGAGAAAGCAGATAAGA-204_AACCCTTGGCTGTCTGAGCAC-598_AGAAGAAGTAGAAGAAGAAGACTG-1123_ATAAGATTGCT…	8	AAGAGAAAAGTAAGACAAACGAAT-115_AAGAGACAATGAAGTGACTCCGGG-152_AAGGAAGAGAGAAAGCAGATAAGA-204_ATAAGATTGCTTGTGATTGACTAA-231_AATCGATTAAAGTACTGATAACTG-319_AGTGAGTTGGATTCACTTGGACAG-426_ACCCTTGGCTGTCTGAGCACA-597_CAGAAGAAGAAGAACCTGAAGACG-1114									0
Bcin05g05300	17	TAAGAGAAAGAGATGAACAGCA-992_ACTAGTTGAAGGGGGTTCGACATT-1216_TAGGACCTTAGTATTGTATAAGT-1595_AGAGTTTAGGGTTGAGTAGCCTCT-2344_ATTGGTCTTGAGAGAATATTTAA-1642_ATTGGTCTTGAGAGAATATTTAAA-1641_AAAATAAAATAAATGAACTTGATG-2824_AAGGACCTTAGTATAGTATAAGT-1595_TTGAATATTTTGTCTATGTGGAGT-2660_AGTAAGTGTTTATTGTGTCTCAAT-2437_TGTTTGATAATGAAGAATGTCGGC-376_ATTAGAGTTTAGGGTTGAGTAGCC-2346_ATTTATTGAAATATTTATGACTGT-2912_AAGAGCTAGCTTTTGG…	11	TGTTTGATAATGAAGAATGTCGGC-376_AAGAGCTAGCTTTTGGAGTATGAG-889_TAAGAGAAAGAGATGAACAGCA-992_ACTAGTTGAAGGGGGTTCGACATT-1216_AAGGACCTTAGTATAGTATAAGT-1595_ATTGGTCTTGAGAGAATATTTAAA-1641_AGAGTTTAGGGTTGAGTAGCCTCT-2344_AGTAAGTGTTTATTGTGTCTCAAT-2437_TTGAATATTTTGTCTATGTGGAGT-2660_AAAATAAAATAAATGAACTTGATG-2824_ATTTATTGAAATATTTATGACTGT-2912									0
Bcin09g05310	13	AGGATTCGATGATCGTGGGTGTTC-631_TCCATGATAGAAACTGACACT-718_TTTTGACCTTTATCTACGATGT-1596_GACGAAGCGGAAGCGAGAATG-807_GACGAAGCGGAAGCGAGAAT-808_GACGAAGCGGAAGCGAGAATGT-806_ATACTTCTTAAATTCTGATAAATC-3389_GTATTTACTTCTTAGATTTTGAAT-3390_ATGTAAAATGATATGTAAGACATG-435_ATGTAAGATGTATTATGTAGGATG-502_ACGAAGCGGAAGCGAGAATGTC-805_ACGAAGCGGAAGCGAGAATGT-806_ACGAAGCGGAAGCGAGAATG-807	7	ATGTAAAATGATATGTAAGACATG-435_ATGTAAGATGTATTATGTAGGATG-502_AGGATTCGATGATCGTGGGTGTTC-631_TCCATGATAGAAACTGACACT-718_ACGAAGCGGAAGCGAGAATGTC-805_TTTTGACCTTTATCTACGATGT-1596_ATACTTCTTAAATTCTGATAAATC-3389									0
Bcin01g01430	20	TGGATCAAAGCCCTATATTGGTT-2158_TGGATCAAAGCCCTATATTGGTT-2184_TGAACAGTAGCTGCGAAATTGGT-177_TGAACAGTAGCTGCGAAATTGGT-177_ATTTCTATTTTCTACGTCACATGT-1856_ATTTCTATTTTCTACGTCACATGT-1830_GTGAACAGTAGCTGCGAAATT-180_GTGAACAGTAGCTGCGAAATT-180_GAACAGTAGCTGCGAAATTGG-178_GAACAGTAGCTGCGAAATTGG-178_CTATTTATAGTAAGAAATTTAGGG-2169_CTATTTATAGTAAGAAATTTAGGG-2143_ATGTGCGGGAGATGTTTGGATGTC-216_ATGTGCGGGAGATGTTTGGATGTC-216_ATG…	6	GTGAACAGTAGCTGCGAAATTGGT-177_ATGTGCGGGAGATGTTTGGATGTC-216_ATTTCTATTTTCTACGTCACATGT-1830_ATTTCTATTTTCTACGTCACATGT-1856_CTATTTATAGTAAGAAATTTAGGG-2143_CTATTTATAGTAAGAAATTTAGGG-2169	Transporter		1						1
Bcin09g02890	19	AGTTTGAATTATGAAATGAGGTGT-1940_AGTTTGAATTATGAAATGAGGTGT-1790_ATATTGATTTGATGTGAACCTTC-746_ATATTGATTTGATGTGAACCTTC-896_GCCTCTATCTTACTTTTGAATCAT-214_GCCTCTATCTTACTTTTGAATCAT-214_TATGCATTTGTTCAGTGATGGAAC-1629_TATGCATTTGTTCAGTGATGGAAC-1779_AAACTTGTTTGAATTTTGAAATG-1795_AAACTTGTTTGAATTTTGAAATG-1945_AGGATCTCTTTCAAGCTTGAATT-362_ATATAAAGATCGAGTATAAACTTA-502_ATATAAAGATCGAGTATAAACTTA-652_ACTCTGAACACCTGTATTTGT…	15	GCCTCTATCTTACTTTTGAATCAT-214_CGATACTTTTTCCATTCTTGAA-340_AGGATCTCTTTCAAGCTTGAATT-362_ATATAAAGATCGAGTATAAACTTA-502_ATATAAAGATCGAGTATAAACTTA-652_ATATTGATTTGATGTGAACCTTC-746_ATATTGATTTGATGTGAACCTTC-896_ACTCTGAACACCTGTATTTGTATC-1418_ACTCTGAACACCTGTATTTGTATC-1568_TATGCATTTGTTCAGTGATGGAAC-1629_AGAATGTATGTAGATCTTAGTAGA-1727_TATGCATTTGTTCAGTGATGGAAC-1779_AAACTTGTTTGAATTTTGAAATG-1795_AGAATGTATGTAGATCTTAGTA…									0
Bcin15g03370	7	AAGAGACTTTTGAAATTTATAATT-1607_AACAATTCTCTCGACTTTTTATTA-722_ATAAGTAGATAGTGGAGCGTTGT-358_ATAAGTAGATAGTGGAGCGTTGTA-357_ATTTGTCGAAAGTAAACTTTGATG-230_ACGTAGGAGTGAGGATTGACACAC-424_TACGTGTTCTTCAACTTGGCTTCA-1260	6	ATTTGTCGAAAGTAAACTTTGATG-230_ATAAGTAGATAGTGGAGCGTTGTA-357_ACGTAGGAGTGAGGATTGACACAC-424_AACAATTCTCTCGACTTTTTATTA-722_TACGTGTTCTTCAACTTGGCTTCA-1260_AAGAGACTTTTGAAATTTATAATT-1607									0
Bcin16g03990	8	TTATGTATGTGTATAAATAGAGG-206_TTATGTATGTGTATAAATAGAG-207_AATGAACTCAAACACAAAACCTTT-72_ATATGAAGAATGAAGAGAAACAGG-1466_TTATGTATGTGTATAAATAGAGGG-198_TATGTATGTGTATAAATAGAGG-206_CTTGTTTTGTAAGAAATTGACACA-226_AATCGACTTGTTTGGACGGTAACG-232	4	AATGAACTCAAACACAAAACCTTT-72_TTATGTATGTGTATAAATAGAGGG-198_CTTGTTTTGTAAGAAATTGACACA-226_ATATGAAGAATGAAGAGAAACAGG-1466									0
Bcin01g07750	28	ATACATGTGAATAACTCTAGATA-2227_CTTCATTCAATTTGGACATCTG-480_CTTCATTCAATTTGGACATCTG-480_AAAAATTATTTTCGACAGACTCTC-1816_AAAAATTATTTTCGACAGACTCTC-1816_TCAAAAATCTTAGCACAACTCTA-2269_TCAAAAATCTTAGTTCAACTCTA-2269_TCAAAAATCTTAGCGCAACTCTA-2269_ATGGATGTGACGTGGTGCTTACAT-155_ATGGATGTGACGTGGTGCTTACAT-155_TCCGATAGACTTGTATTCCA-1854_TCCGATAGACTTGTATTCCA-1854_TCCGATAGACTTGTATTCCAGTT-1852_TCCGATAGACTTGTATTCCAGTT-1852_A…	9	ATGGATGTGACGTGGTGCTTACAT-155_ATTAAGGTGTGCGAAAGCTAACAG-384_TTCATTCAATTTGGACATCTGGT-478_TTTAGACTTTGTTTAGCCACT-572_ATCTTGTTTCTGTTTCTGTTCA-1161_AAAAATTATTTTCGACAGACTCTC-1816_TCCGATAGACTTGTATTCCAGTT-1852_ATACATGTGAATAACTCTAGATA-2227_TCAAAAATCTTAGCGCAACTCTA-2269									0
Bcin09g01620	21	TCCAATCAATGTAAAACTTTTATC-2754_GCTTTGTAGAGAATTAAGTGACGT-2301_TCTCGATCGACAAATAAATATTT-1909_GTAGATAGGTTGTTTCTGGAAGAC-373_AATCTCTCAATAATCTCTGTCTCG-2621_TTTTCCCTCTTGTACCTCAACTAC-113_TTTCTCTCTTTTTTCTTTTGATCT-97_AGAGAGTGTAAGATATGGTAAGTC-504_ATTGATTTAGTAGTATAACTCTT-1324_TCCTTTAATGGAATTTCTCTGAAA-1924_ATGTCTCGATCGTTAATTACATT-1912_CTGCGTATTGATTGGTTTGGTTC-2129_ATTCTCCAATCAATGTAAAACTT-2758_ATTCTCCAATCAATGTAAA…	15	TTTCTCTCTTTTTTCTTTTGATCT-97_TTTTCCCTCTTGTACCTCAACTAC-113_GTAGATAGGTTGTTTCTGGAAGAC-373_AGAGAGTGTAAGATATGGTAAGTC-504_AATTCAAGTCAATTCAATTCTAAC-816_ATTGATTTAGTAGTATAACTCTT-1324_TAATCCAGAGACTTCAATTGCC-1551_TCTCGATCGACAAATAAATATTT-1909_CTGCGTATTGATTGGTTTGGTTC-2129_AAGGAGGATTTTTGATTGGGTG-2152_GCTTTGTAGAGAATTAAGTGACGT-2301_AATCTCTCAATAATCTCTGTCTCG-2621_TCCAATCAATGTAAAACTTTTATC-2754_TACCCATCGATCTATGCCCGGA…	Bccry2_Cryptochrome-like, potential blue light sensor						1		1
Bcin05g00620	14	TTATTGATTTTGACAGTGCTCTC-323_TTATTGATTTTGACAGTGCTCTC-323_AACAAACAATATCGAACGGAGGGA-1841_AACAAACAATATCGAACGGAGGGA-1877_ATGAAACGTGTTTGAATTCTGTCA-1670_ATGAAACGTGTTTGAATTCTGTCA-1706_AAGGGAAAAATAGAAGAAAGAGAT-1827_AAGGGAAAAATAGAAGAAAGAGAT-1863_AAGGGAAAAATAGAAGAAAGAGA-1828_AAGGGAAAAATAGAAGAAAGAGA-1864_ACAAACAATATCGAACGGAGGGAG-1840_ACAAACAATATCGAACGGAGGGAG-1876_TTTTATTGATTTTGACAGTGCTCT-324_TTTTATTGATTTTGAC…	5	TTATTGATTTTGACAGTGCTCTC-323_ATGAAACGTGTTTGAATTCTGTCA-1670_ATGAAACGTGTTTGAATTCTGTCA-1706_AAGGGAAAAATAGAAGAAAGAGAT-1827_AAGGGAAAAATAGAAGAAAGAGAT-1863									0
Bcin05g03230	12	AGTGAAGATAATGGTCTTAGG-2262_AGTGAAGATAATGGCCTTAGG-2262_TGGACAAATAATGTATTCAGACGA-437_ATTTGAACCCTTACCCTGATCTCT-118_AGGAATGAAAATTGGAGATAAGAT-2269_GAGATATGTGAAAGCTGGCTTG-388_GAGATATGTGAAAGCTGGCTTGAG-388_GTTGCCATGTTGGACATATCCA-1393_GTTGCCATGTTGGACATATTCAAC-1391_AGATATGTGAAAGCTGGCTTGAGT-387_AGATATGTGAAAGCTGGCTTG-388_AGATATGTGAAAGCTGGCTTGAG-388	5	ATTTGAACCCTTACCCTGATCTCT-118_AGATATGTGAAAGCTGGCTTGAGT-387_TGGACAAATAATGTATTCAGACGA-437_GTTGCCATGTTGGACATATTCAAC-1391_AGTGAAGATAATGGCCTTAGG-2262									0
Bcin13g02450	2	TTTCTTTTCTTTTACTTTGACGTC-661_GAGGGATGTTTGGATTTTGGGTG-257	2	GAGGGATGTTTGGATTTTGGGTG-257_TTTCTTTTCTTTTACTTTGACGTC-661									0
Bcin14g02610	12	TGACGTCGATGTGTTTTGTTCT-3950_TGACGTCGATGTGTTTTGTTC-3951_TCATCTCTCTCTAGAAAATTCTTG-614_ATCTAGATATCTGAATTTGAATGT-3709_TGTCTCCTCTTCAGATTTGTATA-3272_GTGAAGTTGACAGATCTGAAGAAC-3060_AGAAAAGAAAAAAGAACAGATC-3929_ATGAGTCGTGTAATATAAAATTGA-63_ATTGACAGCTCTAAAAACACTTAT-3056_CCCGGCGGCCCTTGAAAATCC-2781_ATTTGTTGGAGATACAAGTGATGG-926_TCGGATGATCATATATTTATATT-1223	10	ATGAGTCGTGTAATATAAAATTGA-63_TCATCTCTCTCTAGAAAATTCTTG-614_ATTTGTTGGAGATACAAGTGATGG-926_TCGGATGATCATATATTTATATT-1223_CCCGGCGGCCCTTGAAAATCC-2781_ATTGACAGCTCTAAAAACACTTAT-3056_TGTCTCCTCTTCAGATTTGTATA-3272_ATCTAGATATCTGAATTTGAATGT-3709_AGAAAAGAAAAAAGAACAGATC-3929_TGACGTCGATGTGTTTTGTTCT-3950									0
Bcin06g03990	13	AGTACCATCCTAGAACTATTGAGC-1458_TTTTGTGTGCTATAGTCTATGGAT-286_AATGACTTTTGAAACTTATGATT-773_AGGTAGATTGGAGAATGGACCAGT-1031_TTGTACTTTGTTTCTTCTTTTC-489_ATTTATTATTGATTTTCTGTCCGA-2413_AGGATCCGATAATTACTCTGTATG-1738_AGGATCCGATAATTACTCTGTA-1740_AACTGCTCTCTATCGATCTCAAAT-2008_CAATTATAACAAGTACATTGGG-2263_ATATATCCATTCACCGATCTGACA-1075_TCTGAATCAATTTAGGGAGC-2499_GAGAAGAGAAAACTCAAGTCCTGG-1412	12	TTTTGTGTGCTATAGTCTATGGAT-286_TTGTACTTTGTTTCTTCTTTTC-489_AATGACTTTTGAAACTTATGATT-773_AGGTAGATTGGAGAATGGACCAGT-1031_ATATATCCATTCACCGATCTGACA-1075_GAGAAGAGAAAACTCAAGTCCTGG-1412_AGTACCATCCTAGAACTATTGAGC-1458_AGGATCCGATAATTACTCTGTATG-1738_AACTGCTCTCTATCGATCTCAAAT-2008_CAATTATAACAAGTACATTGGG-2263_ATTTATTATTGATTTTCTGTCCGA-2413_TCTGAATCAATTTAGGGAGC-2499	Bcku70_Protein involved in DNA reparation								0
Bcin11g03500	22	GATCGGGATCTCCTTATATGGACG-1710_ATTCAGAATTAGAACTTGATGAGT-1046_AGATTCAGAATTAGAACTTGATG-1052_AGATTCAGAATTAGAACTTGATGA-1051_AAGATGGAGACATGGAAGACT-3449_AAGATGGAGACATGGAAGACTTAG-3446_ATCGGGATCTCCTTATATGGACGT-1709_AAACTCCATATTCAGTCGTCTTCT-3917_AGAGCTGAGGAACGATTTATGA-2074_ATGAGTTTGGAGAATAATAAGACC-1328_CTCTCATCTTGCAGAATACCTGAT-1809_AGGAATGTGTTCTTTTGTGGAGCT-3255_ATATGATGAAGTGTTAAGAGTTCA-3754_ATATGATGAAGTGTT…	12	ATTCAGAATTAGAACTTGATGAGT-1046_TAATCTGTCTTATTTTCCGAGAAC-1314_ATCGGGATCTCCTTATATGGACGT-1709_TTCTGTCTTTTTCTGTATTTTCGA-1754_CTCTCATCTTGCAGAATACCTGAT-1809_TTGCTTTGAGTGCATGCAAGG-2015_AAATTGTCACGTTCAGTATCTCCA-2046_AGAGCTGAGGAACGATTTATGA-2074_AGGAATGTGTTCTTTTGTGGAGCT-3255_AAGATGGAGACATGGAAGACTTAG-3446_ATATGATGAAGTGTTAAGAGTTCA-3754_AAACTCCATATTCAGTCGTCTTCT-3917									0
Bcin06g02110	4	AAGTTGTTTGAATGGTATAAT-610_ATTAAAGATCATAGTTGCAAGCTA-877_AGTCACGAGGGTCTATGAGAAACA-890_AGTGACAAGAACTCTTTCATCATT-661	3	AAGTTGTTTGAATGGTATAAT-610_AGTGACAAGAACTCTTTCATCATT-661_ATTAAAGATCATAGTTGCAAGCTA-877									0
Bcin02g03660	3	GAGAGACTGTCACAAATATGATGC-100_ATGAGAGACTGTCACAAATATGAT-102_ATACTTCTTCAGTCCGATCAAAAT-1052	2	GAGAGACTGTCACAAATATGATGC-100_ATACTTCTTCAGTCCGATCAAAAT-1052									0
Bcin13g04610	24	TTCGTAGTCTGTGTGCATAATCT-1254_ATGCACACTTTTTATCTTGACAAA-2779_ATCGATGTTTTTAGTTTGAGCCCT-3127_TCTTCCTTTCTTTCTTAAACTCTG-3887_CTCTCTTCGTCTCTATGCTAC-1423_CTGCTGACTTATATCTCAATATT-110_ATTATTGACGAGATTACTAGACGT-1758_TCTTCTTACGGTAGAGACTTC-3313_TCTTCTTACGGTAGAGACTTCT-3312_ACGTAACTCTATCTTCAACTCC-3670_ACGTAACTCTATCTTCAACTCCA-3669_ACGTAACTCTATCTTCAACT-3672_ACGTAACTCTATCTTCAACTCCAA-3668_CTTCCTTTCTTTCTTAAACTCTGT-38…	11	CTGCTGACTTATATCTCAATATT-110_TTCGTAGTCTGTGTGCATAATCT-1254_CTCTCTTCGTCTCTATGCTAC-1423_AGGTGAAGAGGAACGACGAATATC-1605_ATTATTGACGAGATTACTAGACGT-1758_ATTTATCTGCTAGATTGAGCTCGT-1937_ATGCACACTTTTTATCTTGACAAA-2779_ATCGATGTTTTTAGTTTGAGCCCT-3127_CTTCTTACGGTAGAGACTTCTTG-3310_ACGTAACTCTATCTTCAACTCCAA-3668_CTTCCTTTCTTTCTTAAACTCTGT-3886									0
Bcin10g01030	7	ATGAATAAAGAAGAATTTGCAG-366_ATTGAGATTTGAAGCTGAGACCTC-412_GATGTGATGCTGATGCGTTGTTGG-403_ATTTCCATCTATTTCGTTTACT-1544_ATATTGAGATTTGAAGCTGAGACC-414_TTGTGTGTTTGGTACGAAAGATA-442_GTTGGGATGGGATCTACGATGTG-481	5	ATGAATAAAGAAGAATTTGCAG-366_GATGTGATGCTGATGCGTTGTTGG-403_TTGTGTGTTTGGTACGAAAGATA-442_GTTGGGATGGGATCTACGATGTG-481_ATTTCCATCTATTTCGTTTACT-1544	Bcprx9_Peroxiredoxin (Redoxin)								0
Bcin11g05730	28	ATGGATTTTTCTAGATATATTGTG-2210_ATGGATTTTTCTAGATATATTGTG-2078_CACAGAAATCTGGGCTGGAGTC-229_ATCCAGTGTAGTTCTATTGAGTG-619_ATCCAGTGTAGTTCTATTGAGTG-751_ACACAGAAATCTGGGCTGGAGT-230_TCTTTATGATCTTGTGAAAACTCA-769_TCTTTATGATCTTGTGAAAACTCA-637_CATTTTTACTATCAATTGGACTAA-2120_CATTTTTACTATCAATTGGACTAA-2252_GTCTTGATGATATTCTGAATTGTC-639_GTCTTGATGATATTCTGAATTGTC-771_ATGAATTTTGAGAATCTATGGATA-1753_ATGAATTTTGAGAATCTATGGAT…	18	AATTGGTCTGAATCTGAATACACA-32_CACAGAAATCTGGGCTGGAGTC-229_ATCCAGTGTAGTTCTATTGAGTG-619_TCTTTATGATCTTGTGAAAACTCA-637_ATCCAGTGTAGTTCTATTGAGTG-751_TCTTTATGATCTTGTGAAAACTCA-769_ATGGATAATGAATACCGAGCGAGA-1467_ATGGATAATGAATACCGAGCGAGA-1599_TGAATTTTGAGAATCTATGGATA-1621_TGAATTTTGAGAATCTATGGATA-1753_ATGGATTTTTCTAGATATATTGTG-2078_CATTTTTACTATCAATTGGACTAA-2120_ATGGATTTTTCTAGATATATTGTG-2210_CATTTTTACTATCAATTGGACT…	Bcvtc4_similar to yeast VTC4, Vacuolar membrane polyphosphate polymerase								0
Bcin02g06250	8	AAACAAGATTTGTGAGTTCGGAGT-272_ATTCTGTTGGTTGTTTGACGCTAC-393_TGACTTGTCTTGATGGGATA-1201_CTGACTTGTCTTGATGGGATA-1201_CTGACTTGTCTTGGTGGGATA-1201_CTGACTTGTCTTGGTGGGATAAGC-1198_GCTGACTTGTCTTGATGGGATA-1201_GGTATGGAGAAAAATACTGTACGG-325	4	AAACAAGATTTGTGAGTTCGGAGT-272_GGTATGGAGAAAAATACTGTACGG-325_ATTCTGTTGGTTGTTTGACGCTAC-393_CTGACTTGTCTTGGTGGGATAAGC-1198									0
Bcin14g05420	30	GTGACTGATGCAATAGTAGTGATC-679_GTGACTGATGCAATAGTAGTGATC-679_AATGATTTGAGTCAACTTGGTA-1567_AATGATTTGAGTCAACTTGGTA-1587_ATAAATAGTAACGTGTGCACGTGA-2832_ATAAATAGTAACGTGTGCACGTGA-2852_ATTGATAGAGAATAGACATGT-2121_ATTGATAGAGAATAGACATGT-2101_TTGATAGAGAATAGACATGTAGTT-2117_TTGATAGAGAATAGACATGTAGTT-2097_ATAGACCTTAACAGACTGAAGTTT-416_ATAGACCTTAACAGACTGAAGTTT-416_GAATGATTTGAGTCAACTTGG-1569_GAATGATTTGAGTCAACTTGG-1589…	17	ACTCTCTGATGACATGAACAAACA-373_ATAGACCTTAACAGACTGAAGTTT-416_AACTTTGGTGGATAGAATTATCAG-616_GTGACTGATGCAATAGTAGTGATC-679_AATGATTTGAGTCAACTTGGTA-1567_AATGATTTGAGTCAACTTGGTA-1587_TGGACTTGCTCGATTGTGGCGG-1755_TGGACTTGCTCGATTGTGGCGG-1775_ATGATGTGATCCGTGAACTCT-1798_TTGATAGAGAATAGACATGTAGTT-2097_TTGATAGAGAATAGACATGTAGTT-2117_ACCGATGTGAGACTTTTTTCATT-2609_ACCGATGTGAGACTTTTTTCATT-2629_AGGATGTATTCGAGAGAGATAATG-2…	Bcprm1_similar to yeast PRM1, Pheromone-regulated multispanning membrane protein								0
Bcin09g01790	10	TGCTTCGTCTAAATTGTATTT-129_ATTCAAAAATTGAAGGGCGTAAAT-1329_TTGCTTCGTCTAAATTGTATT-130_TTGCTTCGTCTAAATTGTATTTA-128_TGCTTCGTCTAAATTGTATTTA-128_TTGTCTCTTAGAAACTGCAAG-144_AATTGAAGGAATGAAGACAAACTG-261_TTGCTTCGTCTAAATTGTATTT-129_ATTTGTCTCTTAGAAACTGCA-146_ATTTATGTCCGATAAAGTAGAACA-426	5	TGCTTCGTCTAAATTGTATTTA-128_TTGTCTCTTAGAAACTGCAAG-144_AATTGAAGGAATGAAGACAAACTG-261_ATTTATGTCCGATAAAGTAGAACA-426_ATTCAAAAATTGAAGGGCGTAAAT-1329									0
Bcin04g04120	79	AACTTGTCTTGAGGCTCATGGATT-468_AACTTGTCTTGAGGCTCATGGATT-548_AACTTGTCTTGAGGCTCATGGA-472_AACTTGTCTTGAGGCTCATGGA-552_CCCTCTCCAGATTCTACTTGTAGG-3592_CCCTCTCCAGATTCTACTTGTAGG-3512_ACTTCTTTCGGCTTTTTATTCAGA-6296_ACTTCTTTCGGCTTTTTATTCAGA-6216_CTCTCCTGACGATCTCGACTGA-7632_CTCTCCTGACGATCTCGACTGA-7552_CTCTCCTGACGATCTCGACTG-7633_CTCTCCTGACGATCTCGACTG-7553_TAGGTGCTTCTTCTGAAACTCT-1673_TAGGTGCTTCTTCTGAAACTCT-1593_A…	40	GATGAATGAAGAATACAAGAACTT-129_TTGTCTGTATTGAGGATCAAAT-425_AACTTGTCTTGAGGCTCATGGATT-468_AACTTGTCTTGAGGCTCATGGATT-548_ATTCTGGCTCCGCTATTGCATAGT-748_ATTCTGGCTCCGCTATTGCATAGT-828_ATACTGGCTGAACAACATTTACCC-1351_ATACTGGCTGAACAACATTTACCC-1431_GGTGCTTCTTCTGAAACTCTGG-1591_GGTGCTTCTTCTGAAACTCTGG-1671_AGATGTTTGTGGTGTTGAAGCA-2993_AGATGTTTGTGGTGTTGAAGCA-3073_TTTCCAAATTCTGTTCAGTTA-3478_CCCTCTCCAGATTCTACTTGTAGG-351…									0
Bcin08g05090	8	TTTAGTTGTCATGTTGTGCTTTCC-1368_TTTAGTTGTCATTTTGTTGCCT-1370_TGTTTAGTTGTCATTTTGTTGCCT-1370_ATTATTTTCAGGTCCTGTGGCTCA-603_TTTTTAGTTGTCATGTTGTGCTTT-1370_TGTTTAGTTGTCATTTTGTTGC-1372_AGTTTTATTTGTCATGTTGTGCTT-1371_GTTTTATTTGTCATGTTGTGCTTT-1370	2	ATTATTTTCAGGTCCTGTGGCTCA-603_TTTAGTTGTCATGTTGTGCTTTCC-1368									0
Bcin08g04730	3	AGAGTGATATTGCTGGATCGTTGT-727_AGAGTGATATTGCTGGATCGGTGT-727_ATATCAGACTCTTTTCCCAA-1554	2	AGAGTGATATTGCTGGATCGGTGT-727_ATATCAGACTCTTTTCCCAA-1554	Bcfbp1_similar to yeast FBP1, Fructose-1,6-bisphosphatase								0
Bcin04g03510	16	AAGACGGTGGTAGAAAAATTTACT-695_GTTTTGTCTCTGAATTATTAATAG-2136_TTGATGCTGAGGTACATGTTTC-1227_AAGTGAAGTCTCGAGAAAGTAGGA-429_ATTTGGTTTGAGTCTTTTAGGTGT-472_CCTCAAACTCTCGTAGAATTATG-1873_TTTAAATAGGAATGAGTGGAGGTC-96_TTGCTTTTCAATAAGGAGCAGG-2091_GGTATGTGATGTATTATTGTCGTG-53_AGAGTGTGATATGGAAATTCTATA-414_TTGTCATGTTGCTCTTTTCGAAAG-2113_CGTTATGGTATCGTGAGATGGAAT-2018_TTAAATAGGAATGAGTGGAGGTC-96_CTTTAAATAGGAATGAGTGGAGGT-…	11	GGTATGTGATGTATTATTGTCGTG-53_TTAAATAGGAATGAGTGGAGGTC-96_AGAGTGTGATATGGAAATTCTATA-414_ATTTGGTTTGAGTCTTTTAGGTGT-472_AAGACGGTGGTAGAAAAATTTACT-695_TTGATGCTGAGGTACATGTTTC-1227_ACTCAAACTCTCGTAGAAATATGA-1873_CGTTATGGTATCGTGAGATGGAAT-2018_TTGCTTTTCAATAAGGAGCAGG-2091_TTGTCATGTTGCTCTTTTCGAAAG-2113_GTTTTGTCTCTGAATTATTAATAG-2136	Carbohydrate-Active enZYme			1					1
Bcin08g05570	48	TTACATACTGATACTCCTTGATT-3351_TTACATACTGATACTCCTTGATT-3348_TTCTGATCTTGATAAAGCTACTTT-2792_TTCTGATCTTGATAAAGCTACTTT-2789_ATTCAATCTCCAATTTCAACTCGT-2805_ATTCAATCTCCAATTTCAACTCGT-2802_ATCATTCTGATTCTGATTCTGATC-3319_ATCATTCTGATTCTGATTCTGATC-3322_GTTTACACTTCTGATGTTTGTAGT-1750_GTTTACACTTCTGATGTTTGTAGT-1753_TTAGATAGATGGATATGGAGGTT-3175_TTAGATAGATGGATATGGAGGTT-3172_ATATTACATACTGACACTCCTTGG-3353_ATATTACATACTG…	13	TCAGTATTGTTTAGTTTGGAGTGT-1_ATGTTCTGTTGGAAAAATTGCAAC-206_AAAGAGTGTTGTTCCTTTTG-1381_GTTTACACTTCTGATGTTTGTAGT-1750_AAAAGATACAAAGATTTGACGTAG-1804_TGATTTTCTTCTTGTCCTGTGT-2438_TTCTGATCTTGATAAAGCTACTTT-2789_ATTCAATCTCCAATTTCAACTCGT-2805_AATCCTAATCTGAATTGAACAC-2937_TATATCTCTGATCTGTCACATGAC-3107_TAGATAGATAGATAGATAGGCCT-3171_ATCATTCTGATTCTGATTCTGATC-3319_ACATACTGATACTCCTTGATTTCT-3338	BcnirA_Zn2/Cys6 transcription factor							1	1
Bcin13g05400	67	ATGTGAAAGAAGATAAGAAAGAAC-2767_TTTGTATTGTATTGTATTGTACT-313_ATGTTTCTTCTTTTAGTTTTCTCT-2188_AATTGAAGTTTTGTTTGGACAT-660_AATTGAAGTTTTGTTTGGACA-661_AATTGAAGTTTTGTTTGGACATA-659_ACTTGATCATCCTGATGCATCTCA-2359_TTTTAGACTGGCTGACAATAACAT-103_ATCTATTGTATTGTATTGTATTGT-316_TGTATTGTATTGTATCGTTTCTAT-314_GTTGTATCGTATTGTATTGTATT-313_AATTGAAGTTTTGTTTGGACATGC-658_AATTGAAGTTTTGTTTGGACGTGC-658_AATTGAAGTTTTGTTTGGACATTG-65…	15	ATTAAAAAATAATAATTGACGTAG-15_AGACTGGCTGACTTAGAATTTTC-100_ATCGTATTGTATTGTAATTTATA-308_ATTGAAGTTTTGCTTGGACATATG-657_AATTCTGGAACAATGTATGTATTC-955_AACGTGTGAATCTAAATTTAATCA-982_AAAGACTTTTGAAACTTGTGATCT-1674_TTGTGGTCTTGAATTAACTAATG-1899_ATGTTTCTTCTTTTAGTTTTCTCT-2188_ATCCCAGAGGAGATAGTGATGTG-2238_ACTTGATCATCCTGATGCATCTCA-2359_CAAAAGCAGACAAATATAAAAGG-2745_ATGTGAAAGAAGATAAGAAAGAAC-2767_GTTGAAATAAAATTGGATGGA…									0
Bcin01g10880	30	AGGCTAAACATCCAAGACGGT-1340_ATTTGATATTTGAAAATTCCGAAC-3306_TTTCAAAGATAGAATGTTACCTGT-3063_TCCAGCTCTATAGTTCTCTACAGT-3125_TCCAGCTCTATAGTCTTCTACAGT-3125_GTCCAGAAGTCTTTGAACAATCAA-1313_ATATTTCTGGATATAGCATGT-50_ATCAAAGATAGATAATTGACGAGT-933_TCCAGTTCTATAGTCTTCTAC-3128_TCCAGTTCTATAGTCTTCTACAGT-3125_TCCAGTTCTATAGTCTTCTACCGT-3121_CATGTCGAAAAGATGTGAAACGTG-101_CATGTCGAAAAGATGTGGAACGTG-101_TGTCGAAAAGATGTGAAACGTG-…	13	TATTTCTGGATATAGCATGTT-49_ATGTCGAAAAGATGTAGAGCGTGC-100_CGACTGATAAAATTATTGAACTC-322_AAGTCCAGGAGGGTAATAGAAGCT-842_ATCAAAGATAGATAATTGACGAGT-933_GTCCAGAAGTCTTTGAACAATCAA-1313_AGGCTAAACATCCAAGACGGT-1340_ATGACTCTTCACCTTTAAATTTGA-2734_CATCTTGTCCTTAACCTCGTTCA-2763_GGTGTTATGTAGGTAGAACAGACT-3037_TTTCAAAGATAGAATGTTACCTGT-3063_TCCAGTTCTATAGTCTTCTACCGT-3121_ATTTGATATTTGAAAATTCCGAAC-3306	Zn2/Cys6 transcription factor							1	1
Bcin02g04980	22	ATCCTTTAGACCTTCGGAAT-2378_TTTGGATGTTCCATTATGATGG-2752_TTGGATGTTCCATTATGATGG-2752_ATCCGGTCACATGATAGCAACTT-172_ATCCGGTCACATGATAGCAACTTT-171_TCATGCTCTGATACTATGTAAAAT-1760_ACCAAAATATAAGGACTCACAATG-512_TTTGATCGATTTGTCTATATAGAT-397_ATTGTGACTGTTGCTCCTCTTCCC-1055_GAAAATTGTGACTGTTGAATATT-1060_ATCGAACTTTTGAAAAATAACACT-198_GATTGTGACTGTTGCTCCTCTTCC-1056_AACATAAGAACTCTGACGTCTATC-507_ATCGACTAGGCTGCTACTTATTGT-1…	14	ATCCGGTCACATGATAGCAACTTT-171_ATCGAACTTTTGAAAAATAACACT-198_TTTGATCGATTTGTCTATATAGAT-397_AACATAAGAACTCTGACGTCTATC-507_AACAGACTCTCTACCTTTCAAAAG-682_ATTGTGACTGTTGCTCCTCTTCCC-1055_ATCTTTACTGTCGTTTTTGAGTTA-1366_AGAAGAATATAAGACTGGAGGAAC-1451_GTGTCTGCAAGTCTTTTTGAATAG-1511_TCATGCTCTGATACTATGTAAAAT-1760_ATCGACTAGGCTGCTACTTATTGT-1916_CTTGCATGATCAGCGGCGGAGTC-2172_GATCCTTTAGACCTTCGGAAT-2378_TTGGATGTTCCATTATGA…									0
Bcin02g08360	19	CCGATGTGAGCTTCGACTAAATT-1681_GCTTTGAAATGTTTGCTGAGGGTC-1733_TTCGAGATCTTGATATGGAATTTT-998_TTCGAGATCTTGATATGGAATTT-999_AATAATTTGAACAAAGAATGACGA-3594_GTTGAGAGCAATCACAGGCCCTGG-859_ATTCGAGATCTTGATATGGAATTT-999_AAGACTTGAAAAAATTGACACGTG-1_ACATGATCTTTATCCGTCGAACAA-2859_GATGGGTGAACTCTATATGAGAAG-3054_AGAGATCGCTAAAACATATGACGG-2467_ATGGTCTTGATTCTGAAGCT-2682_TGGGTGAACTCTTATAAGGCTTG-3055_CCCGATGTGAGCTTCGACTAAAT…	13	AAGACTTGAAAAAATTGACACGTG-1_GTATATATAGTAGACGTGAAACTC-416_ATCTTCTCAATCGTCTGATTCGAA-793_GTTGAGAGCAATCACAGGCCCTGG-859_TTCGAGATCTTGATATGGAATTTT-998_CCCGATGTGAGCTTCGACTAAATT-1681_GCTTTGAAATGTTTGCTGAGGGTC-1733_AGAGATCGCTAAAACATATGACGG-2467_ATGGTCTTGATTCTGAAGCT-2682_ACATGATCTTTATCCGTCGAACAA-2859_GATGGGTGAACTCTATATGAGAAG-3054_ATATCATCATCGTCTTCACCTAAG-3315_AATAATTTGAACAAAGAATGACGA-3594	Bcfrq1_Frequency-like, protein implicated in the circadian clock						1		1
Bcin07g01750	26	TTTTGAGCTAGCTTTTGAATTGTT-1160_CTGTTACTTTGAAGAAATTAG-2303_CTGTTACTTTGAAGAAATTA-2304_AAACTCCGTAATAAATCTGAAATT-1609_GTGAGATCTGAAAGAGTGACGAGC-789_TCTCAATGTGAAACTTCCTGACGT-2249_GGTCTGCATACACTCTATCTTTAC-2926_TTTCGTCGTATATCTATTTTGTAC-3550_TTTGAGCTAGCTTTTGGATT-1163_AAAATAACATAGTTGAGGTACCTG-2753_ACCCATCACATCTAGGACTGAACA-2938_CGAGATCTGAAAAAGTGGCGAGC-789_TTTGAGCTAGCTTTTGGGTT-1163_TCTCTCTGAATCGTGAAGCGATC-225…	10	CGAGATCTGAAAAAGTGGCGAGC-789_TTTGAGCTAGCTTTTGGAGTATG-1156_AAACTCCGTAATAAATCTGAAATT-1609_TCTCAATGTGAAACTTCCTGACGT-2249_GCTGTTACTTTGAAGAAATTAG-2303_TTCCATTCTCAATCCACCATG-2542_AAAATGACATAGTTGAGATACCTG-2753_GGTCTGCATACACTCTATCTTTAC-2926_TTTCGTCGTATATCTATTTTGTAC-3550_ATAAAACTGCTGTATAAAGGATA-3817									0
Bcin04g06560	25	ATCGTAAACTCTTAATCCTAGTTC-2484_ATCGTTGCTCTGTGAAACCAG-732_TAAGAAAAAGAGCTTGGAAACA-4033_AATAAATGTCAAATCGGTGGAGAA-3303_TTATCGTTGCTCTGTGAAACCA-733_TTATCGTTGCTCTGTGAAACC-734_AGATTTTCTTGAGAACTAGTATGA-317_ATAAAGGTCTGTTGATAATAC-2976_ATTATAAAGGTCTGTTGATAATAC-2976_TGACTCCGGCAATACTACTTG-670_AATCAAATCAACTGTATCTCAATT-3765_AAGAGAAATGTATCAGACTGTCT-1314_AAGAGAAATGTATCAGACTGT-1324_AATATCATGTTGAAGTGTGTGACC-3753_TATC…	12	AGATTTTCTTGAGAACTAGTATGA-317_TGACTCCGGCAATACTACTTG-670_TATCGTTGCTCTGTGAAACCAG-732_AAGAGAAATGTATCAGACTGTCT-1314_AAAACTCTTAATCTTGCCACATGA-2483_ATTATAAAGGTCTGTTGATAATAC-2976_AATAAATGTCAAATCGGTGGAGAA-3303_GAAACTCTGCCAGGCGAAAAACTC-3434_AATAGTTGTTTGCGTTGTATTACA-3666_AATATCATGTTGAAGTGTGTGACC-3753_TAGAAAGTGTGATGTAAAACGTGT-3896_TAAGAAAAAGAGCTTGGAAACA-4033									0
Bcin05g00380	11	ATGAAAGAAACAGGTTGCTCGACG-143_AAAATGTTGTGACTTTTACAAAGG-220_AAAATGTTGTGACTTTTATGAAAA-220_ATTGACAATGAATTCTGATTGAAT-1484_AATGTTGTGACTTTTATGAAAAGT-217_GAAATGTTGTGACTTTTATGAAAA-220_GTTGTGACTTTTATGAAAGGTG-217_TGAAAGAAACAGGTTGTTCGACGT-146_AAATGTTGTGACTTTTATGAAAA-220_GTTGTGACTTTTATGAAAGATTG-211_ATGTTGTGACTTTTATGAAAAGT-217	3	ATGAAAGAAACAGGTTGCTCGACG-143_GTTGTGACTTTTATGAAAGATTG-211_ATTGACAATGAATTCTGATTGAAT-1484									0
Bcin13g03410	3	AAACATGACTAACTATACAAACTT-1247_ATATCTTTAACTCGAACCCTGTAT-571_AATATCTTTAACTCGAACCCTGTA-572	2	ATATCTTTAACTCGAACCCTGTAT-571_AAACATGACTAACTATACAAACTT-1247									0
Bcin13g03840	19	ATGTTTGTATGGAATTAGTAC-2064_GTGTGGGTCTGAATCTTAATC-1707_AGTAAGAAAAATTGAAGACGTGAT-3403_AAGTCTCGAATGTAATACTAATAG-3856_AAAACCTCTAATCAAAACTGTAAG-3762_ATTGAGATCTCTTCCCTAACC-3636_ATTGTGGGTCTGAGTTTTCTTTC-1704_ATGTTTGTATGGAATTAGTACA-2063_TTGTTCGGTTTTGCTTCCTGTGCA-2727_ATAACATGTATCTTGGATGTAACT-2000_AAAATAATCCGTCTAAGTAGAAAC-1278_TCCTTTTTCGCAGATTGTCCTG-908_GCGACTCCTGACAAAACATGTGTT-965_AACATGTATCTTGGATGTAACTCA-…	13	ATTCTTGATGGTTTGTTGATATTT-349_TCCTTTTTCGCAGATTGTCCTG-908_GCGACTCCTGACAAAACATGTGTT-965_AAAATAATCCGTCTAAGTAGAAAC-1278_ATTGTGGGTCTGAGTTTTCTTTC-1704_AACATGTATCTTGGATGTAACTCA-1998_ATGTTTGTATGGAATTAGTACA-2063_ACTTCATAAGCTGCACATGGG-2185_TTGTTCGGTTTTGCTTCCTGTGCA-2727_AGTAAGAAAAATTGAAGACGTGAT-3403_ATTGAGATCTCTTCCCTAACC-3636_AAAACCTCTAATCAAAACTGTAAG-3762_AAGTCTCGAATGTAATACTAATAG-3856	Bckcs1_similar to yeast KCS1, Inositol hexakisphosphate and inositol heptakisphosphate kinase						1		1
Bcin01g02910	10	AAAACGAGAAAGAGAGCAAGACAG-435_AAAACGAGAAAGAGAGCAAGACAG-490_AACACCATTCGTAAAATTTCTAGC-2123_AACACCATTCGTAAAATTTCTAGC-2068_AGACAAGGAATTTAGACGATAGCG-2114_AGACAAGGAATTTAGACGATAGCG-2169_ATTCTGTAATTATTCGAAAAAGGC-1254_ATTCTGTAATTATTCGAAAAAGGC-1309_AAGAATCTCATGAGCCAATTCAGG-991_AAGAATCTCATGAGCCAATTCAGG-1046	9	AAAACGAGAAAGAGAGCAAGACAG-435_AAAACGAGAAAGAGAGCAAGACAG-490_AAGAATCTCATGAGCCAATTCAGG-991_AAGAATCTCATGAGCCAATTCAGG-1046_ATTCTGTAATTATTCGAAAAAGGC-1254_ATTCTGTAATTATTCGAAAAAGGC-1309_AACACCATTCGTAAAATTTCTAGC-2068_AGACAAGGAATTTAGACGATAGCG-2114_AGACAAGGAATTTAGACGATAGCG-2169									0
Bcin06g02930	21	AAAAAGTAGGATACAAAGTAGAGT-3292_CGGACAAGTCTCTCTTCATGAAGT-1375_TTAAAGGAATTGACGGAAGGGCA-142_TTAAAGGAATTGACGGAAGGG-146_TTAAAGGAATTGACGGAAGG-147_AGCCGCTCTAGTAGAATTGTTTT-755_AGCTTGAATTCGATACTCTCACCA-3153_AGCTTGAATTCGATACTCTCA-3157_ATCTTCGTCGTCTTTTTCAAGAT-2175_AAAAGAGTGATAAAAAGTATTTGG-169_TCTTCGTCGTCTTTTTCAAGATC-2170_ATCTTCGTCGTCTTTTTCAAGATT-2170_ATCTTCGTCGTCTTTTTCAAGATC-2170_TTGACTTGACTTTATTTTGGATA-1680…	10	TTAAAGGAATTGACGGAAGGGCAC-141_AAAAGAGTGATAAAAAGTATTTGG-169_ATAAATCAAGATTGGAGAAATTC-735_AGCCGCTCTAGTAGAATTGTTTT-755_CGGACAAGTCTCTCTTCATGAAGT-1375_TTGACTTGACTTTATTTTGGATA-1680_AAATCTATTTTCGACTGTAAATTT-2108_ATCTTCGTCGTCTTTTTCAAGATC-2170_AGCTTGAATTCGATACTCTCACCA-3153_AAAAGTAGGATACAAAGTAGAGTT-3291									0
Bcin01g09590	79	ACAAAAGAGACTTGACAAGGAATA-327_ACAAAAGAGACTTGACAAGGAATG-327_ACAAAAGAGACTTAACAAGGAATA-327_ACAAAAGAGACTTGACAAGAAATA-327_ACAAAAGAGACTTGACAAGG-331_ACAAAAGAGACTTGACAAGGAACA-327_ACAAAAGAGACTTGACAAGGAAT-328_AAAAAGAGACTTGACAAGGAAT-328_AAAAAGAGACTTGACAAGGAATA-327_AAAAGAGACTTGACAAGGAATA-327_GAAAAAAAGAAATAGAGATCGTGT-2061_GAAAAAAAGAAATAGAGATCGTGT-2080_GAAAAAAAGAAATAGAGATCGTGT-2217_AAAGAGACTTGACAAGGAGTATAC-324_…	21	AAAAAGAGACTTGTCCAGGGAATA-318_ATGAATGCTTGTGTTTTGGAGC-596_ATGAATGCTTGTGTTTTGGAGC-615_CTGGTGAGGATGGATCAAGTAGG-700_CTGGTGAGGATGGATCAAGTAGG-719_ATGAATGCTTGTGTTTTGGAGC-752_TAGAATCTGTTCCTCTTGGGAGGC-781_TAGAATCTGTTCCTCTTGGGAGGC-800_CTGGTGAGGATGGATCAAGTAGG-856_TAGAATCTGTTCCTCTTGGGAGGC-937_TATGTTGTTGTTGTTGTAGTGTT-1749_TATGTTGTTGTTGTTGTAGTGTT-1768_TATGTTGTTGTTGTTGTAGTGTT-1905_TAAAGTAAATGTGAAGTGACGTGT-2039_T…									0
Bcin12g06380	6	CTGGAAAGAATAGAGTGTAGGCAG-177_CTGGAAAGAATAGAGTGTAGGCA-177_CTGGAAAGAATAGAGTGTAGGC-178_AAGATCTTAAAAACACGCGAATA-10_TAGAAAGTAAAAGATCCGAGGA-168_AACCGGGCAATGAAGATCTTTATT-21	2	AAGATCTTAAAAACACGCGAATA-10_TAGAAAGTAAAAGATCCGAGGA-168	Bcbot1_Benzoate 4-monooxygenase cytochrome p450, in botrydial biosynthesis gene cluster					1			1
Bcin12g01870	5	ATGTCTCTCTCTCTCGCTCACTCG-292_TCTCTCTCTCTCTGTGTGTAACTT-285_TCTCTCTCTCTGTGTGTAACTTGG-283_TCTCTCTCTCTCTCTGTGTGTAAC-287_AGTACACTCTTAACATTATTCAGA-1155	2	TCTCTCTCTCTGTGTGTAACTTGG-283_AGTACACTCTTAACATTATTCAGA-1155	Bczta1_similar to yeast ZTA1, NADPH-dependent quinone reductase								0
Bcin05g03800	2	AGCCTCTCATTTGTATAAATCGTT-181_TATGTTGATGTTGTCTTGAATTA-635	2	AGCCTCTCATTTGTATAAATCGTT-181_TATGTTGATGTTGTCTTGAATTA-635	Cys2His2 transcription factor							1	1
Bcin03g09316	2	AGTGATAATCGAAGTCTGAAACTC-302_AGTGATAATCGAAGTCTGAAACTC-302	1	AGTGATAATCGAAGTCTGAAACTC-302									0
Bcin12g01150	9	TTTCAGGCTTCAGTTAAAAGAGA-1733_ATCAAAATATTAAGACGTGGTCTC-1356_AAGGAGAGTGTGCTATTGAAAGTC-1418_TCAAAATATTAAGACGTGGTCTC-1356_ATGTTAGAAGGAAGAAAGAGACGA-246_ATTCATATATCGTCTTTACTAAAA-631_TTATTGTTGATTGTCGTTTTGAAT-1040_TGTTGATTGTCGTTTTGAATGATG-1036_AAGAACGAAGAAAGTAACATTTT-243	6	AAGAACGAAGAAAGTAACATTTT-243_ATTCATATATCGTCTTTACTAAAA-631_TGTTGATTGTCGTTTTGAATGATG-1036_TCAAAATATTAAGACGTGGTCTC-1356_AAGGAGAGTGTGCTATTGAAAGTC-1418_TTTCAGGCTTCAGTTAAAAGAGA-1733									0
Bcin16g01470	7	TTGTGTTTCTGTTTTTGTATA-105_ATGTTGTTGTATTAGGATTGAGAT-93_AATCTGATCCTCTGAATAAGGTTG-871_AATCTGATCCTCTGAATAAGGTT-872_ATTGTGTTTCTGTTTTTGTATA-105_ATTGTGTTTCTGTTTTTGTATAA-104_ATTGTGTTTCTGTTTTTGTATAAA-103	2	ATGTTGTTGTATTAGGATTGAGAT-93_AATCTGATCCTCTGAATAAGGTTG-871	Bcrny1_similar to yeast RNY1, Vacuolar RNase of the T(2) family								0
Bcin14g03210	10	ATTTATATCCTTCAACTTGAGACA-1066_ATTTATATCCTTCAACTTGAGACA-852_AAAAGAGAAAGACAAAAGAGACTT-406_AAAAGAGAAAGACAAAAGAGACT-407_ATAATACATGTAGGATGCCACGTA-432_ATAATACATGTAGGATGCCACGTA-646_AGAAAAGAGAAAGACAAAAGAGAC-413_GAAAAGAGAAAGACAAAAGAGACT-407_ATGACAACTTTTCTTCTGCAGTGT-869_ATGACAACTTTTCTTCTGCAGTGT-655	6	AAAAGAGAAAGACAAAAGAGACTT-406_ATAATACATGTAGGATGCCACGTA-432_ATAATACATGTAGGATGCCACGTA-646_ATTTATATCCTTCAACTTGAGACA-852_ATGACAACTTTTCTTCTGCAGTGT-869_ATTTATATCCTTCAACTTGAGACA-1066									0
Bcin08g02110	11	ATGATGGACGTTGTGAATGCCA-689_AATTCAAGTGTCTAAATAAAATTT-1970_AGTTGTTGATGTGTTTGGCA-331_ATTCTCCAATCAATGTAAAACTT-1169_ATTCTCCAATCAATGTAAAACTTT-1168_AAAATGTAATTTGAAATTGGAGGA-193_ATTATTCCAGGATCTTTTGAAAAC-489_AAGTTGTTGATGTGTTTGGCA-331_ATGATGGACGTTGTGAATGCC-690_TTTCATCGTCGGAATCATATATCC-2138_GCATTATTCCAGGATCTTTTGAAA-491	7	AAAATGTAATTTGAAATTGGAGGA-193_AAGTTGTTGATGTGTTTGGCA-331_ATTATTCCAGGATCTTTTGAAAAC-489_ATGATGGACGTTGTGAATGCCA-689_ATTCTCCAATCAATGTAAAACTTT-1168_AATTCAAGTGTCTAAATAAAATTT-1970_TTTCATCGTCGGAATCATATATCC-2138	Carbohydrate-Active enZYme			1					1
Bcin10g05630	9	TTAAGTATGAGTTTGGACTAGAT-1003_TTAAGTATGAGTTTGGACTAG-1005_TTAAGTATGAGTTTGGACTAGA-1004_GTCATATCATTGAACTTGCACTCC-3301_ACTTTCTGAGACAAGAGTGCATAG-2020_ATCATCAGGCCTTGAAAACAAAGC-1048_ATTGAGAATTTGGGCGTGAAATCA-3460_CAGACTTGGAATACCAAACA-495_ATCTCGTCATATCTTTGAACCCTC-3302	6	CAGACTTGGAATACCAAACA-495_TTAAGTATGAGTTTGGACTAGAT-1003_ATCATCAGGCCTTGAAAACAAAGC-1048_ACTTTCTGAGACAAGAGTGCATAG-2020_GTCATATCATTGAACTTGCACTCC-3301_ATTGAGAATTTGGGCGTGAAATCA-3460	Carbohydrate-Active enZYme			1					1
Bcin12g05200	29	ATTCTTCGTCTTCACTCTCGTGAT-1100_CTAATATGAGATAGTCAGACA-741_CTAATATGAGATAGTCAGACACCA-738_ATAATAATAAGTGTATAGGACGG-200_ATAATAATAAGTGTATAGGACGGA-199_TTTTCCGTCTCAGTTTATGTAACA-1169_TCTAATATGAGATAGTCAGACA-741_ATTCAGTCAGAGCTTCAATGTGGA-1841_AAAATAAAATAAATGAACTTGATG-3935_TAATATGAGATAGTCAGACACCAG-737_TTGTGACTTTTATGAAAAATGACT-2456_GTCTGTCTGTCTGTGTGTGTGTGC-347_TAATATGAGATAGTCAGACACC-739_ATCAGAATCAGAATGATGGGGTTC-…	14	ATAATAATAAGTGTATAGGACGGA-199_GTCTGTCTGTCTGTGTGTGTGTGC-347_TAATATGAGATAGTCAGACACCAG-737_ATAGTGCAATTTGAAATAATCAGG-778_ATTCTTCGTCTTCACTCTCGTGAT-1100_ATCAGAATCAGAATGATGGGGTTC-1148_TTTTCCGTCTCAGTTTATGTAACA-1169_TTTCTCGTCTTCTTTTCTTTATGA-1187_CAGAGTCGGAATCTGAATCGGTG-1307_ATTCAGTCAGAGCTTCAATGTGGA-1841_TTTACCCTCAATGTTAGACTTTCT-2253_AAAGACTTGTGACCTTTCTGATAA-2347_ATTGTGACTTTTATGAAGAATTGT-2453_AAAATAAAATAAAT…									0
Bcin08g02090	22	CGTGGCACTATCAAACGCTGATT-2462_CGTGGCACTATCAAACGCTGATT-2631_AATCGGTTTAGTTCAGTTTTTCT-2448_AATCGGTTTAGTTCAGTTTTTCT-2617_TACGTGGCACTATCAAACGCTGAT-2461_TACGTGGCACTATCAAACGCTGAT-2630_TAATGTGGGCTTCGAATTCTATT-2130_TAATGTGGGCTTCGAATTCTATT-2299_TTTGATGTAGGATGTGTGCCGTA-801_TTTGATGTAGGATGTGTGCCGTA-801_TTTGATGTAGGATGTGTGCCG-803_TTTGATGTAGGATGTGTGCCG-803_TTTGATGTAGGATGTGTGCCGT-802_TTTGATGTAGGATGTGTGCCGT-802_ATT…	10	ATTGTTGGTGTTTTTGTTGATT-27_ATTTTCATTTGGTGTCAGGATTCC-64_ATCTTGAAGTTTGGAGTAACTGAT-593_TTTGATGTAGGATGTGTGCCGTA-801_ATACGGCACCAGCTGAGATACT-1455_ATACGGCACCAGCTGAGATACT-1624_TAATGTGGGCTTCGAATTCTATT-2130_TAATGTGGGCTTCGAATTCTATT-2299_AATCGGTTTAGTTCAGTTTTTCT-2448_AATCGGTTTAGTTCAGTTTTTCT-2617									0
Bcin05g04030	26	AGTTGGACTTGCCTAGTGCTGATT-2050_ATGTGAAAAAAGATGTGTTGATG-459_TATTTTTGAAAGACTCTTGGCTC-3150_GTTATTTTTGAAAGACTCTTGGCT-3151_TGCTGTTGAAGAAGAGGAAGGT-1310_TGTTGTTGTTGTTGCTGCTGGAAC-1320_TGAATAAAAAAGAAAGTAAGACGT-3308_CTGGGTATTGGCGGTACTCTC-2365_ATTTTTGGATCGTGACATTATGCA-68_ATTTTTGAAAGACTCTTGGCTCAA-3144_ATTTTTGAAAGACTCTTGGCTCA-3149_ATTTTTGAAAGACTCTTGGCT-3151_TTTTGGATCGTGACAAACTTGG-68_ATGTGATTTGATCTGACTTGAATA-42…	14	TTTTGGATCGTGACAAACTTGG-68_ATGATTTGATTTGACTTGACACT-410_ATGTGATTTGATCTGACTTGAATA-426_ATGTGAAAAAAGATGTGTTGATG-459_ATACAATTGCGGCGAAATAGGCT-682_TGCTGTTGAAGAAGAGGAAGGT-1310_ATGTTGTGGATGAGGTTGCTCTT-1646_GATTGTGATTGTGATTGCTAGATG-1945_AGTTGGACTTGCCTAGTGCTGATT-2050_CTGGGTATTGGCGGTACTCTC-2365_ATGGAAGAGCTGAGATCAAAGAAA-2579_ATCACCATTATCGTCACTTTGTGA-2746_ATTTTTGAAAGACTCTTGGCTCAA-3144_TGAATAAAAAAGAAAGTAAGACGT-3…	Bcmads1_MADS-box transcription_factor							1	1
Bcin03g07020	80	AAGCTACTGATGATCCTTGAATT-827_AAGCTACTGATGATCCTTGAATT-827_AAGCTACTGATGATCCTTGAATT-827_AAGCTACTGATGATCCTTGAATT-827_AAGCTACTGATGATCCTTGAATTG-826_AAGCTACTGATGATCCTTGAATTG-826_AAGCTACTGATGATCCTTGAATTG-826_AAGCTACTGATGATCCTTGAATTG-826_GTCCGGTGAAAGTAAGATATA-985_GTCCGGTGAAAGTAAGATATA-985_GTCCGGTGAAAGTAAGATATA-985_GTCCGGTGAAAGTAAGATATA-985_TTCCACTGCTATTGCTCATAT-1480_TTCCACTGCTATTGCTCATAT-1480_TTCCACTGCTATT…	13	AATGATCCCAAGGTTACAACCGAA-143_AATAAATAAATAAATGTATGGCGG-349_AAGAACTTTAGAGAGAATGAGATA-390_GGTGTGTGTAGTGTTGAGGAATA-515_AGGATTTAAAGGTTAGTAATGTAG-782_AAGCTACTGATGATCCTTGAATTG-826_GACAATCAATTGTTGGACGAAGG-876_GTCCGGTGAAAGTAAGATATA-985_ATTTCTGTCCGTTTGTATATTTCA-1190_TTCCACTGCTATTGCTCATAT-1480_ATGATTTGTGACATTTCGGATGAC-1792_AATAAAATAAAAAAGGACAGTCTG-2798_AATAAAATAAAAAAGGACAGTCTG-2816	Bccon7_Cys2His2 transcription factor							1	1
Bcin15g05260	11	AAGATATGATGCAATGAATGAAAT-141_AGTAAGGGTAGAGGGCTGTTTCTG-1797_ATACTGATTTGTTGTAAGATATGC-1978_ATACTGATTTGTTGTAAGATATG-1979_CGGAAGCTGAATATATAGAGAGTG-190_CGGAAGCTGAATATATAGAGAGT-191_GATTTTACTTTTTCCGACGGACA-1815_TGAAAATTTAGAAGAAGCAAG-2097_AAGGAAAGTGAGACTGAAATGGTT-34_GCGGAAGCTGAATATATAGAGAGT-191_AGAGAGAGAAAGAGAAAACCCAAT-283	8	AAGGAAAGTGAGACTGAAATGGTT-34_AAGATATGATGCAATGAATGAAAT-141_CGGAAGCTGAATATATAGAGAGTG-190_AGAGAGAGAAAGAGAAAACCCAAT-283_AGTAAGGGTAGAGGGCTGTTTCTG-1797_GATTTTACTTTTTCCGACGGACA-1815_ATACTGATTTGTTGTAAGATATGC-1978_TGAAAATTTAGAAGAAGCAAG-2097	Carbohydrate-Active enZYme			1					1
Bcin10g02650	7	ATCAGATCATGGACACCACAT-1260_AGTGATTCATACTGGAGAATGGAT-1100_ATATTTCATAGTGACTTTGAATT-1747_GTGAAAGTAGAGAGACTGTTTCC-1042_CTTCATAGTGACTTTGAAATTAGA-1745_TGAAAGTATCTTTCTGAATGGACT-1370_AATCAGATCATGGACACCACA-1261	5	GTGAAAGTAGAGAGACTGTTTCC-1042_AGTGATTCATACTGGAGAATGGAT-1100_ATCAGATCATGGACACCACAT-1260_TGAAAGTATCTTTCTGAATGGACT-1370_CTTCATAGTGACTTTGAAATTAGA-1745	Carbohydrate-Active enZYme			1					1
Bcin06g05370	11	AATGAACGAATGAACGGTGAAAGT-91_ATCTGTCTCTGTATAATTTAAGCA-786_AACGATAACGAACGATTGACAGAC-100_ATTTCTTCCAACTGAACTTTCACA-1050_ATATTTCTTCCAACTGAACTTTCA-1052_ATCTGTCTCTGTATAATTTAAGC-787_AAAAGCGATCAGAATTTGAACACG-369_CTGACAATTTTATGTCGTACATGG-1059_AAATATGTATAAAGTTGAACAAGT-1519_GACATGTTAAAGACGAAAAGACT-629_TGACATGTTAAAGACGAAAAGACT-629	6	AATGAACGAATGAACGGTGAAAGT-91_AAAAGCGATCAGAATTTGAACACG-369_TGACATGTTAAAGACGAAAAGACT-629_ATCTGTCTCTGTATAATTTAAGCA-786_ATTTCTTCCAACTGAACTTTCACA-1050_AAATATGTATAAAGTTGAACAAGT-1519									0
Bcin01g07410	58	GCGAGAAAGACAAAAAGAGACTTG-1459_GCGAGAAAGACAAAAAGAGACTTG-1615_AGAGAAAGACAAAAGAAAATTGGA-1458_AGAGAAAGACAAAAGAAAATTGGA-1614_AGAGAAAGACAAAAGAAAATTGG-1459_AGAGAAAGACAAAAGAAAATTGG-1615_AGAGAAAGACAAAAGAAAACT-1461_AGAGAAAGACAAAAGAAAACT-1617_AGAGAAAGACAAAAGAAAACTGGG-1458_AGAGAAAGACAAAAGAAAACTGGG-1614_AGAGAAAGACAAAAAGAGACTTG-1459_AGAGAAAGACAAAAAGAGACTTG-1615_AGAGAAAGACAAAAAGAGACTTGT-1458_AGAGAAAGACAAAAAGAGA…	11	AGAGTGATCCGATCGACGTATTGT-71_AGATGTATGTATGAAGTTCAGTGT-316_GATCTAAGTTGCTCAGACTCCTA-1192_GATCTAAGTTGCTCAGACTCCTA-1348_GAAAGACAAAAGAAAATTGGACAG-1455_TTTGTTCCTTTTAAACTTTGTTT-1535_GAAAGACAAAAGAAAATTGGACAG-1611_TTTGTTCCTTTTAAACTTTGTTT-1691_ATCATCGATCTGGAACTTTTGTCA-1935_ATCATCGATCTGGAACTTTTGTCA-2091_AAACTCATAAACTAAAAATTCTG-2249									0
Bcin10g00140	15	ATGATCAACGTTAGACTGAGTT-102_ATGATCAACGTTAGACTGAGT-103_AAATATGGAACAACTTTGATGGTG-201_TAGATTCTCTGTCAAATAAAAAC-20_ATAGATTCTCTGTCAAATAAAAAC-20_TGATCAACGTTAGACTGAGTT-102_AATATGGAACAACTTTGATGGTG-201_AATATGGAACAACTTTGATGGTGT-200_ACAAACGCGACTATTATATAAACT-1282_TGGATTTTAATTGATGAGAGA-1395_ATGATCAACGTTAGACTGAGTTGT-100_ATGATCAACGTTAGACTGAGTTG-101_ATTCAATTGAACTTTAATACGACT-1432_CCCAATGGTTAATAAGATGAGTGG-473_AAAAAT…	8	ATAGATTCTCTGTCAAATAAAAAC-20_ATGATCAACGTTAGACTGAGTTGT-100_AATATGGAACAACTTTGATGGTGT-200_CCCAATGGTTAATAAGATGAGTGG-473_ACAAACGCGACTATTATATAAACT-1282_TGGATTTTAATTGATGAGAGA-1395_AAAAATGAATCAAATTGTGATTGG-1414_ATTCAATTGAACTTTAATACGACT-1432									0
Bcin03g05190	12	ATTAAATGTAGGAGAAAACGTTGG-1627_AGATAAAAAATGACATGTAGGACG-582_GATAAAAAATGACATGTAGGACA-580_GATAAAAAATGACATGTAGGACAT-583_GATAAAAAATGACATGTAGGACG-582_GATCTAAATCGAGCTTGTAAATTT-1004_GATAAAAAATGACATGTAGGATG-582_ATCTAAATCGAGCTTGTAAATTT-1004_GATAAAAAATGACATGTAGGATA-582_GATAAAAAATGACATGTAGGACGT-583_GATAAGAAATGACAGATACCGTGT-581_TACAATGTGCGATTCGGATTTAGT-1301	4	GATAAAAAATGACATGTAGGACA-580_ATCTAAATCGAGCTTGTAAATTT-1004_TACAATGTGCGATTCGGATTTAGT-1301_ATTAAATGTAGGAGAAAACGTTGG-1627									0
Bcin11g06460	3	AATTTCCTCTTGCTGTATACAAAC-900_ATCTCCTTCGACTACTTCGTGTGT-1064_ATCTCCTTCGACTACTTCATGTAT-1064	2	AATTTCCTCTTGCTGTATACAAAC-900_ATCTCCTTCGACTACTTCATGTAT-1064									0
Bcin14g00350	31	ATAATAGTTGTTCACGAATGAATT-2579_TCGATTCACGGCTGGTGCATTTT-5214_TTGAAAGATCTGACACGTACCTA-445_TTTAGTTTTGTTGAGAAAGAGT-2516_TTTAGTTTTGTTGAGAAAGAGTG-2515_AACATCAGACTTTGTTCGTACACT-3985_TAGTTTTGTTGAGAAAGAGTG-2515_ATTCCTTGGAGTCATGAGTGTGCC-5652_ATTTAGTTTTGTTGAGAAAGAG-2517_ATATAGACATTTAAACTTTGGGCT-5742_CTTAACTTCCACTTGACATATCTA-1715_AAAAAACTGATCAACTTTTACTCT-4065_TTAGTTTTGTTGAGAAAGAGTG-2515_AATATCCTTCTGGGTGACTCAC…	18	TTAAACAAAAAAGTGACTTGGAAC-65_TGAAAGATCTGACACGTACCTATC-443_GACGTGATCATTGAGAAATAAGAA-1264_AATATCCTTCTGGGTGACTCACTG-1649_CTTAACTTCCACTTGACATATCTA-1715_CTGAAAATCTCGAACAGACTCTC-2178_AATATTTTATAACTTTTAGGCTCC-2304_TTAGTTTTGTTGAGAAAGAGTG-2515_ATAATAGTTGTTCACGAATGAATT-2579_TCAAGATCATTATTTGAAAGGG-2928_TAACCGTTGTCAAAGGAGTCCTGC-3216_AACATCAGACTTTGTTCGTACACT-3985_AAAAAACTGATCAACTTTTACTCT-4065_AAATGCACTACTTCTGA…									0
Bcin08g03330	11	AACGTAGTTGAGATACCTGAAGGA-1535_AGTCAGTTTTTGATTTATGGGTTC-558_GATGTGTCTTTCTTGGAAATT-481_AAGAGATATCTGGTTTGAACCTCC-241_ATGACGAGTAGAGGAACAGAAAGA-182_AAGGAAATTTGAATTTGAGACTCT-153_ATAATACGATGATGATTGGATGC-975_ATAACGTAGTTGAGATACCCGAGG-1537_ATGTAGTTGAGATACCTGAAGAGA-1534_AACAATGCCGAACTTTGAAAATGA-946_AATAATACGATGATGATTGGGTGC-977	8	AAGGAAATTTGAATTTGAGACTCT-153_ATGACGAGTAGAGGAACAGAAAGA-182_AAGAGATATCTGGTTTGAACCTCC-241_GATGTGTCTTTCTTGGAAATT-481_AGTCAGTTTTTGATTTATGGGTTC-558_AACAATGCCGAACTTTGAAAATGA-946_ATAATACGATGATGATTGGATGC-975_ATGTAGTTGAGATACCTGAAGAGA-1534									0
Bcin12g02680	7	ATGAAGTTATAACCAGCCAGTAGA-1227_AGAAGTTTGAACGGTTTAGAAGTT-519_CTTGTAGATTTGACAGAACTCA-816_ATTCAAAAACTGTATGAAAAGTAC-1998_CTTGTAGATTTGACAGAACTCAG-815_CTTGTAGATTTGACAGAACTC-817_ACTTGTAGATTTGACAGAACTCA-816	4	AGAAGTTTGAACGGTTTAGAAGTT-519_CTTGTAGATTTGACAGAACTCAG-815_ATGAAGTTATAACCAGCCAGTAGA-1227_ATTCAAAAACTGTATGAAAAGTAC-1998	Bcjen1_similar to yeast JEN1, Monocarboxylate/proton symporter of the plasma membrane								0
Bcin04g01410	6	ATGATTGAAGAGTGGTAAAACTG-213_TTGAAACTTTCATGTTGGAGATC-498_TTGATAAAGATTGAGTGAATACGT-223_GATTGGAGAGTTGAAAGAGGC-213_CGATCATGGTACTTGTATGAGTTT-330_CTTGATCTTGGACTTCTTTCG-493	3	GATTGGAGAGTTGAAAGAGGC-213_CGATCATGGTACTTGTATGAGTTT-330_CTTGATCTTGGACTTCTTTCG-493									0
Bcin15g05310	6	ATTCTGATCAACAATTATATAGTG-1709_TCTTCCGATTGAGACACCAGATAC-1079_ATATGTATGTATGTATGAAAGACG-1949_TATCAGAGTCGGGTTCATCTGTT-1567_AACTCTGACAATTCTTGATG-1385_ATATCAGAGTCGGGTTCATCTGTT-1567	5	TCTTCCGATTGAGACACCAGATAC-1079_AACTCTGACAATTCTTGATG-1385_ATATCAGAGTCGGGTTCATCTGTT-1567_ATTCTGATCAACAATTATATAGTG-1709_ATATGTATGTATGTATGAAAGACG-1949									0
Bcin05g05600	26	AATATTTATTTGTCGATCGAGATC-787_AGAGGTCTGAAGTTTGAATCCTTG-6130_ACTGTTGAGCAAGGAATTTGAC-5169_CTGTTGAGCAAGGAATTTGAC-5169_ATAAGAATGTATCAACGAGAGAAA-3422_TTCCATGGAAACTATAGACTG-5947_GGTGGTTATTGAGATGAGTGAACT-4890_AGCTGACGATTAGAACATGTC-5672_ATTCATCAAGTGTGTGTATAGATT-5543_TCTCATCTTCTATACCTATG-930_AGGTAAATGAGATGAGTAGACACC-4900_ATCTCATCTTCTATACCTATG-930_TCGACACATGTAGGACGAATGTGT-554_AGTTGACGATTGGAACATGTCA-5671_ATT…	17	AGAGTGAGAGCGAAAGTGACGAGC-167_CGCGTGTGTGTGTGTGTTTAACT-207_TCGACACATGTAGGACGAATGTGT-554_AATATTTATTTGTCGATCGAGATC-787_ATCTCATCTTCTATACCTATG-930_ATTTTGTATGAAGGAATGAAGACA-1398_ATAAGAATGTATCAACGAGAGAAA-3422_TTCTGGAATTTGGGTAAGCGATGT-4148_GGTGGTTATTGAGATGAGTGAACT-4890_AGACATGTTCAATTCCAATACGAA-4951_AACTGTTGAGCAAGGAATTTGAC-5169_ATTCATCAAGTGTGTGTATAGATT-5543_AGCTGACGATTAGAACATGTCT-5671_TTTCCATGGAAACTATAGACT…	Bclte1_similar to yeast LTE1, Protein similar to GDP/GTP exchange factors								0
Bcin04g05650	3	ATATATGTATAGACGCTATGGCAA-1679_AACACTAATGTCGGTAAAGACTTT-1358_ATATATGTATAGACGCTATGGC-1683	2	AACACTAATGTCGGTAAAGACTTT-1358_ATATATGTATAGACGCTATGGCAA-1679									0
Bcin08g00300	5	GTGTATTTAATTGGATTGAAGTGT-1116_GTGTATTTAATTGGATTGAAGTG-1117_GTGTATTTAATTGGATTGAAGT-1118_GTGTCTGAGAGATTTCGAGC-467_GTGTCTGAGAGATTTCGAGCATA-464	2	GTGTCTGAGAGATTTCGAGCATA-464_GTGTATTTAATTGGATTGAAGTGT-1116	Bcgst11_Glutathione S-transferase								0
Bcin07g06520	17	GATGTTGATGTTGACGTGGATCA-1616_GACGTTGTGGTTGTGATTGTGGTT-1429_TGATGTTGATGTTGACGTGGATCA-1616_TTTTCTTCTGATTTATGTTTCTGT-921_CGTTGTGGTTGTGATTGTGGTTGC-1427_ACGTTGTGGTTGTGATTGTGGTT-1429_TTGAACTTGAAAATATGGACGTT-1693_CCACTTCATTGACTGCTAGATCAC-740_CCACTTCATTGACTGCTAGATCA-741_ACCTGTTTGAATTGACTTTTGACT-989_AAAATATATGCCGATCTTATCACT-110_CGGATCTGTGAATAAAATTATGAC-475_TGACTTGTTGCTGTTCTTCA-1739_AAGAATTTTACGTGTAAACCCTT…	10	AAGAATTTTACGTGTAAACCCTTC-21_AAAATATATGCCGATCTTATCACT-110_CGGATCTGTGAATAAAATTATGAC-475_CCACTTCATTGACTGCTAGATCAC-740_TTTTCTTCTGATTTATGTTTCTGT-921_AACCTGTTTGAATTGACTTTTGAC-988_CGTTGTGGTTGTGATTGTGGTTGC-1427_TGATGTTGATGTTGACGTGGATCA-1616_TTGAACTTGAAAATATGGACGTT-1693_TGACTTGTTGCTGTTCTTCA-1739									0
Bcin08g00140	13	ACGAAAGAAGGGTCAAACTAGAC-375_ACGAAAGAAGGGTCAAACTAGAC-375_AATAATTGCAGCTCAACTCCCTGG-1923_TGAATTCTGATAAACTCTCGACT-1832_AAACGTAACAAGGATGAAAGGATT-376_AAACGTAACAAGGATGAAAGGATT-376_AATTGAGTGTTCTGTTTATAAGTC-1939_AGAAGAATTTGTGAAGTATGGGAC-469_AGAAGAATTTGTGAAGTATGGGAC-469_GTAAACTCTATCCTCTCATCGAAT-1822_AAATTGGTAACAGATTGGATC-2192_ACGAAAGAAGGGTCAAACTAGA-376_ACGAAAGAAGGGTCAAACTAGA-376	6	ACGAAAGAAGGGTCAAACTAGAC-375_AGAAGAATTTGTGAAGTATGGGAC-469_GTAAACTCTATCCTCTCATCGAAT-1822_AATAATTGCAGCTCAACTCCCTGG-1923_AATTGAGTGTTCTGTTTATAAGTC-1939_AAATTGGTAACAGATTGGATC-2192									0
Bcin14g02080	6	AGATCTGTGGTGTTCAAAGCTCTC-1497_AGCTCAAACTTGAAACCTCAGATT-1577_GCTCAAACTTGAAACCTCAGATT-1577_ATTTCAAACTTGAAACCTCTAACA-1577_TTTGCTTCGTGATTTCTTCCTT-391_ACAAGGTGAAAGTTCAGATAGTCA-1283	4	TTTGCTTCGTGATTTCTTCCTT-391_ACAAGGTGAAAGTTCAGATAGTCA-1283_AGATCTGTGGTGTTCAAAGCTCTC-1497_ATTTCAAACTTGAAACCTCTAACA-1577									0
Bcin07g00530	46	TTGCTCTTTCAACTCTTTCAACTC-1993_GTAGATCTTCCGACATAGTTGGT-6048_GAGACTTGGGCAGTGAATATACA-4482_CTTGATTTCGTTACTGCCTAGCA-5660_CTTGTAAGATTATATTAGATGTG-7381_AGAGTGTCTCTGTTTATATTACCT-1_GTTTTCTTCATCTTCGTTATCTGA-7540_ATCTTTACCTGTGACTTTGAGATT-4677_AATTTGATTTGAAATGGAGTTTA-1007_TCGGGCTTTCTTTCAATTGAC-7177_TGTAGATCTTCCGACATAGTTGGT-6048_ATTAGTCTTTTCAAATCTTGATC-6091_AAAAAAATACATGACTTAGACTAT-7970_AGAGACTTGAGCAGGAAATAT…	29	AGAGTGTCTCTGTTTATATTACCT-1_AGTGAAGGTCGGATATGTACCACT-831_TTTGATTTGATATGGCGTGTAAG-1005_TTGCTCTTTCAACTCTTTCAACTC-1993_AAACCGTATCAATAATGTCTGAGT-2138_AAGAGATTTCAGGTTCGCGTCCTA-2438_AGAGACTTGGGCAGTGAATATACA-4482_ATCTTTACCTGTGACTTTGAGATT-4677_ATGCTATCGAACTTCCAAGAAAAT-4811_AAAGAATCTCATCTATTTCATCGT-4859_AGAACATAGAACCCCTCTTCC-4992_TTTCTTTTGAATCACTTTGACTAT-5122_ACACTTTATCTTGATCTCTTTGTG-5348_ATCCTTCTTGACTTTAT…									0
Bcin03g03440	6	AATGGTATGTTTGAAGAGTCTGAG-268_ATCCTCCATCCATCTACTGGCTCC-84_ATGAAAAAGCCAAAGAAGGTTCGG-1400_ACCTAGTGAATATGGATGGTCGTG-291_ATGGTATGTTTGAAGAGTCTG-273_ATGGTATGTTTGAAGAGTCTGAGC-267	4	ATCCTCCATCCATCTACTGGCTCC-84_ATGGTATGTTTGAAGAGTCTGAGC-267_ACCTAGTGAATATGGATGGTCGTG-291_ATGAAAAAGCCAAAGAAGGTTCGG-1400									0
Bcin07g03040	6	AATTAACTCTTAACACTATAAAAT-2675_ATATTTCTCGTTGTCTTTCATACT-2113_CAGACTCTTCTCCATCATGTTAG-1253_ATATCACGATATGGTATCTGGAGA-121_ACTCACAACATCTAAATTCTGAAT-1524_AGGATTTTAAGATTTAAATATGGA-1367	6	ATATCACGATATGGTATCTGGAGA-121_CAGACTCTTCTCCATCATGTTAG-1253_AGGATTTTAAGATTTAAATATGGA-1367_ACTCACAACATCTAAATTCTGAAT-1524_ATATTTCTCGTTGTCTTTCATACT-2113_AATTAACTCTTAACACTATAAAAT-2675									0
Bcin10g02280	10	ACTCTTGAGGGTATTTGTGGTCTC-1903_ACTCTTGAGGGTATTTATGGTCTC-1903_ACTCTTGAGGGTATATGTGGTCTC-1903_ATTTTGATGGATAAGACTATAACT-643_AATGCTCAATCAGGTCTCTAAAT-2676_AACTCTTGAGGGTATTTGTGATCT-1907_AACTCTTGAGGGTATTTGTGGTCT-1911_ACTCTTGAGGGTATTCGTGGTCTC-1903_ATGCTCAATCAGGTCTCTAAATGA-2674_AAATGCTCAATCAGGTCTCTAAAT-2676	3	ATTTTGATGGATAAGACTATAACT-643_ACTCTTGAGGGTATTCGTGGTCTC-1903_ATGCTCAATCAGGTCTCTAAATGA-2674	Carbohydrate-Active enZYme			1					1
Bcin10g00150	12	TTATATGACATAAAACACGTG-1813_ATATTTTCTCGTATTATCTCG-20_ATGAAGATCGTTTTGAGATGA-312_ATGAAGATCGTTTTGAGATGAC-311_GTATATTAGAGTTCAGTTCAAGGT-1747_ACAAACAACTCACATATACCTCTG-644_GTGATAGAGCTGAGTGAATC-1150_GTGATAGAGCTGAGTGAATCTT-1148_GTGATAGAGCTGAGTGAATCT-1149_ATATTTTCTCGTATTATCTCAAAT-19_ATATTTTCTCGTATTATCTCA-20_ATATTTTCTCGTATTATCTCGAAT-19	6	ATATTTTCTCGTATTATCTCGAAT-19_ATGAAGATCGTTTTGAGATGAC-311_ACAAACAACTCACATATACCTCTG-644_GTGATAGAGCTGAGTGAATCTT-1148_GTATATTAGAGTTCAGTTCAAGGT-1747_TTATATGACATAAAACACGTG-1813									0
Bcin13g04330	9	GCACTGTAGGGTCTATTCGAGAAT-2243_AGAGTGTGGTATCTGTAGCTTCT-2522_AGAGTGTGGTATCTGTAGCTTCTA-2520_TTATGTACTTCCTACTCTCGATGA-2599_ATGTCATGTCACTTCAATCTGATT-2277_ATTTTCAACTCCGAATGCATTAAG-2309_ATAACATTTAATCTTGTAGCCTCA-2084_CTAGAAAAAGTAAACCCTAGGG-2372_GAGAGATTGTATATACAAATATA-1356	8	GAGAGATTGTATATACAAATATA-1356_ATAACATTTAATCTTGTAGCCTCA-2084_GCACTGTAGGGTCTATTCGAGAAT-2243_ATGTCATGTCACTTCAATCTGATT-2277_ATTTTCAACTCCGAATGCATTAAG-2309_CTAGAAAAAGTAAACCCTAGGG-2372_AGAGTGTGGTATCTGTAGCTTCTA-2520_TTATGTACTTCCTACTCTCGATGA-2599	Bcpps1_similar to yeast PPS1, Protein phosphatase								0
Bcin04g05270	13	GTGGTGACGGGTGACGGAGAATTA-1292_AATTCATATGTATTTGACTCTCCG-2302_GAAGAAGTAGAAGAAGAAGACTG-1128_ATGAATTTGATCTTGACTTTTACT-601_TTTTCCATTGGTATCTGTATATAC-638_TATGAACAAAGAAATATATAAG-179_TGGTGGTGACGGGTGACGGA-1299_GTGGTGACGGGTGACGGAGA-1297_TGGTGACGGGTGACGGAGAATT-1293_TTCTAAATTTTAGGACGAAGATT-458_ATTCACGCTCAGATTTGTATTAGG-2334_AGAAGAAGTAGAAGAAGAAGACTG-1128_ACTATGTTGTTGGCGGTGACGTGT-1695	9	TATGAACAAAGAAATATATAAG-179_TTCTAAATTTTAGGACGAAGATT-458_ATGAATTTGATCTTGACTTTTACT-601_TTTTCCATTGGTATCTGTATATAC-638_AGAAGAAGTAGAAGAAGAAGACTG-1128_GTGGTGACGGGTGACGGAGAATTA-1292_ACTATGTTGTTGGCGGTGACGTGT-1695_AATTCATATGTATTTGACTCTCCG-2302_ATTCACGCTCAGATTTGTATTAGG-2334									0
Bcin05g04840	8	ATACGTAGCTTCTGATCTTTGAC-2032_ACGTAGCTTCTGATCTTTGACATG-2031_ATACGTAGCTTCTGATCTTTGACA-2031_ATTTCGGACATGGATTTTCCCTTT-1634_TACGTAGCTTCTGATCTTTGACAT-2030_ATACGTAGCTTCTGATCTTTGA-2033_TACGTAGCTTCTGATCTTTGAC-2032_TATACGTAGCTTCTGATCTTTGAC-2032	2	ATTTCGGACATGGATTTTCCCTTT-1634_TACGTAGCTTCTGATCTTTGACAT-2030	Bcdur3_similar to yeast DUR3, Plasma membrane transporter for both urea and polyamines								0
Bcin07g03840	29	AAACAATTCGGATAATGAGGAT-2487_ATTTCGATATTGATCTGATTACAC-4875_AAGTTCTGACTCCGACTCCCATGT-5030_AAGTTCTGACTCCGACTCCCATG-5031_TTAGGGACATTTAGAAAGAGTGAC-3962_TTTCTTCATCTTCGTTATCTGA-3457_TCATAAATTTTAAATCCGACTGTG-5456_ATGCACGTGCACTCATTAACTTCG-5468_TTTAGGGACATTTAGAAAGAGTGA-3963_AAAAGTTCTGACTCCGACTCCCAT-5032_TTGACAGACCTTCTCAACAGA-1767_ATATATCAGACGTTTTTCCTTTA-4264_AATTCCTCAATCCTATCTGGCTCC-5644_ATTCCCTAAGGTTTGTTA…	15	AGATGTGATGTTTACTATGGAGCA-957_TTGACAGACCTTCTCAACAGA-1767_TCTGTTCTTGACCTCTAGTTTT-2133_AAACAATTCGGATAATGAGGAT-2487_CCTGACTATTCCGAATCGCACAAC-2978_TGATTCACCAAGTCATTCGGGG-3096_ATTCCCTAAGGTTTGTTAAGCT-3407_TTCTTCATCTTCGTTATCTGAA-3456_AGATGAATAATCTGTGAAATTAGG-3607_TTAGGGACATTTAGAAAGAGTGAC-3962_AAATATCTCCGACGTGTCTCAACT-4261_ATTTCGATATTGATCTGATTACAC-4875_AAGTTCTGACTCCGACTCCCATGT-5030_TCATAAATTTTAAATCCGACTGT…									0
Bcin03g06490	21	TGTGAATGGAAAGTATAACGG-1114_AGTATCGGATCGACGGATAAGATT-1483_ATCGAAATCTCAGAAACACACATG-607_TTGGATCGATGGAGAAGTGTT-1482_AGGTAACCGTAATGTCTGCATACA-1449_TTTCACGTTTCTGGTCTAAGCT-1847_AGACAAGGCTGGTTAAGATTG-878_AGACAAGGCTGGTTAAGATT-879_ATATTGGATCGATGGATAAGATTA-1476_TATCGGATCGATGAATAAGATTG-1484_ATTGGATCGATGGAGAAGTGT-1483_ATTGGATCGATGGATAAGATT-1483_CCGAAATCTCTGAGACACACTTAT-605_CCGAAATCTCTGAGACACACTTA-606_CCGAAAT…	7	CCGAAATCTCTGAGACACACTTAT-605_AGACAAGGCTGGTTAAGATTGAGA-874_TGTGAATGGAAAGTATAACGG-1114_AGGTAACCGTAATGTCTGCATACA-1449_ATATTGGATCGATGGATAAGATTA-1476_TTTCACGTTTCTGGTCTAAGCT-1847_ATGAACGGGTATATATGAGCTTCT-2106									0
Bcin04g00900	24	ATAATCGTGGTGTTCAGATC-162_ATAATCGTGGTGTTCAGATCA-161_ATAATCGTGGTGTTCAGATCAGC-159_ATTGGCTACCTGAACTTTCACCGT-1799_TTTTGATGGATGAAGAAGATGCG-2408_TTTGGTGTTATTCTGATGTGGCA-72_TTTGGTGTTATTCTGATGTGG-74_TTTGGTGTTATTCTGATGTG-75_TCTGGAGCGATTTTGCAAAATCT-607_GATTGGCTACCTGAATTTTCAGT-1801_GAGAATTTTTGTATCCTACGTGGC-1356_ATGCAAGCTGATCCGAACATTACT-554_ATGCAAGCTGATCCGAACATT-557_ATGCAAGCTGATCAGGATATCAAG-551_ATGCAAGCTGATCA…	11	TTTGGTGTTATTCTGATGTGGCA-72_ATAATCGTGGTGTTCAGATCAGC-159_ATGCAAGCTGATCAGGATATCAAG-551_TCTGGAGCGATTTTGCAAAATCT-607_GAGAATTTTTGTATCCTACGTGGC-1356_ATTGGCTACCTGAACTTTCACCGT-1799_GAATTGAAAATTGTACTGAGTC-1828_TCATCTTCTTGTATCTCTATTTCT-2326_TTTTGATGGATGAAGAAGATGCG-2408_AAGATCCTGAAATCGAATCTCGTC-2463_GTTTGTTTCCGATAGATTGTGAAT-2749									0
Bcin06g06680	10	AAGACGTGATATGATTTCTGGTT-589_AAATTCGAAATCTTTACTTAAGGG-837_AAGACGTGATATGATTTCTGGTTA-588_AAAGAAAAAGTGATGTTTAAGAAT-1135_TCTTGTAATTTGATTGGCTCT-829_GTGAGATTGCTTAGAAAATTCTA-852_AGAAATATAGAATAAGACTGTG-1219_AGAAATATAGAATAAGACTGTGT-1218_AGAAATATAGAATAAGACTGTGTA-1217_GAAATATAGAATAAGACTGTGTA-1217	5	AAGACGTGATATGATTTCTGGTTA-588_TCTTGTAATTTGATTGGCTCT-829_GTGAGATTGCTTAGAAAATTCTA-852_AAAGAAAAAGTGATGTTTAAGAAT-1135_GAAATATAGAATAAGACTGTGTA-1217	Bcaqp1_Aquaporin		1						1
Bcin10g06150	5	TTCCATTGTTATACGTAGTTCAGT-86_AGACCAAGAACAATGATTTTACGT-508_TTGACGGCTCTAGTGATATAAT-416_TTGACGGCTCTAGTGATATAATAT-414_ACAGTGAGATTCGAACCTTGGTAC-405	3	TTCCATTGTTATACGTAGTTCAGT-86_ACAGTGAGATTCGAACCTTGGTAC-405_AGACCAAGAACAATGATTTTACGT-508									0
Bcin12g00140	29	CTTCGAATTTGTATAATTAGTCA-558_CTTCGAATTTGTATAATTAGTCA-531_CTTCGAATTTGTATAATTAGTCAT-557_CTTCGAATTTGTATAATTAGTCAT-530_CTTCGAATTTGTATAATTAGTCAC-557_CTTCGAATTTGTATAATTAGTCAC-530_CTTCGAATTTGTATAATTAGTTAC-560_CTTCGAATTTGTATAATTAGTTAC-533_GGATATAAAAAATGATGTTGGAGT-1805_GGATATAAAAAATGATGTTGGAGT-1778_ACTTCTTGACTTGACTTTCAACTT-1040_ACTTCTTGACTTGACTTTCAACTT-1013_TCTGGATATAAAAAATGATGTTGG-1808_TCTGGATATAAAAAATGAT…	7	ATTCAAGATATGTAGAAATAGACA-222_AATGATTTAGTTGGCCAATGACT-527_CTTCGAATTTGTATAATTAGCCAC-557_ACTTCTTGACTTGACTTTCAACTT-1013_ACTTCTTGACTTGACTTTCAACTT-1040_GGATATAAAAAATGATGTTGGAGT-1778_GGATATAAAAAATGATGTTGGAGT-1805									0
Bcin04g06870	2	GCCACGTAGACTGATAAACTTATT-1406_AGACCCTTTGAATCTCTATTTTTC-274	2	AGACCCTTTGAATCTCTATTTTTC-274_GCCACGTAGACTGATAAACTTATT-1406									0
Bcin04g02660	3	ACTGTTGCTGGTATTGACCTAAAC-595_TCATCTTGTATTTCTGACATATT-1820_GATAGGTGAACTCTTTATAAAGCT-83	3	GATAGGTGAACTCTTTATAAAGCT-83_ACTGTTGCTGGTATTGACCTAAAC-595_TCATCTTGTATTTCTGACATATT-1820									0
Bcin14g04580	6	TCATATCGTGTCATTCTTTTCGGA-1200_ATCATATCGTGTCATTCTTTTCGG-1201_TGGCTTGTAGTATCTCTAATCTG-155_ATCGTGTCATTCTTTTCGGAACAG-1196_ATTGAAGTTCTCGGACAACTACGT-445_AAAGTTAAACAATAGAACACACGT-76	4	AAAGTTAAACAATAGAACACACGT-76_TGGCTTGTAGTATCTCTAATCTG-155_ATTGAAGTTCTCGGACAACTACGT-445_ATCGTGTCATTCTTTTCGGAACAG-1196									0
Bcin03g04270	35	TTGATCTGCAGATATGAAACACA-1288_TATTATTGAAATGAATGTCAGAGT-798_ATTGTCTCTTGAACTTATTTTATA-1739_ATTCGTCTCTCAATGTGATCCAAC-677_ATATATAAAAAGAGTGCTAGAGTT-177_TGATCTGCAGATATGAAACACA-1288_TGATCTGCAGATATGAAACA-1290_ATTGACTCTTGAAATTATATTTG-1743_ATTGACTCTTGAAATTATATTTGT-1742_AATTGAATTGACTCTTGAAAAATG-1748_AGAGACAGATGCTTCTTGAGG-1899_TTTGATCTGGATTCCAATGAAGAC-2441_AGATTCGTCTCTGATTATGATTG-687_AGATTCGTCTCTGATTATGATTGA-…	15	ATATATAAAAAGAGTGCTAGAGTT-177_ATTCGTCTCTCAATGTGATCCAAC-677_TATTATTGAAATGAATGTCAGAGT-798_AATTTGAGGCGTGTTAAAAGAACA-1014_GTGTTTTAGTGGAGAAAAAATAGG-1168_ATACAGACGATGATGATGACGATG-1186_TGATAGAATGATCGAGATTATTGT-1208_TGATCTGCAGATATGAAACACA-1288_AGCTGGACCTTTTCCTTTGCC-1374_ATTGTCTCTTGAACTTATTTTATA-1739_AGAGACAGATGCTTCTTGAGG-1899_ATGTGTTTGATAGTTAGAGATTA-1997_TTTGATCTGGATTCCAATGAAGAC-2441_GATCTTGTTAAGGCATTCTGA…									0
Bcin08g05540	9	AAAAGATTTAAGATGGACAAGTT-282_AAAAGATTTAAGATGGACAAGTTC-281_ACTCCAAAGTACTCTTGTCATTCA-106_AGAGTGAAAGAAAATGAAAGAGTT-210_AAAGATTTAAGATGGACAAGTTCT-280_TTGGAAGATTGAAAGTAATATG-220_ATATTGTTGATTAAAGATTTGAAG-293_ACCTCCGTCGGAAAATTGATGCCC-624_ATCTCTTTCCTTTTTTGCAACTCT-1245	5	ACTCCAAAGTACTCTTGTCATTCA-106_AGAGTGAAAGAAAATGAAAGAGTT-210_AAAGATTTAAGATGGACAAGTTCT-280_ACCTCCGTCGGAAAATTGATGCCC-624_ATCTCTTTCCTTTTTTGCAACTCT-1245	CND1_CalciNeurine-Dependant (CND) gene,Gas1-like								0
Bcin10g03010	14	ATAAAACGATTTATTTCTGAATGT-874_ATGTGTTTGTGTTTGTATGAAGT-867_ATATTCTTGAGGACAGTATCA-1743_AATTGGCGAAGAAGATCACGA-1671_TTTCATCTTGAATGGAAATTCT-1419_TTGTGATCTTCCGCTTCAATCTGC-1201_TTATTGATAAAACTATGTTACA-882_AGTATGAAGATGACAGAGTGATG-1583_ATGGCTATCTGATCTTGTATATAT-773_CAAAGACTTGTATCTATTTAACA-4834_ATCTGTATGGATTGGCTCAGATGG-4152_TTGAACCCTCTTCGACTACTTCAT-2245_TTCCAACTCTAGAATTGATAG-3096_TAAGGATCTTGGTGTTTTAGTCA-2096	12	ATGGCTATCTGATCTTGTATATAT-773_ATGTGTTTGTGTTTGTATGAAGT-867_TTGTGATCTTCCGCTTCAATCTGC-1201_TTTCATCTTGAATGGAAATTCT-1419_AGTATGAAGATGACAGAGTGATG-1583_AATTGGCGAAGAAGATCACGA-1671_ATATTCTTGAGGACAGTATCA-1743_TAAGGATCTTGGTGTTTTAGTCA-2096_TTGAACCCTCTTCGACTACTTCAT-2245_TTCCAACTCTAGAATTGATAG-3096_ATCTGTATGGATTGGCTCAGATGG-4152_CAAAGACTTGTATCTATTTAACA-4834									0
Bcin12g04580	32	TTCGATCGTAGTATGAGAGGTATT-3541_AATTGAACAAGTAGACGTACA-3004_AATTGAACAAGTAGACGTAAATGT-3001_ATTGAACAAGTAGACGTACATATT-3000_AAGCAAGCCTTCATGGGAGGA-268_ACATTTAGGGATCGTTTGATAG-620_ACATTTAGGGATCGTTTGATAGAG-618_AATGAACGATCTGTGAGTAAAAAA-1785_TTGGATTAGATTGAATTTGCATGG-46_AGAACTCTTCAATCTTAAACATGT-4473_TGTATGAAGATGAACAAGTAG-354_AAAGCAAGCCTTCATGGGAGG-269_TTCTGTGTATAAAGTGAGAGAGGC-4665_ATATATCTGATGTGTATATGACGT-4818_…	17	TGGATTAGATTGGATTTGCGTGAG-45_AAGCAAGCCTTCATGGGAGGA-268_TAGATGATGAATTGTATGATG-317_TGTATGAAGATGAACAAGTAG-354_ACATTTAGGGATCGTTTGATAGAG-618_ATGTCTGTTTCGATGGAGTGAGAT-1626_TCGATCTGTGTGGCACTAGCTTA-1782_GATCTTTATCCTTTGTCGGCTATA-2300_GAATATAATTAATAAAAGGGGTGT-2959_ATTGAACAAGTAGACGTACATATT-3000_TTCGATCGTAGTATGAGAGGTATT-3541_AATCTTGTTAGAAACGTCTCACA-4114_AGACTTGAACCGAAGACCTCGAGC-4224_AGAACTCTTCAATCTTAAACATGT-4…									0
Bcin04g00930	18	TTGAAGATATATGAACATGAG-1250_ACACGTAGGATAAAAAATGACAGG-413_AAAAGTATATTCAGGCTGAGATA-971_ATGTCTTCCGGTATTATCATTT-3566_AAGGATGTTGAGATGGATATATGT-1523_GAAACACAATATATACACTTCTGT-129_AGAAACACAATATATACACTTCTG-130_TAGTTGTATCCTTGTATCTGTC-1627_CTATGTCTTCCGGTATTATC-3570_AAACTTTGAATTTTCTGAACCAAC-3714_TGAAGATATATGAACATGAGG-1249_AATTTGAACTCCTAAATGACTAAG-4330_TCTGTATTATGTTCTTGTCTCTCC-2064_CTTCGATCGAATCTATAATGAAC-1761…	12	AAGACGATGTTCAGATTCCTGTGT-54_GAAACACAATATATACACTTCTGT-129_ACACGTAGGATAAAAAATGACAGG-413_AAAAGTATATTCAGGCTGAGATA-971_TGAAGATATATGAACATGAGG-1249_AAGGATGTTGAGATGGATATATGT-1523_TAGTTGTATCCTTGTATCTGTC-1627_CTTCGATCGAATCTATAATGAAC-1761_TCTGTATTATGTTCTTGTCTCTCC-2064_ATGTCTTCCGGTATTATCATTT-3566_AAACTTTGAATTTTCTGAACCAAC-3714_AATTTGAACTCCTAAATGACTAAG-4330									0
Bcin03g07050	42	TTTTTAGTCTGTTCGAAAAAGAAT-1903_ATCTTGATCTTGATTCTTCTAACT-1918_AAGCGTGAAAAGGGAAAAAATGGA-2044_AATAATAAGTGTGTAGTTGAGAAT-246_TCGTGATCTTGATCTCTTTATGTA-1914_ATAATAATAAGTGTATAGGACGG-249_ATAATAATAAGTGTATAGGACGGA-248_TTTATCTTGATCTTGACTTTTA-1922_TTTATCTTGATCTTGACTTTTTA-1921_ATAATTATAAGTGTGTAGATGATT-248_AAAAATGAAAAAAGATAAGGACTG-2061_GGGAAAGATGAAAAGGACTTTGA-308_TTGAGATCTCTTCCCTAACCAAAT-608_AGGGAAAGATGAAAAGGACT…	11	TTTTTTCCCTTCCTATGTAGATA-211_AATAAGTGTGTAATTGAGAATTC-244_AGGGAAAGATGAAAAGGACTTTGA-308_GTTGTAGTGTGAAGAGAGATCGAT-382_TGAGATCTCTTCCCTAACCAAATC-607_TTTTTAGTCTGTTCGAAAAAGAAT-1903_TTATCTTGATCTTGATCTCTATCT-1920_TTTGAAGAAAATTCTGTTGGAAGC-1955_AAGTGTGAATAGGAAAAGAAAAGA-2042_AAAAATGAAAAAAGATAAGGACTG-2061_TCTCTCTCTCTGTGTGTAACTTGG-2153									0
Bcin12g02430	9	ACTCTTGACTTGTAACCTCCAGGA-2296_TTGAACTTGATCTTGGATTTA-368_TTGAACTTGATCTTGGATTTAA-367_ACTCTTGACTTGTAACCTCCAGG-2297_GAAGCGAGCGAGAATGGAGAGTG-79_TTGATCTGAGTTTGCTTTGACTTT-357_TTTTCCTTTCTTTGAGCTAGCTTT-399_GAAGCGAGCGAGAATGGAGAGTGG-78_AAACTGAACACACTTTCTAGAGTC-1511	5	GAAGCGAGCGAGAATGGAGAGTGG-78_TTGATCTGAGTTTGCTTTGACTTT-357_TTTTCCTTTCTTTGAGCTAGCTTT-399_AAACTGAACACACTTTCTAGAGTC-1511_ACTCTTGACTTGTAACCTCCAGGA-2296									0
Bcin01g00650	20	ACAACTTGCTTCTCTTACGTT-1488_AAGGAACACTTATCATATAAAAGG-1251_TAAACTCTGTGCCGAATCAAACAT-1000_TAAACTCTGTGCCGAATCAAACTA-1000_TAAACTCTGTGCCGAATCAAACT-1001_TTCAGATCAAACTTAAACTGTTT-126_AAGTGAACAAGTAAAAAGGGACGG-80_AAGTGAACAAGTAATAAGGGACA-81_ACAACTTGCTTCTCTTACGTC-1488_ATTTGAACTCTCACTATATTGACG-301_TCTGAAATCTGTATGATACATTC-169_AATTTCATCTAAGCTCTAGACCTC-1934_AGGAACACTTATCATATAAAAGGT-1249_TGTTGGACATTATAAGACGTGTT-23…	9	AAGTGAACAAGTAAAAAGGGACGG-80_TTCAGATCAAACTTAAACTGTTT-126_TCTGAAATCTGTATGATACATTC-169_TTGTTGGACATTATAAGACGTGTT-239_ATTTGAACTCTCACTATATTGACG-301_TAAACTCTGTGCCGAATCAAACTA-1000_AGGAACACTTATCATATAAAAGGT-1249_ACAACTTGCTTCTCTTACGTC-1488_AATTTCATCTAAGCTCTAGACCTC-1934	Protease				1				1
Bcin03g03600	4	AGAAAAGACTGCATAATTGAGTG-1732_ATCCACAATCTTAAAATTCTGA-346_ATCCACAATCTTAAAATTCTGAAG-344_TATCCTTCCAGATCCCACCTGTGG-1501	3	ATCCACAATCTTAAAATTCTGAAG-344_TATCCTTCCAGATCCCACCTGTGG-1501_AGAAAAGACTGCATAATTGAGTG-1732	Zn2/Cys6 transcription factor							1	1
Bcin14g01480	5	AAGTAGGATAAATCACAAAACTGG-951_AATGATCTTCTTTCCTTTTTAGT-718_ATGCAATCATCAACTCGATAAAAC-469_GTGAAATTAACTTTCGAAAGACGT-335_AAGAAGGATACATGACACAATTTT-951	4	GTGAAATTAACTTTCGAAAGACGT-335_ATGCAATCATCAACTCGATAAAAC-469_AATGATCTTCTTTCCTTTTTAGT-718_AAGAAGGATACATGACACAATTTT-951	Oxidative stress response								0
Bcin03g01250	4	ATACGATGAAATAGATAGAACTAT-846_ATACGATGAAATAGATAGAATTCT-846_CAATGACGTGTGTGATAGAAGAAG-793_AATGACGTGTGTGATAGAAGAAGC-792	2	AATGACGTGTGTGATAGAAGAAGC-792_ATACGATGAAATAGATAGAATTCT-846									0
Bcin15g04820	38	ATTGTGCCTTGTAAGACTCATGTG-1_ATTGTGCCTTGTAAGACTCATGTG-1_TATATGATCTTGATTGAATCTCA-1125_TATATGATCTTGATTGAATCTCA-1182_TATTGTACCATGTAAGACTCATGT-1_TATTGTACCATGTAAGACTCATGT-1_ATCTAGTTAAGAGTGAAGGACTTC-2126_ATCTAGTTAAGAGTGAAGGACTTC-2183_ATCTAGTTAAGAGTGAAGGACTT-2127_ATCTAGTTAAGAGTGAAGGACTT-2184_ATCTAGTTAAGAGTGAAGGACT-2128_ATCTAGTTAAGAGTGAAGGACT-2185_ATTTAAATCAAGCAAGAGAACGG-990_ATTTAAATCAAGCAAGAGAACGG-1047_AA…	19	TATTGTACCATGTAAGACTCATGT-1_AGTTAGGTAGTTGAGTGTTGTCT-94_AAAACTCGAAAGCCTAATGGA-718_AATAATCGTGTGAAGTGACATAAG-766_ATTTAAATCAAGCAAGAGAACGG-990_TAGAAGTGTTGTTGGAACTGATG-1017_ATTTAAATCAAGCAAGAGAACGG-1047_TAGAAGTGTTGTTGGAACTGATG-1074_AACTCAATTTCAAGTGGTGACTCT-1118_AGTGACATCTGTGGTGGATAAGAT-1140_GTATATGATCTTGATTGAATCTCA-1182_TGGTTTTGACTTGATACAGAGTTT-1426_TGGTTTTGACTTGATACAGAGTTT-1483_ATCTAGTTAAGAGTGAAGGACTTC-…	Bcrum1_Zn2/Cys6 transcription factor, regulator of unknown metabolite 1, in a putative secondary metabolism cluster							1	1
Bcin07g06650	28	ATTGACTTAATGAATTGAATTTA-4338_TACTGCGTGATGATTTTGTTGAAC-1603_ATTGTTGGATAACTCTAATGGATC-2417_AAAGTCACAACTCATTGAAAAAGT-4477_AAACAATTGTGGACTGAGGGAGT-1798_GATAGATAGATAGATAGAGTCTGG-582_AAAGATTTGAACAGACTGAAAAAA-4780_ATTGTGAACTGTTAGGTTGAGCT-1792_TTAGAAATTGTGATGGAGTAAGT-5394_TAGATAGATAGATAGATAGGCCT-581_AGAAACTATTCGACTCAAATACAT-1897_AGGTAAAGTTGTTGTTGTCATGTG-3337_TTTGGTGTTGAAGTTGGAATTTTC-3241_TGGCTGATCTTGATCC…	17	TAGATAGATAGATAGATAGGCCT-581_ATGATGTGATTGATTGATAAATTT-684_TACTGCGTGATGATTTTGTTGAAC-1603_AATTGTGAACTGTTAGGTTGAGCT-1792_AGAAACTATTCGACTCAAATACAT-1897_TGTCTTGCTCTGATACGATGTG-1930_ATTGTTGGATAACTCTAATGGATC-2417_TTTGGTGTTGAAGTTGGAATTTTC-3241_GGTAAAGTTGTTGTTGTCATGTG-3337_CTGGCTGATCTTGATCCTGATTCT-3420_ATTGACTTAATGAATTGAATTTA-4338_AAAGTCACAACTCATTGAAAAAGT-4477_AAAGATTTGAACAGACTGAAAAAA-4780_GAAAATAAAAAACATA…	Carbohydrate-Active enZYme			1					1
Bcin15g04050	22	TCTCTCTTTCTCTCTCTAGATCTC-277_GTGTATTGTGCCATGTAGGATT-815_GTGTATTGTGCCACGTAGGACT-815_GTGTATTGTGCCATGTAGGAC-816_GTGTATTGTGCCATGTAGGA-817_CGTGTATTGTGCCAAGTAGGACT-815_TTGCTTGTGATTGGTCAAAAC-480_GTGTATTGTGCCATTTAGGAGTC-814_GTGTATTGTGCCATTTAGGACTCA-813_TCTTTCTCTCTCTTTCTCTTGAA-280_ATTTCTCTCTTTCTCTCTCTAGAT-288_ATATAGTAGATCTTATTTTTTTCA-1189_ATTTTTGATTTAAAAGCTGTTTTT-3400_GTGTATTGTGCCATGTAGGATTCA-813_GTGTATTG…	8	TCTCTCTTTCTCTCTCTAGATCTC-277_AAGCGTGTCTGATTTAAAATTTG-338_TTGCTTGTGATTGGTCAAAAC-480_GTGTATTGTGCCAAGTAGGACTCA-813_ATATAGTAGATCTTATTTTTTTCA-1189_AACTTTCTCGGACGGAGTCAGAAT-1692_AACTTTCTCGGACGGAGTCAGAAT-1884_ATTTTTGATTTAAAAGCTGTTTTT-3400									0
Bcin08g05780	50	GTGAGATAAGATACATAAGAAT-974_GGGGATATGGCGAAATTGGTA-954_GGGGATATGGCGAAATTGGT-955_GGGGATATGGCGAAATTGGTAGA-952_GGGGATATGGCGAAATTGGTAGAC-951_GATATATGATTCTGGAATGCTTCC-1239_CTGTCTGTCTATCTATCTATCTAT-3010_CTGTCTGTCTATCTATATGTGCAT-3006_CTGTCTGTCTGTCTATCTATATGT-3010_CTGTCTGTCTGTCTATCTATATGT-3140_CTGTCTGTCTGTCAGTCTGTCAGT-3014_GAATCTGAATCTGAATCATAATC-1059_AAGACATGAAGAGGAAGATCC-2749_AAAGAAAGGCAGAAAGAGACTTGT-322…	17	AAAGATCTCTGAGAGTTGTTTCCT-191_TGAATTGACTTGAATTGGATCAGC-444_TGTCTTGGATGGTGATATTTG-833_GATATGGCGAAATTGGTAGACG-950_GTGAGATAAGATACATAAGAAT-974_GAATCTGAATCTGAATCATAATC-1059_ATATATGATTCTGGAATGCTTCCG-1238_GATATGGGTTGTGGCGTAGTA-1738_GAAGATTGATCGAGGGGACTTTCA-1967_AAACGATCGACGATTTTACGAAGA-2339_AGAAGAAGAAGAGAAGAACGG-2734_AAAAGAGAAATGAAGAGGACCCGG-2750_AGAAGACGATGAAGATGAAGAAGA-2806_ATTGTAATGTATTGTAGGGTAGAT-291…	Protease				1				1
Bcin11g01230	6	TGATTGGTGAGATAAAGATA-946_ATTGATAGAGATGAGACGTAAACA-22_ATTGTTTGACAGGTATACTAAAAG-38_TGATCTTCCTCTTCCTCTAGTT-299_AGGAACAATCTCATTCATCGCATC-364_ATACTCCTCTTCCTGTTGCTCC-200	6	ATTGATAGAGATGAGACGTAAACA-22_ATTGTTTGACAGGTATACTAAAAG-38_ATACTCCTCTTCCTGTTGCTCC-200_TGATCTTCCTCTTCCTCTAGTT-299_AGGAACAATCTCATTCATCGCATC-364_TGATTGGTGAGATAAAGATA-946									0
Bcin01g09950	17	AGCGATTTGAATTTTTGTTTTT-1615_AAGAAGAAGGAAAAATAGACAT-99_ATGTCGTGTCCATGATAAGATTG-2287_TCCCATCAATTCTTGCTACATACC-4197_TGACTTGTCTCCTGTAGAATA-2374_AGAAGAAGGAAAAATAGACATA-98_GAAGAAGAAGGAAAAATAGACA-100_CATCAATTCTTGCAACATACCCA-4195_ATTACGTGGGTTGACTTCGAGTT-1545_AAAGACGAAGTATCACATGAACT-140_ATACCTTGTCTCCAAGTGGATTCA-1017_TTCTCATCTGTCTGAATCTTG-2481_AGAAGAAGAAGGAAAAATAGAC-99_AGATGATTGGGATTTCGACGTTGT-520_ATATAATC…	11	AGAAGAAGGAAAAATAGACATA-98_AAAGACGAAGTATCACATGAACT-140_ATATAATCGCAACGAAACTAGATC-324_AGATGATTGGGATTTCGACGTTGT-520_ATACCTTGTCTCCAAGTGGATTCA-1017_ATTACGTGGGTTGACTTCGAGTTT-1531_AGCGATTTGAATTTTTGTTTTT-1615_ATGTCGTGTCCATGATAAGATTG-2287_TGACTTGTCTCCTGTAGAATA-2374_TTCTCATCTGTCTGAATCTTG-2481_CATCAATTCTTGCAACATACCCA-4195									0
Bcin05g05230	6	TCTCTGTCATTTCTGTCTTTTGAG-879_CTCCGTTTCTGTTTATATGTCGTC-973_AGGTGTGTTTGACTTGAAATTTA-1050_AGGTGTGTTTGACTTGAAATTTAG-1049_AGGTGTGTTTGACTTGAAATTT-1051_AAGGTGTGTTTGATACGAAGAAAA-1050	3	TCTCTGTCATTTCTGTCTTTTGAG-879_CTCCGTTTCTGTTTATATGTCGTC-973_AGGTGTGTTTGACTTGAAATTTAG-1049									0
Bcin02g07720	10	ACATCCTTCTCAACGTCTGTGGAA-365_ACATCCTTCTCAACGTCTGTGGAA-213_ACATCCTTCTCAACGTCTGTGGAA-186_AATTTTCATGATCTGTAATGACCC-256_AATTTTCATGATCTGTAATGACCC-283_AATTTTCATGATCTGTAATGACCC-435_GTGATCTTTAAAGCTCGTGA-80_ATAAACTGGTCTTATATTCTAATA-906_ATAAACTGGTCTTATATTCTAATA-754_ATAAACTGGTCTTATATTCTAATA-727	10	GTGATCTTTAAAGCTCGTGA-80_ACATCCTTCTCAACGTCTGTGGAA-186_ACATCCTTCTCAACGTCTGTGGAA-213_AATTTTCATGATCTGTAATGACCC-256_AATTTTCATGATCTGTAATGACCC-283_ACATCCTTCTCAACGTCTGTGGAA-365_AATTTTCATGATCTGTAATGACCC-435_ATAAACTGGTCTTATATTCTAATA-727_ATAAACTGGTCTTATATTCTAATA-754_ATAAACTGGTCTTATATTCTAATA-906	Bcyhk8_similar to yeast YHK8, Presumed antiporter of the major facilitator superfamily								0
Bcin08g01110	26	AATTACATAGTAGAACAAGAGAGT-2443_AATTACATAGTAGAACAAGAGAGT-2527_AGTTGTCTGGTGAAGAAGTGGA-1856_AGTTGTCTGGTGAAGAAGTGGA-1940_TCCGAACATGCACTAACAAATT-2252_TCCGAACATGCACTAACAAATT-2336_ATTTTTCTCTTAGAGCCTGTTTAG-211_ATTTTTCTCTTAGAGCCTGTTTAG-211_TTGTCTGGTGAAGAAGTGGAA-1855_TTGTCTGGTGAAGAAGTGGAA-1939_GATGGAGAACGTGAGAGAGGGAG-431_GATGGAGAACGTGAGAGAGGGAG-431_TTGTCTGGTGAAGAAGTGGAAA-1854_TTGTCTGGTGAAGAAGTGGAAA-1938_ATT…	12	ATTTTTCTCTTAGAGCCTGTTTAG-211_AAGATTTAGAAAAATAAAGGACGT-247_GATGGAGAACGTGAGAGAGGGAG-431_TCACTGTATCTTTCAAAAGAC-1128_AATTGAGACTCAAATTCGGACTTG-1277_ATTGACTGCTTTGAAACTTGGAGC-1642_TTGTCTGGTGAAGAAGTGGAAA-1854_TTGTCTGGTGAAGAAGTGGAAA-1938_TCCGAACATGCACTAACAAATT-2252_TCCGAACATGCACTAACAAATT-2336_AATTACATAGTAGAACAAGAGAGT-2443_AATTACATAGTAGAACAAGAGAGT-2527	Bchex_Protein of the Woronin body								0
Bcin01g01630	11	ACTGTATATACATATGATGGGA-1868_ACTGTATATACATATGATGGGA-1766_ACCTTTTGACAAGAGATCTCGAGT-651_ACCTTTTGACAAGAGATCTCGAGT-753_AGTCCTGTCCTGAGATAATTGAAA-512_AGTCCTGTCCTGAGATAATTGAAA-512_TCTTTTTCTGTGGAAGAGCATG-656_CTGTATATACATATGATGGGAC-1866_CTGTATATACATATGATGGGAC-1764_ACCTGCTGTAATGGCTGTAACAGC-138_ACCTGCTGTAATGGCTGTAACAGC-138	6	ACCTGCTGTAATGGCTGTAACAGC-138_AGTCCTGTCCTGAGATAATTGAAA-512_ACCTTTTGACAAGAGATCTCGAGT-651_ACCTTTTGACAAGAGATCTCGAGT-753_CTGTATATACATATGATGGGAC-1764_CTGTATATACATATGATGGGAC-1866									0
Bcin01g10120	5	AAGAGTGACTTTCTGAAATAATAA-1167_GCCAGCTTCTTAGAGGGACTACGG-43_GCCAGCTTCTTAGAGGGACTAC-45_GCCAGCTTCTTAGAGGGACTA-46_GAAGTCGGAGTGTGTAGTTGAGAT-19	3	GAAGTCGGAGTGTGTAGTTGAGAT-19_GCCAGCTTCTTAGAGGGACTACGG-43_AAGAGTGACTTTCTGAAATAATAA-1167	Protease				1				1
Bcin10g00060	4	AGACCAAACCAACTCGACATTATA-327_GTATTGTCCGAAGTATTGCAGATG-735_TTGTTTGTCTAATTCTGATCTGAT-1319_ATCTTATCTTTCCTAGACCTCACT-1055	4	AGACCAAACCAACTCGACATTATA-327_GTATTGTCCGAAGTATTGCAGATG-735_ATCTTATCTTTCCTAGACCTCACT-1055_TTGTTTGTCTAATTCTGATCTGAT-1319	Bcmcr1_similar to yeast MCR1, Mitochondrial NADH-cytochrome b5 reductase								0
Bcin01g08840	84	CTAGTACGAGAGGACCGGGAAGG-277_CTAGTACGAGAGGACCGGGAAGG-277_CTTTTGTCTTTCTTTCTTTCTCA-456_CTTTTGTCTTTCTTTCTTTCTCA-456_ATTGAGTGACTTTCGGAGAGAAAA-3215_ATAATAGGAGCTTAATTTAGTTA-111_ATAATAGGAGCTTAATTTAGTTA-111_TTTTGTCTTTCTTTCTTTCTCGCT-454_TTTTGTCTTTCTTTCTTTCTCGCT-454_TACGAGAGGACCGGGAAGGACG-274_TACGAGAGGACCGGGAAGGACG-274_GAGGTTCAGATGCAGTAGTGATA-1582_GAGGTTCAGATGCAGTAGTGATA-1582_AATCAAGAATTACTGGAGAACG-653_AATC…	20	AAGAAGATAGAGACTTTTGACT-1_ATAATAGGAGCTTAATTTAGTTA-111_AGAACCAGAACCAGAACCAGAGCC-189_ACGAGAGGACCGGGAAGGACG-274_TCTTTCTTTCTTTTTATCTGTG-439_CTTTTGTCTTTCTTTCTTTCTCA-456_AAAATTACTAAATAGAGAAACGTG-563_AATCAAGAATTACTGGAGAACTCA-651_TACAAAGGTGGACAGTATGAG-999_AGGTTCAGATGCAGTAGTGATATA-1579_AAGTTGAGGAGGTACTTGGACATT-1908_AACGCTCTTTTGATTTGTATTTAC-2366_AGAATCCACACAACTTTGATCAGT-2566_CCTTTTGGATTATGTGGCACA-2697_GGGCG…	HMG (high mobility group) transcription factor							1	1
Bcin16g03380	5	AATCACCAATGTAGAACTTTCGTC-531_TATGTCTGAAGAAAAAAATTCTC-204_AGCTTTTGGGATTGAGTTAGACT-304_AGCTTTTGGGATTGAGTTAGACTT-303_TTATGTCTGAAGAAAAAAATTCTC-204	3	TTATGTCTGAAGAAAAAAATTCTC-204_AGCTTTTGGGATTGAGTTAGACTT-303_AATCACCAATGTAGAACTTTCGTC-531									0
Bcin08g04240	4	GGATAAGGAATGTTGATTGAACC-340_AAGCTAGTTCAGACACCATCATGT-1238_GATATTGATTTGTTCGGTACGCGG-354_AGAATCTGTTACACAACAAAGAAC-1674	3	GGATAAGGAATGTTGATTGAACC-340_AAGCTAGTTCAGACACCATCATGT-1238_AGAATCTGTTACACAACAAAGAAC-1674									0
Bcin02g07310	9	AACTTGTGAGGAGATGAATGACGT-25_AACCTTCTTCGGAGCTGAAAGAGA-647_AGCGATATTAGTTCTAATGACACT-54_GATCGTGGTATCGATGGACGT-1008_AGCGACATTAGTTCTTATGACATT-54_AGCGACATTAGTTCTAATGACACT-54_TGATCGTGGTATCGATGGACGTC-1007_TGATCGTGGTATCGATGGACGTCA-1000_AGCGAAATTAGATCTAATGACAGA-54	4	AACTTGTGAGGAGATGAATGACGT-25_AGCGAAATTAGATCTAATGACAGA-54_AACCTTCTTCGGAGCTGAAAGAGA-647_TGATCGTGGTATCGATGGACGTCA-1000	Bcap6_Aspartic proteinase				1				1
Bcin12g02310	20	TTGTGCTCTTTGTTTTTTTTCT-3437_TTGTGCTCTTTGTTTTTTTTCTT-3436_ATATCTTGTCTGAATACTGAAATA-3651_GGAGACGTTGGAAGTATTATCTA-3405_AGATTGATGTCAGGTAGAGCCTC-1558_ATAAAATGAGACTGGAAGTAAATC-1288_GTGTGCTTAAGATTGTATGAAGTT-4007_GTGTGCTTAAGATTGTATGA-4011_ACATATTTGAATCATATTAGCTCT-3613_AATGGAGCGTGTTGTGATTTCTGG-1_ATACGAAGAAGTCGAATACAGCTG-1643_ACAAGGAGACGTTGGGAAACTC-3410_GTTGTTGGTAAGAGTTATGCAAGT-1170_AAAATCGACTCGCACTTAAAAGT…	16	AATGGAGCGTGTTGTGATTTCTGG-1_AAAATGACATGACAATTCCACGTG-585_ATAGAGATCTGGTGAAAATATTCA-1108_GTTGTTGGTAAGAGTTATGCAAGT-1170_ATAAAATGAGACTGGAAGTAAATC-1288_AGATTGATGTCAGGTAGAGCCTC-1558_ATACGAAGAAGTCGAATACAGCTG-1643_TTCCATCTTTTTTCTTCGGATTCT-2732_GGAGACGTTGGAAGTATTATCTA-3405_TTGTGCTCTTTGTTTTTTTTCTT-3436_ACATATTTGAATCATATTAGCTCT-3613_ATATCTTGTCTGAATACTGAAATA-3651_AAAATCGACTCGCACTTAAAAGTA-3863_GTGTGCTTAAGATTGT…									0
Bcin01g07880	20	TTATTATTGGATTGTCTGAG-58_TTATTATTGGATTGTCTGAG-58_ACTTGTGTACATCAAAGTTAAGGG-297_ACTTGTGTACATCAAAGTTAAGGG-297_AAATAAACATAAAGTAATCAGGGG-1101_AGAAAATATTAAAAAAACGACGTG-879_AGAAAATATTAAAAAAACGACGTG-1260_TTATTATTGGATTGTCTGAGTGG-55_TTATTATTGGATTGTCTGAGTGG-55_ATATTGAATCGTGTGATTGTCTCT-51_ATATTGAATCGTGTGATTGTCTCT-51_TTATTATTGGATTGTCTGAGT-57_TTATTATTGGATTGTCTGAGT-57_TTATTAAATTGTGTTATTGAGTTC-51_TTATTAAATTGTGTTA…	7	TTATTAAATTGTGTTATTGAGTTC-51_ACTTGTGTACATCAAAGTTAAGGG-297_ATTATACTTGCTGTTAGGACA-542_ATGCACAGGATCCAGGAAAATACT-837_AGAAAATATTAAAAAAACGACGTG-879_AAATAAACATAAAGTAATCAGGGG-1101_AGAAAATATTAAAAAAACGACGTG-1260									0
Bcin12g05790	17	AATGCAGAATGGTTTGTGGATCGG-155_ATGTCTTTCAACTTTGAGTGTGT-593_AAGGATGTGATGCAGTGAATG-42_AAGGATGTCATGTAATGAATG-42_TATGTCTTTCAACTTTGAGTGTG-594_TATGTCTTTCAACTTTGAGTGTGT-593_AAAGGATGTGATGCAGTGAAT-43_AAAGGATGTGATGCAGTGAATG-42_ATATGTCTTTCAACTTTGAGTG-595_ATATGTCTTTCAACTTTGAGTGTG-594_GAAGGATGTCATGTAATGAATGAG-35_GAAGGATGTCATGTAATGAATG-42_ATGTCTTTCAACTCTGATTTAGCG-590_TTTGAACAATCTTGTTGGTAGT-569_TATATGTCTTTCAACTTT…	5	TACAAACGAGTTTAATTGTGACGG-1_GAAGGATGTCATGTAATGAATGAG-35_AATGCAGAATGGTTTGTGGATCGG-155_TTTGAACAATCTTGTTGGTAGT-569_ATGTCTTTCAACTCTGATTTAGCG-590									0
Bcin12g02060	29	TTGTGTGACTCTGTAAGTTTTGCT-483_TTGTGTGACTCTGTAAGTTTTGCT-483_TTGTGTGACTCTGTAAGTTTTGCT-483_TTGTGTGACTCTGTAAGTTTTGCT-483_ATTCCGTCCGATTCATCTCGATA-3190_ATTCCGTCCGATTCATCTCGATA-3275_ATGAACTTAATGAACTGAATCTGA-2557_ATGAACTTAATGAACTGAATCTGA-2642_ATTCCGTCCGATTCATCTCGATAC-3190_ATTCCGTCCGATTCATCTCGATAC-3275_GTGTGACTCTGTAAGTTTTGCTG-482_GTGTGACTCTGTAAGTTTTGCTG-482_GTGTGACTCTGTAAGTTTTGCTG-482_GTGTGACTCTGTAAGTTTTGC…	13	GAGGTGTGCATATGACAGGTT-391_GTGTGACTCTGTAAGTTTTGCTG-482_AAGACGTAAAGACGTAGATTCAGT-902_ATGAACTTAATGAACTGAATCTGA-2557_ATGAACTTAATGAACTGAATCTGA-2642_TTTCGTGGGCTCGGACAAACTCAA-2927_TTTCGTGGGCTCGGACAAACTCAA-3012_AGAGAGACAGAGAAAAAAAGACGA-3135_ATTCCGTCCGATTCATCTCGATAC-3190_AGAGAGACAGAGAAAAAAAGACGA-3220_ATTCCGTCCGATTCATCTCGATAC-3275_ATATAAAAAACAGACAGACGTCGG-3424_ATATAAAAAACAGACAGACGTCGG-3509	BcxlnR_Zn2/Cys6 transcription factor							1	1
Bcin06g05600	76	TAAATATTCCGGTTCTTGCAACAT-3244_TAAATATTCCGGTTCTTGCAACAT-3244_ATACCCGCCGCTTCTGCTTTCTGC-2707_ATACCCGCCGCTTCTGCTTTCTGC-2707_TCCGTCTAAAAAAGAAAGTCTCT-4613_TCCGTCTAAAAAAGAAAGTCTCT-4730_ATTATGTGTTTGGATAAAAGTGTT-6069_ATTATGTGTTTGGATAAAAGTGTT-5952_ATTATGTGTTTGGATAAAAGTTCT-6068_ATTATGTGTTTGGATAAAAGTTCT-5951_GTGGAGCATGTGGTTTAATTCG-5461_GTGGAGCATGTGGTTTAATTCG-5578_GTGGAGCATGTGGTTTAATTC-5462_GTGGAGCATGTGGTTTAA…	29	AATCTGTCTCTGGAATTTTGGGCA-1583_AACAGAATGGAACAGAATGATACA-1920_TTTAACTCAGTTCGATCTCTCAAA-2248_ACAACGATATCAAGAATTACTGGA-2466_ATGATCTTCCTCTTCCTCTAG-2614_ATACCCGCCGCTTCTGCTTTCTGC-2707_AAATATTCCGGTTCTTGCAACATG-3243_ATATAGTGCAGGCTGAGCTGGCTG-3463_ATAACGATCCTCCAAATCAGCTGA-3597_TTCCTTTGATCTAAGCTCTTCCAT-4006_CCGTCTAAAAAAGAAAGTCTCTAT-4611_CCGTCTAAAAAAGAAAGTCTCTAT-4728_TTTGGTTTGATCGTATCGTACTA-4900_AATTCGGCATACC…									0
Bcin11g01060	15	AATTTGGATGGAGATGAGATTCGA-115_GTGTCTCTTCTTTGTCTGTATTCT-917_ATAACAGTAAAGAATAAGTGTGCA-1263_AGAAGAGTGAAGTGAGAGGACGAC-136_AGAAGAGTGAAGTGAGAGGACGAT-136_AGAAGAGTGAAGTGAGAGGACG-138_AGAAGAGTGAAGTGAGAGGACGA-137_TTCCGGAAAATTTTGAATGTTG-278_CCTCTCGACTTATCTCTTCAATA-1775_ATCTTTCTCGGTATATGATAGGAA-910_TTCCGGAAAATTTTGAATGTTGTT-276_ATTGCTAACAGGTCTGTCCCGATT-816_AATTGCTAACAGGTCTGTCCCGAT-817_TTCTTGACCGTGATCTGAGTA-1137…	8	AATTTGGATGGAGATGAGATTCGA-115_AGAAGAGTGAAGTGAGAGGACGAT-136_TTCCGGAAAATTTTGAATGTTGTT-276_ATTGCTAACAGGTCTGTCCCGATT-816_GTCTCTTCTTTGTCTGTATTCTC-909_TTCTTGACCGTGATCTGAGTA-1137_ATAACAGTAAAGAATAAGTGTGCA-1263_CCTCTCGACTTATCTCTTCAATA-1775									0
Bcin05g03070	23	TAGAATCGACGACAAAAAGAGTG-1332_GACGTGAATTTAGATTTAATTGAA-350_GACGTGAATTTAGATTTAATTGA-351_AGAATCGACGACAAAAAGAGTGGA-1330_TTAGAACAATGCCAAGCAATT-9_ACCTGTTCCATCTTTGTTACGTTT-899_ATCGACGACAAAAAGAGTGGAGGT-1327_CCTGTTCCATCTTTGTTACGTTT-899_AAGTGTCTGCTTGTGCTCGCA-788_AGATTGAAATAAGTGATGGATAAC-263_CACTAAAGACACTCGAATCATCG-152_AAGACGTGAATTTCAGTAACATTT-354_AAGACGTGAATTTAGATTAACTCG-353_GACGTGAATTTAAATTAATTGAAT-350_AC…	11	TTAGAACAATGCCAAGCAATT-9_ATGATTGTAAACTACATAAAAAGT-124_CACTAAAGACACTCGAATCATCG-152_AGATTGAAATAAGTGATGGATAAC-263_GACGTGAATTTAAATTAATTGAAT-350_CTGATTGATATTGTAGAATAATC-456_AAGTGTCTGCTTGTGCTCGCA-788_CCTGTTCCATCTTTGTTACGTTT-899_ATCGACGACAAAAAGAGTGGAGGT-1327_ACACTCCGTCCGTTTACTTTTACT-1808_ATCTATCTATTTATCTGTCTCTGC-1834									0
Bcin08g01390	68	AATTGAATCCTGATATACTATT-180_AATTGAATCCTGATATACTATT-180_AATTGAATCCTGATATACTATT-180_AATTGAATCCTGATATACTATT-180_AATTGAATCCTGATATACTGTT-180_AATTGAATCCTGATATACTGTT-180_AATTGAATCCTGATATACTGTT-180_AATTGAATCCTGATATACTGTT-180_TCAGTCCGATCTGGTCCATCAAAT-3133_TCAGTCCGATCTGGTCCATCAAAT-3150_TCAGTCCGATCTGGTCCATCAAAT-3158_TCAGTCCGATCTGGTCCATCAAAT-3381_AGGATTTTGAGATATCGGATGATG-442_AGGATTTTGAGATATCGGATGATG-450_AGGAT…	18	ATTGAATCCTGATATACTGTTGTT-175_AGGATTTTGAGATATCGGATGATG-428_AGGATTTTGAGATATCGGATGATG-450_AAAGTAGTTATGCTTGTATTAGG-489_AAAGTAGTTATGCTTGTATTAGG-506_AGGATTTTGAGATATCGGATGATG-673_AAAGTAGTTATGCTTGTATTAGG-737_TCGATTTTCAGGGTTTGAATCTGA-1740_TCGATTTTCAGGGTTTGAATCTGA-1757_TCGATTTTCAGGGTTTGAATCTGA-1988_TGAATCTTTATCTACTCTGACATC-2899_TGAATCTTTATCTACTCTGACATC-2916_ATTCCGATCTGATTCATCCCGTAT-3133_ATTCCGATCTGATTCATCC…									0
Bcin03g05180	1	CATCGATCGAGACTGAGTCA-686	1	CATCGATCGAGACTGAGTCA-686	Fungal trans transcription factor							1	1
Bcin01g06010	4	CTCTCTCCTCTATAAAACATGTT-1867_AAAATATGAGATGTGTGTGCTACT-268_CCTGAAAGGAGAAATACTGCGG-320_TGTAGCGACTGCTGGTTATCCTC-740	4	AAAATATGAGATGTGTGTGCTACT-268_CCTGAAAGGAGAAATACTGCGG-320_TGTAGCGACTGCTGGTTATCCTC-740_CTCTCTCCTCTATAAAACATGTT-1867	Bccrh1_similar to yeast CRH1, Chitin transglycosylase			1					1
Bcin09g02430	114	TCGAATAACTCAGATCAAAGAGCG-762_TCGAATAACTCAGATCAAAGAGCG-1086_TCGAATAACTCAGATCAAAGAGCG-1090_TCGAATAACTCAGATCAAAGAGCG-1146_ACTCTTCCTTTAAACTTTTGAACA-2877_ACTCTTCCTTTAAACTTTTGAACA-2821_ACTCTTCCTTTAAACTTTTGAACA-2817_ACTCTTCCTTTAAACTTTTGAACA-2493_GAATGATCTGTTGTAGGAGACTC-2324_GAATGATCTGTTGTAGGAGACTC-2648_GAATGATCTGTTGTAGGAGACTC-2652_GAATGATCTGTTGTAGGAGACTC-2708_GAATGATCTGTTGTAGGAGAC-2326_GAATGATCTGTTGTAGG…	37	AGAGAAGAAACAAGAGAACAACA-179_AGTGAAGTGTGAATTGAAGACTAA-224_AAATGTAAGAATTGATAGGTTG-337_TCGAATAACTCAGATCAAAGAGCG-762_AATTCAGATCAGGCACTACAGGGC-848_TCGAATAACTCAGATCAAAGAGCG-1086_TCGAATAACTCAGATCAAAGAGCG-1146_AATTCAGATCAGGCACTACAGGGC-1172_ATAAACTTTGACATTTTTGACGCG-1193_AATTCAGATCAGGCACTACAGGGC-1232_ATAAACTTTGACATTTTTGACGCG-1517_ATTTAACCTTGGATGTGCAGAAAT-1554_ATAAACTTTGACATTTTTGACGCG-1577_ATTTAACCTTGGATGTG…	Cys2His2 transcription factor							1	1
Bcin01g07280	31	ATCTCCTCAATTTGTGCTCGAAAT-1492_ATCTCCTCAATTTGTGCTCGAAAT-1492_GATGTGCTGAAGACTGGCTAGAGC-3227_GATGTGCTGAAGACTGGCTAGAGC-3227_ATTCTGCTTTTGAATGATCTGACA-2881_ATTCTGCTTTTGAATGATCTGACA-2881_TCGAATTTGAACATTATAGGGCTC-2674_TCGAATTTGAACATTATAGGGCTC-2674_CAAGGTATCGCGACTTGGAAGAAG-2684_CAAGGTATCGCGACTTGGAAGAAG-2684_CATCTGCCATCAACTTTTGATC-1799_CATCTGCCATCAACTTTTGATC-1799_CTGATAATTGTGGTGAATGATAGT-1949_CTGATAATTGTGG…	11	TTTAATGTTGCTGTCCGGAAAACT-1002_AATTGTTGTTGTAGTATTGAGTT-1036_TTCCTTGTTGATAACTTTGCTT-1080_ATCTCCTCAATTTGTGCTCGAAAT-1492_ATCTGCCATCAACTTTTGATC-1799_CTGATAATTGTGGTGAATGATAGT-1949_AATTGTCTATTGTAAATTTTTCAT-2440_TCGAATTTGAACATTATAGGGCTC-2674_ATTCTGCTTTTGAATGATCTGACA-2881_ATGTGCTGAAGACTGGCTAGATCT-3226_ACCAAAGATCTGATATTTGAGCCC-3337									0
Bcin07g03110	7	TGAAATGTGTTGCATCTGAG-1139_TGAAATGTGTTGCATCTGAGCT-1137_TCACTCTGTTTCAATCTGAAGAAG-1693_TGAAATGTGTTGCATCTGAGCTT-1136_TCTGTCTACTTTTAAATTTTGTAC-338_ATGAAATGTGTTGCATCTGAGCTT-1136_ATACTACCTATCCAAACTCTGACG-1902	4	TCTGTCTACTTTTAAATTTTGTAC-338_ATGAAATGTGTTGCATCTGAGCTT-1136_TCACTCTGTTTCAATCTGAAGAAG-1693_ATACTACCTATCCAAACTCTGACG-1902									0
Bcin15g00480	33	TTAAATAAACTTGGTGATCCGTGT-399_CCCAAAAGCTAACTCATAGGGAGG-443_ATAACGACGTTGAATCTTATGACA-510_ATTCGAAGAATATTTCTGTAGC-3146_GATCTTAGTCGGTATCTATGAAGT-499_TTGAGTGTCTGTTTATGTATTATG-2706_TAGGTGAAAAAAGACAAGAACT-1851_ATTAAATAAACTTGGTGATCCGTG-400_ATTCTTATCTGTTCTTCTATGAA-4634_ATTCTTATCTGTTCTTCTATGAAA-4633_CTTCATCTTCATAATTCTCTTT-1211_ATACCCCAAAACCTGATTGTCACG-448_ATACCCCAAAAGCTAGCTCAAAGG-448_TTTCGAACTTGAGATCTCCAACA…	17	ATTCAAAAGTGGACAATAAAAAAG-320_TTAAATAAACTTGGTGATCCGTGT-399_CCCAAAAGCTAACTCATAGGGAGG-443_GATCTTAGTCGGTATCTATGAAGT-499_TTGCTTGGTGGACTTAATTAAGA-661_CTTCATCTTCATAATTCTCTTT-1211_GAACTCGTAGATCTACCTCTGATT-1259_TAGGTGAAAAAAGACAAGAACT-1851_AATAGTAGGTGATAAAAACGATGG-2425_TTTGAGTGTCTGTTTATGTATAAT-2702_ATTCGAAGAATATTTCTGTAGC-3146_CCCCAATCTTTAAATTCTGAATT-3554_AGATTTGATTTGGAATATCTCCTC-4361_ATTCTTATCTGTTCTTCTATGA…	Carbohydrate-Active enZYme			1					1
Bcin11g04600	5	AATATGCCACTAACGATCCTGGAA-2232_AATATGCCACTAACGATCCTGGA-2233_AAATGATAGTTGAAGGGTGCTCGA-1019_AAGTAGGAGGATCCAAATTGTAGT-986_ATAACATCAAAGTAGGAGTAGTAG-1047	4	AAGTAGGAGGATCCAAATTGTAGT-986_AAATGATAGTTGAAGGGTGCTCGA-1019_ATAACATCAAAGTAGGAGTAGTAG-1047_AATATGCCACTAACGATCCTGGAA-2232	Transporter		1						1
Bcin13g05150	15	AAAAAACTCTGGAGATCAACGATA-166_AAACTCTGGAGATTAACGATAT-165_AAACTCTGGAGATCAACGATATG-164_AAACTCTGGAGATCAACGATATGA-163_ACTCTGGAGATCAACGATATGATG-161_TGGAATGATACTTGTTGCACTCA-311_AAAAACTCTGGAGATCAACGATAT-165_AAAAACTCTGGAGATCAACGATA-166_TTGGTCGATGAGTCTGATGACTTT-528_CTCTGGAGATCAACGATATGATG-161_CTCTGGAGATCAACGATATGATGT-158_ATTGTGAATGATGATTAAATTAGA-937_ATTGTGAATGATGATTAAATT-941_GGAATGATACTTGTTGCACTCACT-309_AA…	4	CTCTGGAGATCAACGATATGATGT-158_GGAATGATACTTGTTGCACTCACT-309_TTGGTCGATGAGTCTGATGACTTT-528_ATTGTGAATGATGATTAAATTAGA-937	Bzip transcription factor							1	1
Bcin05g00350	23	AAACAATAAGAAAGAAGGAATGAG-410_ACAAAAATTAAAGATCGACCTGTT-2475_TCAGATCGATCCAACATATGTAGT-1830_AAATAAGTATGGATGTGTCAAAAC-3850_ACATATCAATAAGTAGTTACGTGT-4313_TTCACCGACTTGACTGATTCAGAT-3425_TCTCTTCAACTAATCTGGACTT-4209_TCTCTTCAACTAATCTGGACTTG-4208_AACATATCAATAAGTAGTTACGTG-4314_ATCTCTTCAACTAATCTGGACTTG-4208_ATCTCTTCAACTAATCTGGACTT-4209_ATTTTAGTAATTGTCAGTCCTTGG-4408_GTTGATCTCTTTATGAATTTATG-2421_ATCGATCCAATATTT…	10	AAACAATAAGAAAGAAGGAATGAG-410_TATATTTCAATGGGTGTATCTA-1580_ATCGATCCAATATTTAATAAATGT-1827_GTTGATCTCTTTATGAATTTATG-2421_ACAAAAATTAAAGATCGACCTGTT-2475_TCACCGACTTGACTGATTCAGATT-3424_AATAAGTATGGATGTGTCAAAACT-3847_ATCTCTTCAACTAATCTGGACTTG-4208_ACATATCAATAAGTAGTTACGTGT-4313_ATTTTAGTAATTGTCAGTCCTTGG-4408	BcnoxA_NADPH oxidase								0
Bcin02g02410	13	AGGTGTCTTCTTAAAAATTCGGAA-393_GTGTGTGTGGGTGTTTCTGTATA-710_AAAAGAATGACTTGGATTGACTTG-674_AATCTGTAGTTGACAGTCAGGGTC-690_AATCTGTAGTTGACAGTCAGGG-692_AATCTGTAGTTGACAGTCAGGGT-691_TTTTTTTCGAACTAGTGCCACGTA-46_CGCTGGAGTAGATCCTAAAGAGAT-992_AATGATTGATTGATTGATTGTAAG-2438_AAAGAATGACTTGGATTGACTTG-674_TCGACTTAACTTTGAATTCACGTC-519_CGACTTAACTTTGAATTCACGTCA-518_CAGAAGGACTTCAATAATGATCA-1673	9	TTTTTTTCGAACTAGTGCCACGTA-46_AGGTGTCTTCTTAAAAATTCGGAA-393_CGACTTAACTTTGAATTCACGTCA-518_AAAGAATGACTTGGATTGACTTG-674_AATCTGTAGTTGACAGTCAGGGTC-690_GTGTGTGTGGGTGTTTCTGTATA-710_CGCTGGAGTAGATCCTAAAGAGAT-992_CAGAAGGACTTCAATAATGATCA-1673_AATGATTGATTGATTGATTGTAAG-2438									0
Bcin02g00030	14	AGAACTTCCTGGACAGCAGAGA-1565_AAACTATGTAATTTCTTGACTGAT-2933_ATTGTGTCAAAAGCTATAACTGAT-1033_TGCTGTAGAAATAAGGTTGTGTAC-1531_TTTTGAACTTCCTGAATATAAGA-1567_ACGAGAACAGAAATCTCGTGTGG-1975_ACTTCTCTTGACTTTTTACAACGA-2559_ATCTTTGTAAAATCTATTTAGA-779_ACTCTTGACTTGTTCCCTTCA-2559_TTTCTCTTGACTTGTCTCCTGTA-2559_CTCTTGACTTGTTCCCTTCA-2559_AACGAGAACAGAAATCTCGTGTGG-1975_GTGCTTTTAAATTGTGAACTGTT-559_AAAGACGTACTACTTTCAATCAAA-2…	9	GTGCTTTTAAATTGTGAACTGTT-559_ATCTTTGTAAAATCTATTTAGA-779_ATTGTGTCAAAAGCTATAACTGAT-1033_TGCTGTAGAAATAAGGTTGTGTAC-1531_AGAACTTCCTGGACAGCAGAGA-1565_AACGAGAACAGAAATCTCGTGTGG-1975_CTCTTGACTTGTTCCCTTCA-2559_AAAGACGTACTACTTTCAATCAAA-2758_AAACTATGTAATTTCTTGACTGAT-2933	Zn2/Cys6 + fungal trans transcription factor							1	1
Bcin05g06290	21	AAACCAAGAAACAAAACTCAGACA-3517_GACAAATATGAAATTGATTGACTG-714_ATTTATTTAAAAGTTGGATAGTTA-6714_TTTTTGACTGTGCAATTAGTT-2492_ATGTCCTTCCCTTCTAACTTTGAG-2637_GTTAACTGTTGAACGTGTGTTTG-6276_ATTGATCGTATTGCAGTTTGTCAT-1854_ATCTTGTCTACCACGGAGAGGTCA-4269_GAAATGTTGTCTTGATAAGCTC-5283_ATTTATTTAAAAGTTGGATAGTT-6715_ATGTCCTTCCCTTCTAACTTTG-2639_TATTTATTTAAAAGTTGGATAGTT-6715_TTATAGTAGTTGAGTGACGTTTG-4895_AATCCATTTAGTTAAAAGTT…	14	GACAAATATGAAATTGATTGACTG-714_ATTGATCGTATTGCAGTTTGTCAT-1854_AAATGGTCTGATATATCCCTCAAC-2145_TTGTTGACTGTACTATTTGGATC-2490_ATGTCCTTCCCTTCTAACTTTGAG-2637_AAACCAAGAAACAAAACTCAGACA-3517_ATCAGACGACTCTCTCCCAAATAT-4128_ATCTTGTCTACCACGGAGAGGTCA-4269_TTATAGTAGTTGAGTGACGTTTG-4895_AAAGAGATTCAAGCCCACTGCGAC-4921_AAAGAAATGACGTATAAAATGAGA-5046_GAAATGTTGTCTTGATAAGCTC-5283_GTTAACTGTTGAACGTGTGTTTG-6276_ATTTATTTAAAAGTT…									0
Bcin07g04000	16	CTTGACCGAATCTGTAACCTT-590_TAGAATCTGAACAATGACGTATG-677_AAATATGATCGATCCAATTGAGAG-2466_AAAGGAGTCAAAGTAATGATTGTG-1286_AATACATGCATAACTCTAACCTGT-2738_TTGACCGAATCTGTAACCTTC-589_AAGGAGTCAAAGTAATGATTGTG-1286_ATACTCTGGTTGGAAGAATTCACT-1862_ATAAAAGGAGTCAAAGTAATGATT-1290_TGATGTATGTTGTGTATTAGACA-663_AAAATCTGAATCTGAACAATTTTC-681_AATACATGCATAACTCTAATAAGC-2738_AGAAAGATGGATTGTATAAGTATA-2190_ATACGTTCATAACTCTAACTAGT…	9	TTGACCGAATCTGTAACCTTC-589_TGATGTATGTTGTGTATTAGACA-663_AAAATCTGAATCTGAACAATTTTC-681_AAGGAGTCAAAGTAATGATTGTG-1286_AAAAATGGTGTCTTAATACGTG-1329_ATACTCTGGTTGGAAGAATTCACT-1862_AGAAAGATGGATTGTATAAGTATA-2190_AAATATGATCGATCCAATTGAGAG-2466_ATACGTTCATAACTCTAACTAGTT-2737	Carbohydrate-Active enZYme			1					1
Bcin06g06470	17	AGAGACAATATGAAAAGTGAGGGA-524_ATCAAGAATTGTCAGAGTTACTCA-1103_TCTGAATCATCTGTCTGTTGACGT-1442_ATTCAAAACTCTAATGTGGACTTT-2192_AGACAATATGAAAAGTGAGGGAAC-522_GTGAGAGAATAGAGAGTTGCTCGG-1178_TGGTCACTCAACTATGCACT-800_TGGTCACTCAACTATGCACTC-799_ACAACTGAAACAACTCTGGAGTCT-456_ACAACTGAAACAACTCTGGAGTC-457_ATTATCGGTGTAATTTCATGAGTG-2298_AGACGTGATATCGTAAACTACAGG-974_CTGAATCATCTGTCTGTTGACGTG-1441_TGTTAACCCTCTGTTCATTTTAAC…	12	ACAACTGAAACAACTCTGGAGTCT-456_AGACAATATGAAAAGTGAGGGAAC-522_ATGGTCACTCAACTATACACTCTT-792_AGACGTGATATCGTAAACTACAGG-974_ATCAAGAATTGTCAGAGTTACTCA-1103_GTGAGAGAATAGAGAGTTGCTCGG-1178_CTGAATCATCTGTCTGTTGACGTG-1441_ATTCAAAACTCTAATGTGGACTTT-2192_ATTATCGGTGTAATTTCATGAGTG-2298_TGTTAACCCTCTGTTCATTTTAAC-2948_AATCCCCTATGTAGAATTTTCAAT-3130_AGAATAGAATACTGACTCAAGGCA-3315									0
Bcin02g08830	35	GCAAATTACCCAATCCTGACA-5596_CGTTTTGTTCACTGTTTTTCTC-6103_CGTTTTGTTCACTGTTTTTCTCAC-6101_ACGTGTCTCTTTTGTCTTTCTCT-1228_ATATGTCTTTTAACTTGGTTTTGA-7672_ATATGTCTTTTAACTTGGTTTCGA-7672_ATGTCTTTTAACTTTGTTGTTTG-7672_AAGTATCTTGTAGAAATATCTAGA-4542_TTGAGGACAGATGAATATTCACT-5633_ATGTATCTGTCTTTCTCGCCTGTA-4021_TATTGATCTCAGACTCTTTATATG-3937_ACGTGTCTCTTTTGTCTTTCTCTC-1227_AGTTGAGGAGATGGAGTCGTC-5962_GAGGACTTTGATTAATGATG…	22	CAAGGCTATAAGTACATGAGTG-38_AGTAAGAGAGTATTAGATCTGACA-155_TAATTAGTGGTGGAGTCAGAAAT-184_ACGTGTCTCTTTTGTCTTTCTCTC-1227_AAATTTTTGTAGAAGCATGAGACT-2030_ATGTGAATTCTGATGAACTGGGCC-2303_ATGATTAATGATGAAGCACTCACA-2465_ATTGATCTCAGACTCTTTATATGA-3936_ATGTATCTGTCTTTCTCGCCTGTA-4021_AACGTCTTGATATATTTTGTCTCT-4343_AGCTTTGATCTCAGGACCTAG-4385_ACTTTGGCTTCAAAAATCGCGTGT-4472_AAGTATCTTGTAGAAATATCTAGA-4542_TGAAATTCGAGATAAGGTG…	Bcpks18_Polyketide synthase					1			1
Bcin01g02870	55	ATGACAAATAATACCAGACGGAGG-216_ATGACAAATAATACCAGACGGAGG-216_ATGACAAATAATACCAGACGAATG-216_ATGACAAATAATACCAGACGAATG-216_AAATGAACTATATTTTTAACTGAT-1821_ATGAACTAGCTTTTTCGGTTG-1762_ATGAACTAGCTTTTGAGATCGAAC-1759_ATGACAAATAATATCAGACGAAGA-216_ATGACAAATAATATCAGACGAAGA-216_TGACAAATAATACCGGACGAAGAG-215_TGACAAATAATACCGGACGAAGAG-215_TGACAAATAATACCGGACGGA-218_TGACAAATAATACCGGACGGA-218_ATGACAAATAATACCGGACGGAG-217_…	8	ATTTATCTGACGTACTTCGAATTT-190_AATAATACTAGTCCTGTACACGTG-211_AGTGAAATATGCGGACAGTTATAA-233_ATGAACTAGCTTTTGAGATCGAAC-1759_AAATATGATATTATCAGGACAGAG-1782_AATGAACTATATTTTTAACTGATG-1819_ATTTAAAATAACGAACGGGACAGA-1844_ATTTAAAATAACGAACGGGACAGA-1903									0
Bcin14g04240	36	ATAAAACGCTATGTAGAAAAAAAT-4260_TTCATGTATGATCAAGGAAGACGT-3530_CTTGATTTTCTTTTCATAGGACTG-4099_TGTAGATGTGCTGGCTGTAGC-3908_ATCTAATTGCTCTCTGATGATCTC-2382_TTTCTTTTAATTTCGGCCAGAT-4071_ACATCTGATCCTTCAAAAGTAGTA-3659_CTTCATCTTTTCTTTGTAGAGG-1370_ACTTATATAGATTCGAACAATATC-1767_GTTGTAGATGTGCTGGCTGTAGC-3908_ATAATGCACAAGTATCTTCTCAAC-2929_AATCGATGAACTTAAATCTCTTTA-2674_AGAACGGTGAATAAATTAAAATTT-384_TTTTCATCTGATGTTTGA…	21	AGAACGGTGAATAAATTAAAATTT-384_ATTTGTCTCGTCGGTCATTAA-464_TATTTTCTTTATTTTTAGTAGA-1363_ACTTATATAGATTCGAACAATATC-1767_CTAATTGCTCTCTGATGATCTCTA-2380_ATCCTTCTAGCAATATGTTTAACT-2477_AATCGATGAACTTAAATCTCTTTA-2674_ATAATGCACAAGTATCTTCTCAAC-2929_TTCAATATCGATATAGACTGTG-2990_CAGAGATTGTAGCAACTGCGAGT-3113_TCTTTTCCATTGCGAGCTGAGCGG-3140_TACAATGTGTAACAATGATCCAAA-3171_ATCACGGGCCTTCGACTTCTGCAA-3478_TCATGTATGATCAAGGAAG…									0
Bcin12g04570	2	AAATCGACGTCGCACATTCTCGCG-1736_GATTTTGCCTTTTTCGACGGACA-1693	2	GATTTTGCCTTTTTCGACGGACA-1693_AAATCGACGTCGCACATTCTCGCG-1736	Bcerg8_similar to yeast ERG8, Phosphomevalonate kinase								0
Bcin04g06660	70	ATGATATGGTTGTTGATGAAAGT-42_ATGATATGGTTGTTGATGAAAGT-42_GTTTAAGTTGATTTTATCTGACGT-2092_GTTTAAGTTGATTTTATCTGACGT-2041_ATGTGGTTGTTGTTGTTATCGAAC-38_ATGTGGTTGTTGTTGTTATCGAAC-38_GTTCTTCTTTCTCTCTTGTAGT-1175_GTTCTTCTTTCTCTCTTGTAGT-1175_GTGTTATTGTTGTTGAGAGAAAT-12_GTGTTATTGTTGTTGAGAGAAAT-12_GTGTTATTGTTGTTGAGAGAAATG-11_GTGTTATTGTTGTTGAGAGAAATG-11_GTTCTTCTTTCTCTCTTGTAGTA-1174_GTTCTTCTTTCTCTCTTGTAGTA-1174_AATTG…	19	TGTTATTGTTGTTGAGAGAAATG-11_TTGTTGTTGTTGTAGTGTTAATGT-31_AAGTGATGATATGGTTGTTGATA-47_AATGACCTAGATGAACCAAACTTT-192_AAAATAGTAACTATGACAAACAAT-421_ATTGAATTGACTTGAATTGGATCA-482_ATGATGTGATTGATTGATAAATTT-558_AGTGTGTGAATTCGATTCTAACAG-836_GTTCTTCTTTCTCTCTTGTAGTAT-1173_GTATAATTGTTTGCACTTCTGATG-1828_GTATAATTGTTTGCACTTCTGATG-1879_GTTTAAGTTGATTTTATCTGACGT-2041_GTTTAAGTTGATTTTATCTGACGT-2092_TTTGGTTTGTTTATCTGTTCTA…									0
Bcin06g03470	12	ACTAGATCTTGTGTGAAATTACT-2913_ACTAGATCTTGTGTGAAATTACTA-2912_AAGTGACAAGACATACATTCCAGT-845_AAGAGTTATATTGCTAGATCGATG-110_GAAAAGAATAAAAGTGCTGAAGTT-2892_AACCTAACACTCTGATACCAAGTT-2669_AATGACGTGGTACTGATATGGCGT-410_TACGTATTTGTATATCTGACGAGT-2643_GAAATAAAGGAAAGAATGATGAGT-2899_TTTAAGTGACAAGACATACATTCC-847_AAGTGAATTGTAAATGTATATTGG-3069_ATGACGTGGTACTGATATGGCGTT-408	8	AAGAGTTATATTGCTAGATCGATG-110_ATGACGTGGTACTGATATGGCGTT-408_AAGTGACAAGACATACATTCCAGT-845_TACGTATTTGTATATCTGACGAGT-2643_AACCTAACACTCTGATACCAAGTT-2669_GAAAAGAATAAAAGTGCTGAAGTT-2892_ACTAGATCTTGTGTGAAATTACTA-2912_AAGTGAATTGTAAATGTATATTGG-3069									0
Bcin01g04040	22	ATATGATTTTTTTGAAGTTACCGG-117_ACGATCCATCAGTATCACTCTTG-1966_GATAGATCTAAGGGAGAAAGACA-798_GATAGATCTAAGGGAGAAAGACAG-797_AAAGTACACTCATGATCAGACAAA-2545_TCCCCTATACTTTGATCGAAATT-3319_TAGCTGTGTAGAGTGTATGTTGAT-2988_AAACAATCAGTGTCTTTAGAAACT-157_AGCTGTGTAGAGTGTATGTTGATG-2987_AATTCCACAAGTGGGGTTCAGGGA-1295_AATTCCACAAGTGGGGTTCAGGG-1296_ATTAAAGTTGCATGATTGACGTGT-108_TTCCACAAGTGGGGTTCAGGGAG-1294_GTGAATTGAGAGTCCAAAC…	12	ATTAAAGTTGCATGATTGACGTGT-108_AAACAATCAGCGTCTTTAGAAACT-157_ATCTCTAAATTTGTTGGATTTTT-223_ATAGATCTAAGGGAGAAAGACAGT-796_ATTCCACAAGTGGGGTTCAGGGAG-1294_AGGGTAATTTTGTACATTTGACGT-1403_GTGAATTGAGAGTCCAAACAAGG-1589_ACGATCCATCAGTATCACTCTTG-1966_AAAGTACACTCATGATCAGACAAA-2545_ACATCAGAGTTTGTTATGGAGTGC-2653_AGCTGTGTAGAGTGTATGTTGATG-2987_TCCCCTATACTTTGATCGAAATT-3319									0
Bcin01g10420	25	ACACAAACGTAGAAAGTAGAGAA-2336_CTTCGACATGTTTCAATCCTGAGC-530_ACTTGGATGAGATGAGCTAGCCCA-347_ATACAACTCAAGCAACTCCTGATT-2419_TAACTTGGATGAGATGAGCTAGCC-349_TGTGTGTTGATGTATTCGAAAGT-974_ATTCAGATCTCTGTGAAATAAAGA-1685_ATTCAGATCTCTGTGAAATAAAG-1686_AGAGATAGATAGAGAGAGACA-782_CATCTTCTTGATCTACAATAAAT-1929_ATTCGACATGTTTCAATCCTCAGC-530_ATATGGTCGCTGAAATTGAAA-6_ATATGGTCGCTGAAATTGAAAT-5_ATATGGTCGCTGAAATTGAA-7_AACTTGGATG…	16	ATATGGTCGCTGAAATTGAAAT-5_TCTTATTGTATCCAAGAGCTCTGG-282_ACTTGGATGAGATGAGCTAGCCCA-347_AAAATATCAGGAAGCAGGACAACT-439_TTCGACATGTTTCAATCCTGAGCT-529_AATTTCGAGATCGTAAAAGTTATG-744_GAGAGATAGATAGAGAGAGACAGA-773_ATGTGTGTTGATGTATTCGAAAGT-974_ATGAGAAGGAAGATGATGATTGTA-1008_ATTCAGATCTCTGTGAAATAAAGA-1685_CATCTTCTTGATCTACAATAAAT-1929_TAACATGGTATCAGAGTCAGACT-2138_TTTTCATGTAGATCTATATCTT-2299_ACACAAACGTAGAAAGTAGAGAA-2…									0
Bcin15g00080	12	AAAGTGACAAGATCTTCGATCGTA-2334_TCTTGTGGGCTCAACAATGGTTGA-673_TCTTGTGGGCTCAACAATGGTTG-674_GTAATAAGATCTTAGTTTAGTTA-2330_TAAGTTGGCGACATATTTGTG-427_TCGGACTCTTCAAAATGCAGGCGC-332_TAACAAGATCTTAGTATAGTATA-2329_GTTGAAGACTGTTGCTCGGACTCT-1269_ATCATGTAGAAGTAGGACGTGCGT-139_AGAATTTGTAGAACTAATAGGGGA-2431_GTCTTGGAATAGTAAATACTCTT-1634_TCGGACTCTTCAAAAACATGTTGT-330	8	ATCATGTAGAAGTAGGACGTGCGT-139_TCGGACTCTTCAAAAACATGTTGT-330_TAAGTTGGCGACATATTTGTG-427_TCTTGTGGGCTCAACAATGGTTGA-673_GTTGAAGACTGTTGCTCGGACTCT-1269_GTCTTGGAATAGTAAATACTCTT-1634_TAACAAGATCTTAGTATAGTATA-2329_AGAATTTGTAGAACTAATAGGGGA-2431	Zn2/Cys6 + fungal trans transcription factor							1	1
Bcin02g02000	1	AAAAGAAGTTGCTCGAATGATAAG-1088	1	AAAAGAAGTTGCTCGAATGATAAG-1088	Carbohydrate-Active enZYme			1					1
Bcin12g00640	7	AAATATTGAAAAATCGAGTCTGGA-1484_AGGGTTATGTGAATAATTTGGAGA-438_TTGAATGACTTCTGTGAAAACAAT-1105_ATTATTGAAAAATCTGATTCTGCC-1482_AATCCTTTCTAAAATTCTGTATT-899_AAAATTTATTGTCAGATTGGATTC-244_AAAAAGAAACAGAACAGCATACCC-1516	6	AAAATTTATTGTCAGATTGGATTC-244_AGGGTTATGTGAATAATTTGGAGA-438_AATCCTTTCTAAAATTCTGTATT-899_TTGAATGACTTCTGTGAAAACAAT-1105_ATTATTGAAAAATCTGATTCTGCC-1482_AAAAAGAAACAGAACAGCATACCC-1516									0
Bcin05g01860	85	TCTTCCTCTTCCTCTGACTCT-2026_TCTTCCTCTTCCTCTGACTCT-1966_TCTTCCTCTTCCTCTGACTCT-1842_TTCTTCCTCTTCCTCTGACTCTG-2025_TTCTTCCTCTTCCTCTGACTCTG-1965_TTCTTCCTCTTCCTCTGACTCTG-1841_GTGTCACTGAAATTTCGAGCATA-1607_GTGTCACTGAAATTTCGAGCATA-1731_GTGTCACTGAAATTTCGAGCATA-1791_TTCAAATTGGGACTCTAGATGTG-2047_TTCAAATTGGGACTCTAGATGTG-2171_TTCAAATTGGGACTCTAGATGTG-2231_ATCGAACAAGGCTTGAATGAACCC-969_ATCGAACAAGGCTTGAATGAACCC-109…	28	ATCTATCGTCTTATCCTCAAACAT-465_GTGTGTGAATAAAATCGTTAGAGT-507_TGGATGATGTGTGGAATGATAACT-571_GTAGTTGTACTAGGAGTGATATG-589_TGGATGATGTGTGGAATGATAACT-631_GTAGTTGTACTAGGAGTGATATG-713_GTAGTTGTACTAGGAGTGATATG-773_ATCGAACAAGGCTTGAATGAACCC-969_ATCGAACAAGGCTTGAATGAACCC-1093_ATCGAACAAGGCTTGAATGAACCC-1153_AGTTAAGTGACCATAGTAATTTCT-1528_GTGTCACTGAAATTTCGAGCATA-1607_AGTTAAGTGACCATAGTAATTTCT-1652_AGTTAAGTGACCATAGTAATT…									0
Bcin12g06660	8	ACCGGTGAAAATATAGTTTAGAAT-1591_ACCGGTGAAAATATAGTTTAGAAT-1666_ATAAGACTTTTCAAATTTGTGATC-2108_ATAAGACTTTTCAAATTTGTGATC-2033_AATGAATCGATCGAGTTGAAAACA-1174_AATGAATCGATCGAGTTGAAAACA-1249_GTGGTGACTGAGCTAGCTATCGAT-283_GTGGTGACTGAGCTAGCTATCGAT-358	8	GTGGTGACTGAGCTAGCTATCGAT-283_GTGGTGACTGAGCTAGCTATCGAT-358_AATGAATCGATCGAGTTGAAAACA-1174_AATGAATCGATCGAGTTGAAAACA-1249_ACCGGTGAAAATATAGTTTAGAAT-1591_ACCGGTGAAAATATAGTTTAGAAT-1666_ATAAGACTTTTCAAATTTGTGATC-2033_ATAAGACTTTTCAAATTTGTGATC-2108									0
Bcin09g04060	19	AAATATGACTCTGAAATTTCGAAT-3435_AAAATTTGTCTCTGAAATTTCGAT-3436_ATGTGACTCTGGAATTTTAGACA-3433_ATGTGACTCTGGAATTTTAGACAT-3432_TTTCTTCATTGTCTTGACCCTTGG-2827_AAATTACGTCTTTGCTGTCAGCT-3744_AAATTACGTCTTTGCTGTCAGCTA-3743_AGACTTGTATCGAAAATAACAACA-920_ATATGCTCTAGTTTTTGGACGGTG-1188_ATATGCTCTAGTTTTTGGACGGTA-1188_ATATGCTCTAGTTTTTGGACGACG-1188_ATATGCTCTAGTTTTTGGACGACA-1188_GAGAAATTGATAGAAAGTACGATA-320_AAGTAAGTTAGTT…	9	GTGAGGAGTTAATAAAAAGAACTG-71_GAGAAATTGATAGAAAGTACGATA-320_ACTTGATATATGTTGACCTGACAT-893_AGACTTGTATCGAAAATAACAACA-920_ATATGCTCTAGTTTTTGGACGACA-1188_AAGTAAGTTAGTTATTGGTGTTC-2015_TTTCTTCATTGTCTTGACCCTTGG-2827_ATGTGACTCTGGAATTTTAGACAT-3432_AAATTACGTCTTTGCTGTCAGCTA-3743	Bcfre7_similar to yeast FRE7, Putative ferric reductase with similarity to Fre2p								0
Bcin06g02760	16	TGGTTTATTTATCTGTTCTAGAAT-570_TGGTTTATTTATCTGTTCTAGAAT-570_ATGTTTTGGAGATGTGATTCA-191_ATGTTTTGGAGATGTGATTCA-191_ACCTGTTTATTGTCTTGACTCATT-2039_ACCTGTTTATTGTCTTGACTCATT-2105_CTCTTTTTTCTCTCTTTTGGCTG-1727_CTCTTTTTTCTCTCTTTTGGCTG-1661_AGTAGAATCAACCTTGACTGGAAA-2060_AGTAGAATCAACCTTGACTGGAAA-2126_ATCACGATCTCCAATCTCTAATG-1355_ATCACGATCTCCAATCTCTAATG-1289_ATCACGATCTCCAATCTCTAATGA-1354_ATCACGATCTCCAATCTCTAATG…	10	ATGTTTTGGAGATGTGATTCA-191_TGGTTTATTTATCTGTTCTAGAAT-570_ATCACGATCTCCAATCTCTAATGA-1288_ATCACGATCTCCAATCTCTAATGA-1354_CTCTTTTTTCTCTCTTTTGGCTG-1661_CTCTTTTTTCTCTCTTTTGGCTG-1727_ACCTGTTTATTGTCTTGACTCATT-2039_AGTAGAATCAACCTTGACTGGAAA-2060_ACCTGTTTATTGTCTTGACTCATT-2105_AGTAGAATCAACCTTGACTGGAAA-2126									0
Bcin01g04270	63	ATACTCTTCTCATCTAACTATTGG-2622_AACATACCTCGAACGTAGAACACG-887_TCTCTCTTTCTCTCTCTAGATCTC-5835_GTAAAAGGCGAAAGAATAGTT-360_ATCTTCTGTTCCGTACTTTTTACG-987_ATTCCTTAACTTCTTGAAACCTAG-3769_ACTCTTCTCATCTGTTAATTCTTC-2623_TCACTCGACTTACAATTCTTGAA-6054_AGACGTCTCAGATTCGAGCTGA-2345_AGACGTCTCAGATTCGAGCTGAGT-2343_AATCTACCTCTCTCTACTCTCTGT-5427_TTGACTCTTCGAAAATGCTGC-1124_GAAGATATATGTACTTGCACGTGT-514_GTTGTGACTTTTATGAAATGTT…	31	TTTTGATCCGATTGTAATACTTTA-79_GTAAAAGGCGAAAGAATAGTT-360_CGAATTATGATTGGTCACGTG-391_GATGGACGCTCGATTTAGATA-453_GAAGATATATGTACTTGCACGTGT-514_TTTAATCTCGTCAACCAGTGAG-642_TTTGTTGAGATTGATGAAGGACA-682_AAAATCTCGAGCTCTTTCATAATC-728_AACATACCTCGAACGTAGAACACG-887_ATGATCTTGTTATATGAATGAAAC-945_ATCTTCTGTTCCGTACTTTTTACG-987_TTGACTCTTCGAAAATGCTGC-1124_GGACGTGAAGAAGGGTGTTAGAGT-1274_AAGGATTATGGTGGAATGATA-1723_ATTAATACT…									0
Bcin04g02870	4	GTGTTAGGAGATGTTTAGACGTC-512_AATTGAGTTAATAACATTGGAGGT-18_CGTGTTAGGAGATGTTTAGACGT-513_ACAAAATTCTAAGCTTCGTCACGG-1690	3	AATTGAGTTAATAACATTGGAGGT-18_GTGTTAGGAGATGTTTAGACGTC-512_ACAAAATTCTAAGCTTCGTCACGG-1690									0
Bcin04g06890	15	ATGACTGAGTTGATTGAGCAGGT-537_ATGACTGAGTTGATTGAGCAGG-538_ATGACTGAGTTGATTGAGCAGGTA-536_AATTATAATTTTATATCACGGACT-777_GTGACTGAGTTGATTGAACATGTG-534_TCTATGAGAGAGAAAAAAGCGTGT-27_AAGCAGGTGACAATCAAAGAACA-437_ATATTATGTTATGTTGGACTACAT-404_ATGATGAAGTTGGATGAGGCT-496_ATGATGAAGTTGGATGAGGCTG-495_TGATGAAGTTGGATGAGGCTG-495_TGATGAAGTTGGATGAGGCT-496_GACTGAGTTGATTGAGCAGGTAAT-534_GACTGAGTTGATTGAGCAGGT-537_GACTGAGTTGATT…	6	TCTATGAGAGAGAAAAAAGCGTGT-27_ATATTATGTTATGTTGGACTACAT-404_AAGCAGGTGACAATCAAAGAACA-437_TGATGAAGTTGGATGAGGCTG-495_GACTGAGTTGATTGAGCAGGTAAT-534_AATTATAATTTTATATCACGGACT-777									0
Bcin07g04390	12	AAGGATTGGATTGTTATAATTTTC-267_ATTGGATTCATGTATTGTTGTT-265_TGATCTATCTATATTTTTATCTGT-324_TAGTTTTTGTTGTTGAGTTACGTG-840_TTTTGAGTTGAAAATGAAAGTTGA-934_AGGATTGTATTGATGTATTGATA-267_AAGGATTGTATTGATGTATTGATA-267_TTTTGAGTTGAAAATGAAAGTTG-935_AATCGTATACAAACAGCTAGAATG-131_AATCGTGTCATTCTTGTTTAAACA-1362_AGGATTGGATTGTTATAATTTTC-267_AGGATTGGATTGTTATAATTTTCA-266	6	AATCGTATACAAACAGCTAGAATG-131_ATTGGATTCATGTATTGTTGTT-265_TGATCTATCTATATTTTTATCTGT-324_TAGTTTTTGTTGTTGAGTTACGTG-840_TTTTGAGTTGAAAATGAAAGTTGA-934_AATCGTGTCATTCTTGTTTAAACA-1362									0
Bcin08g05100	9	ACAGATCTGATTCGTTCACACCTC-401_CTTTTGGAGTGCACAAGTAGACG-64_ACTTTTGGAGTGCACAAGTAGACG-64_TTTCCGATAGTTTAGGAGTACTTT-1305_TCTTTGTAAACTACTATCTGACGT-893_AAAATCTTTTTCAAAACTTGAACT-1489_ATCATCACCATAAGAAATTCTGTG-780_ATATATTTCTGAACCATCATAAAT-801_ATGTTTGATATTTGTATTGGAGTT-2253	8	ACTTTTGGAGTGCACAAGTAGACG-64_ACAGATCTGATTCGTTCACACCTC-401_ATCATCACCATAAGAAATTCTGTG-780_ATATATTTCTGAACCATCATAAAT-801_TCTTTGTAAACTACTATCTGACGT-893_TTTCCGATAGTTTAGGAGTACTTT-1305_AAAATCTTTTTCAAAACTTGAACT-1489_ATGTTTGATATTTGTATTGGAGTT-2253									0
Bcin02g01120	1	AATAGATCTTGAACTCAATAAACA-657	1	AATAGATCTTGAACTCAATAAACA-657									0
Bcin02g08710	13	ACAAATGTCTTAGGAGATGAGAAG-2625_ACAAATGTCTTAGGAGATGAGAA-2626_ACAAATGTCTTAGGAGATGAGAAA-2625_ATTGTTGGACAGAAGGAGTATAAT-1954_AAATATTTTGATTCGGTATAC-1404_AATTCAAGAGTAGACGAGCAACAT-2435_ATAGTTTGAGTGTGTTTTTGACA-200_AATTCAAAAGTAGACAAATAATGA-2435_TATTGTTGGACAGAAGGAGTATA-1957_AATATTGTTGGACAGAAGGAGTAT-1958_GAAACAAAACATAGTTGGAGCTGG-650_AATTCAAAAGTGGACAAGTAAAAA-2435_ATACAACAACATTGTAGCGAGACC-2556	7	ATAGTTTGAGTGTGTTTTTGACA-200_GAAACAAAACATAGTTGGAGCTGG-650_AAATATTTTGATTCGGTATAC-1404_ATTGTTGGACAGAAGGAGTATAAT-1954_AATTCAAAAGTGGACAAGTAAAAA-2435_ATACAACAACATTGTAGCGAGACC-2556_ACAAATGTCTTAGGAGATGAGAAA-2625	Zn2/Cys6 transcription factor							1	1
Bcin14g01980	3	AATGATCTTGTTGGGAAGAAATT-193_ATACGTATGACTCAAATCTCAGAC-681_TCGAACTTATTGTAACCATACTA-1998	3	AATGATCTTGTTGGGAAGAAATT-193_ATACGTATGACTCAAATCTCAGAC-681_TCGAACTTATTGTAACCATACTA-1998									0
Bcin01g08900	10	GGAAGAGGAGTATAAGCTGTCAGG-2624_ATCAAAGTTTGTAGACCATAAAGC-707_AGAGTAGGAGTTGAGTTTGATCAG-1956_AACTGACGAGCTTGAAAGAATTTC-1982_AAAATACAGGTCTGATAGTGAGT-1238_AAAATACAGGTCTGATAGTGAGTG-1237_AAAAATACAGGTCTGATAGTGAGT-1238_AACAATCGGGTCAAGACTCAATCC-129_AAATACAGGTCTGATAGTGAGTG-1237_AAATACAGGTCTGATAGTGAGTGA-1236	6	AACAATCGGGTCAAGACTCAATCC-129_ATCAAAGTTTGTAGACCATAAAGC-707_AAATACAGGTCTGATAGTGAGTGA-1236_AGAGTAGGAGTTGAGTTTGATCAG-1956_AACTGACGAGCTTGAAAGAATTTC-1982_GGAAGAGGAGTATAAGCTGTCAGG-2624									0
Bcin07g03280	2	ATTTATAAATTCTTGAACATTGCA-1280_AATGTCGGTCAGTTAAGAACT-1103	2	AATGTCGGTCAGTTAAGAACT-1103_ATTTATAAATTCTTGAACATTGCA-1280	Carbohydrate-Active enZYme			1					1
Bcin07g00110	31	GTGAGAGTTTGAGGGAGTGAGGTG-592_AACACTCTCAAACTCTTTATCATG-304_AACACTCTCAAACTCTTTATCATG-304_ATCACACTCTTTATAATTCTGACT-298_ATCACACTCTTTATAATTCTGACT-298_AACGTGCGAGTTCTTGACCAACCA-1661_AACGTGCGAGTTCTTGACCAACCA-1961_AGGATTTGGACGATTTTCTTTACT-688_AGGATTTGGACGATTTTCTTTACT-988_AAGACTCAAGACTACGTACACACC-2165_AAGACTCAAGACTACGTACACACC-2465_AATCTTGTTGTCCGATCTTAA-2149_AATCTTGTTGTCCGATCTTAA-2449_AAATTGGAGCAGCTGAGGACA-…	21	GCTCTTTATTCTTCTGTCATCA-295_AGACTTTTGTCTGCTCTGATACC-407_GTGAGAGTTTGAGGGAGTGAGGTG-592_AGGATTTGGACGATTTTCTTTACT-688_ATGTTAGAAGAAGGATCAGACCAG-708_AGGATTTGGACGATTTTCTTTACT-988_ATGTTAGAAGAAGGATCAGACCAG-1008_AATATGTGTCGGATCTTTCAAAAA-1208_TGAATAATGGAGAAAAAGTGT-1307_CTAGAGATAAAAGGAGACGTTG-1400_AAATTGGAGCAGCTGAGGACA-1454_AATATGTGTCGGATCTTTCAAAAA-1508_TGAATAATGGAGAAAAAGTGT-1607_AACGTGCGAGTTCTTGACCAACCA-1661…									0
Bcin01g03950	2	AGCTTTGATTGTGGATTTCGCAGG-335_ATTTTAATATGAATATCGAACACC-191	2	ATTTTAATATGAATATCGAACACC-191_AGCTTTGATTGTGGATTTCGCAGG-335									0
Bcin08g00310	11	GAGTTCTGTAAGTTCAACTAAAC-1090_GAGTTCTGTAAGTTCAACTAAAC-1189_GAGTTCTGTAAGTTCAACTAAAC-1209_AACGAAAAATAGAAAGAGACTTGG-1438_AACGAAAAATAGAAAGAGACTTGG-1537_AACGAAAAATAGAAAGAGACTTGG-1557_AAAAATATAAAAAGTAGTGGACT-1436_AAAAATATAAAAAGTAGTGGACT-1535_AAAAATATAAAAAGTAGTGGACT-1555_AATGAGATAATCTTGAACAGTTGT-353_AATGAGATAATCTTGAACAGTTGT-472	8	AATGAGATAATCTTGAACAGTTGT-353_AATGAGATAATCTTGAACAGTTGT-472_GAGTTCTGTAAGTTCAACTAAAC-1090_GAGTTCTGTAAGTTCAACTAAAC-1189_GAGTTCTGTAAGTTCAACTAAAC-1209_AAAAATATAAAAAGTAGTGGACT-1436_AAAAATATAAAAAGTAGTGGACT-1535_AAAAATATAAAAAGTAGTGGACT-1555									0
Bcin05g07230	13	AAAGACACTCTGATGATTCAAAAA-2020_AAAGACACTCTGATGATTCAAAAA-2112_AATGGACAGGAAAAAAAAGGAAGT-3127_AATGGACAGGAAAAAAAAGGAAGT-3219_ATTTTACTCGGTCTCTCTTCCATT-774_ATTTTACTCGGTCTCTCTTCCATT-682_CTTCTATCAATTAACTCTTGT-1904_CTTCTATCAATTAACTCTTGT-1812_TTTCACCGACCATATATATAT-578_TTTGGGCGTTAGTTGATCAACT-2199_TTTGGGCGTTAGTTGATCAACT-2291_AATTCTCGATCTCAATAACTTACT-1650_AATTCTCGATCTCAATAACTTACT-1558	13	TTTCACCGACCATATATATAT-578_ATTTTACTCGGTCTCTCTTCCATT-682_ATTTTACTCGGTCTCTCTTCCATT-774_AATTCTCGATCTCAATAACTTACT-1558_AATTCTCGATCTCAATAACTTACT-1650_CTTCTATCAATTAACTCTTGT-1812_CTTCTATCAATTAACTCTTGT-1904_AAAGACACTCTGATGATTCAAAAA-2020_AAAGACACTCTGATGATTCAAAAA-2112_TTTGGGCGTTAGTTGATCAACT-2199_TTTGGGCGTTAGTTGATCAACT-2291_AATGGACAGGAAAAAAAAGGAAGT-3127_AATGGACAGGAAAAAAAAGGAAGT-3219									0
Bcin05g04550	21	AGACGGTGTTCTTCTGAAAATTT-2272_TTTCTGTCTCTTTTCTGAATCATG-1300_CTGGATCTGCAAGAAGACGT-1551_AATCTTAGACTTTGTAATACACAA-2971_AATTCTTTTTCGCTTGACATGTTA-1235_GCTGGATCTGCAAGAAGACGT-1551_GCTGGATCTGCAAGAAGACGTT-1550_CTGGATCTGCAAGAAGACGTT-1550_ATCGCCGGCTCAAGTAAAACATGT-1128_ATATACTCATAGAGGTTACACGTG-3653_ATCGATCTATAAGATTATACTGA-4421_GAGAAGGTTGTAGAGGAGGCCC-2583_TTTCTGTCTCTTTTCTGAATTATG-1300_ATCGCTCATCTTTTACTACTGTCT-…	15	AGTTGGGATATACGTAAGATAGAC-979_ATCGCCGGCTCAAGTAAAACATGT-1128_AATTCTTTTTCGCTTGACATGTTA-1235_ATTCTTCCTTCTTGTGCATCTGTT-1276_TTTCTGTCTCTTTTCTGAATTATG-1300_CTGGATCTGCAAGAAGACGTT-1550_AGACGGTGTTCTTCTGAAAATTT-2272_GAGAAGGTTGTAGAGGAGGCCC-2583_AATCTTAGACTTTGTAATACACAA-2971_ATGAGTTAGTTTTTGGAGTTGAGT-3374_TATCTTTTTCAGAAATCTGTA-3447_ATATACTCATAGAGGTTACACGTG-3653_ATCGCTCATCTTTTACTACTGTCT-3686_TTTCATCCTTAAACTATTG…									0
Bcin01g08250	54	TCTTCCTCTTCCTCTGACTCT-2490_TCTTCCTCTTCCTCTGACTCT-2468_TCTTCCTCTTCCTCTGACTCT-1915_CTCATCAATTGTGGAAGAAAGTG-805_CTCATCAATTGTGGAAGAAAGTG-827_CTCATCAATTGTGGAAGAAAATGG-804_CTCATCAATTGTGGAAGAAAATGG-826_TGATGTTTTGAAATTCAGAAGGGG-759_TGATGTTTTGAAATTCAGAAGGGG-781_TTTTTATTTTATTTGTCTGTTC-617_TTTTTATTTTATTTGTCTGTTC-595_ATCAATTGTGGAAGAAAGTGGTCA-806_ATCAATTGTGGAAGAAAGTGGTCA-828_TTTTTTATTTTATTTGTCTGTT-618_TTTTTTA…	24	ATTGATCTGCAAAAAATTGAATGT-575_TTATTTTATTTATGAAGACCGT-592_TTATTTTATTTATGAAGACCGT-614_TGATGTTTTGAAATTCAGAAGGGG-759_TGATGTTTTGAAATTCAGAAGGGG-781_CTCATCAATTGTGGAAGAAAATGG-804_CTCATCAATTGTGGAAGAAAATGG-826_TAGGGATCGATTGATAGAGTGTA-886_TAGGGATCGATTGATAGAGTGTA-908_AGAAAAAAAGACAAAGAGAACTGG-934_AGAAAAAAAGACAAAGAGAACTGG-956_AGAGACTGACAGACTGACAGACAG-982_AGAGACTGACAGACTGACAGACAG-1004_ATTGATCTGCAAAAAATTGAATGT-11…									0
Bcin15g01040	4	TTTGGAGATTGTATAAAAAT-253_ATTTGGAGATTGTATAAAAAT-253_ACGAACTCTTTATATATCATAGTG-640_TTGGAGATTGTATAAAAAGTATT-249	2	TTGGAGATTGTATAAAAAGTATT-249_ACGAACTCTTTATATATCATAGTG-640									0
Bcin01g00430	78	AAGAGGTAAAAGTAGAATGGTC-4767_AAGAGGTAAAAGTAGAATGGTC-4773_TGACATGTGTGAAAGATGACAAGC-1662_TGACATGTGTGAAAGATGACAAGC-1662_GTGAAGGAGTGTCTCTGTGTTCA-2852_GTGAAGGAGTGTCTCTGTGTTCA-2852_AATACTCAATACTCAATAACTTTG-4863_AATACTCAATACTCAATAACTTTG-4857_ACGCGATCTCAGACAAGCAGTTA-3392_ACGCGATCTCAGACAAGCAGTTA-3398_TTGTGTTGTGTTGTATTATGTTGT-788_TTGTGTTGTGTTGTATTATGTTGT-788_TCTCCATACTCAAGACTCAAACGT-4876_TCTCCATACTCAAGACTCA…	16	AAGAGCATTTTGACACATTTAACA-43_AAGAAACTGTCATAAAAAGAAAGG-74_TTGTGTTGTGTTGTATTATGTTGT-788_ACCGATCAAATTTATATCTTAGAT-937_TTAATATTGGAGCTCGACTAAAT-1034_AGAAAGCTGACGATTGGAATAGGT-1652_TTGAAAATAAAAGTATAAACGTGT-1707_CTGATTCTGAATGTTGTTAAAAG-2546_GTGAAGGAGTGTCTCTGTGTTCA-2852_ACGCGATCTCAGACAAGCAGTTA-3392_CGTGAGCGGTGGGGAAAGATA-3424_AATGTGTGTGTGTCTGTAAATCA-4434_AGAGGTAAAAGTAGAATGGTCA-4766_ACTCAACTCAACACGTTCAACTCA-…									0
Bcin09g00380	7	ATATCTGAAAAAATGTAGAGCGTG-1255_AAAATCATGATTAGAATAGTCTGG-76_AATATCTGAAAAAATGTAGAGCGT-1256_TTGTACTGCGCTCTCCAAGTG-658_ATGCTGTTGGCTGATGTAGAACC-341_ATGCTGTTGGCTGATGTAGAACCA-340_TTCGAGCTCTGAATATGAAAAAAT-757	5	AAAATCATGATTAGAATAGTCTGG-76_ATGCTGTTGGCTGATGTAGAACCA-340_TTGTACTGCGCTCTCCAAGTG-658_TTCGAGCTCTGAATATGAAAAAAT-757_ATATCTGAAAAAATGTAGAGCGTG-1255									0
Bcin12g04180	8	AATTCTGATAGAATGAATAAGACA-393_CAAAAGGAAAAAGATAAAGAGC-3175_TCTCCGATGACAGACCATCTGA-1242_TCCGGAAGTTTCAACCTTGTTGAC-958_CCTTTAATAAGAGGTGTAGAGTTC-1464_TTCCGGAAGTTTCAACCTTGTTGA-961_CAGTATAATATTGGAGTCTGACT-359_GTTCTAGAGTTCTCTGCAAACCT-880	7	CAGTATAATATTGGAGTCTGACT-359_AATTCTGATAGAATGAATAAGACA-393_GTTCTAGAGTTCTCTGCAAACCT-880_TCCGGAAGTTTCAACCTTGTTGAC-958_TCTCCGATGACAGACCATCTGA-1242_CCTTTAATAAGAGGTGTAGAGTTC-1464_CAAAAGGAAAAAGATAAAGAGC-3175									0
Bcin13g02760	15	AGGGAAAAATGGAAGAAAGAAAT-949_AGGGAAAAATGGAAGAAAGAAATG-948_TTGTTTGCATTAGGTCCCATG-357_GTACATCTGATCCTTCTGATC-1676_TTGTTTTATTTAATTCCCGGCTCT-2167_AAGGATTAGTTGTAACTAGCGAGT-668_AGGAAAAATGGAAGAAAGAGATGT-947_GGGAAAAATGGAAGAAAGAGATGT-947_GGGAAAAATGGAAGAAAGAAATG-948_GGGAAAAATGGAAGAAAGAAATGT-947_GGGAAAAATGGAAGAAAGAGA-950_AGAAGAAAGCAAAATATAAGGACT-105_AGGATTAGTTGTAACTAGCGAG-669_TATTGTTTGCATTAGGTCCCA-359_TAGGACT…	6	AGAAGAAAGCAAAATATAAGGACT-105_TTGTTTGCATTAGGTCCCATG-357_AAGGATTAGTTGTAACTAGCGAGT-668_GGGAAAAATGGAAGAAAGAAATGT-947_GTACATCTGATCCTTCTGATC-1676_TTGTTTTATTTAATTCCCGGCTCT-2167									0
Bcin01g08880	71	AAGAATGTCAAATGGGTCAGTTGG-147_TCTTCATTACTGTACTTACTGAGT-2133_TCTTCATTACTGTACTTACTGAGT-2311_CTTTTCACGTTTGGCATAGCAACT-1856_CTTTTCACGTTTGGCATAGCAACT-2034_CTTTTCACGTTTGGCATACCTGTT-1857_CTTTTCACGTTTGGCATACCTGTT-2035_CTTTTCACGTTTGGCATAACAACT-2034_CTTTTCACGTTTGGCATAACAACT-1856_TTCACGTTTGACATAACAACTTC-2033_TTCACGTTTGACATAACAACTTC-1855_TTCACGTTTGACATAACAATTTC-2033_TTCACGTTTGACATAACAATTTC-1855_TTTCACGTTTGGCA…	20	AGACTTAGCCCATATTGACAGCTC-25_AGAGAAAAAAAGACAGTCTGATGC-56_GTGGGTGGAAGAAAGTATTGAACA-111_AGACTGTCAAATGTGGTAGGTGAT-146_CTCTAGATTCTGGATTCGTCTCTG-314_AAAATTCTATTTATCTCTGCGTGT-393_TATATATATATATTTAGAGATTGT-439_AACAAATATAGATATACTAGAC-534_ATTGCATGGAATCACGGAGTGTGT-578_TTTAACTGTTTACTTATGCATATC-1290_TCTTCTCACTGAATAATGAAAAAC-1389_TCTTCTCACTGAATAATGAAAAAC-1567_TCACGTTTGACATAACAATTTCAG-1853_TCACGTTTGACATAACAATTTC…									0
Bcin12g00180	20	TTAAGACTACTTGCTATACTATGT-36_GAAAAGAAGAGAGAATAGACGAGC-1706_GAAAAGAAGAGAGAATAGACG-1721_ATTATACATTGATTACGTAGGCTG-1990_TTTAAGACGACTTGTTATGCCATG-33_TTGTTGTATGTTTAGATGAGG-571_TTGTTGTATGTTTAGATGAGGG-570_AGAATCAATGTTGCTGAACACATT-1229_TAAGACTAGTTGATATGAAAGGTG-34_TAAGACTAGTTGATATGAAAGGT-35_TAAGCTTGTTGATTTGAGGGACT-899_ATTTGAGACTACTTGATATATCGT-37_ATAATCCTTGAGTCGTGTTAGACA-1285_AAGACTAGTTGATATGAAAGGTG-34_AAGAC…	7	AAGACTAGTTGATATGAAAGGTGA-32_TTGTTGTATGTTTAGATGAGGG-570_AAGCTTGTTGATTTGAGGGACTTG-898_AGAATCAATGTTGCTGAACACATT-1229_ATAATCCTTGAGTCGTGTTAGACA-1285_GAAAAGAAGAGAGAATAGACGAGC-1706_TTATACATTGATTACGTAGGCTG-1990	Bcap9_Aspartic proteinase				1				1
Bcin09g00960	7	TCACATAGGAGGGAAAGTGTGGGT-693_TGCCCTTTGATCTTGTGAATGTA-843_AATATTGTATTAAAATCTGACTAT-2059_ATTATAGATCATTTCATTGGAGGT-1921_AAAATCTGATCTGAGATCTGACCC-2051_AAAAATCTACTCTGATATCATATT-2052_AGGAATGTCTGATCACATAACGAC-27	5	AGGAATGTCTGATCACATAACGAC-27_TCACATAGGAGGGAAAGTGTGGGT-693_TGCCCTTTGATCTTGTGAATGTA-843_ATTATAGATCATTTCATTGGAGGT-1921_AAAATCTGATCTGAGATCTGACCC-2051									0
Bcin03g03720	18	AAAAGAAACTTACAAGGATT-1_ACTTTAACTGTGACTATTACCTAT-304_GAAAAGAAACTTACAAGGAT-1_TTTTTGTTGTGGTTGTCTTAGAC-3119_TTTCGCGATTTTGAATTTTTTCA-780_TTGCACTGATGGTTGTGATTG-1454_AAAGAAGATTTTTAAATTATGTGG-4384_ACATCAGCGACACCGGAGGTTCA-3513_ACATCAGCGACACCGGAGGTTC-3514_TGCACTGATGGTTGTGATTGC-1453_AATTTGTGGTTCTAAATTAAAGTT-2956_ATCTTCACGTGTGCGACTATATCT-2884_TTGCACTGATGGTTGTGATTGC-1453_CAATTTTTCTTTTAGCTCGACG-2868_CTTCTGTTCA…	12	GAAAAGAAACTTACAAGGAT-1_ACTTTAACTGTGACTATTACCTAT-304_TTTCGCGATTTTGAATTTTTTCA-780_TGCACTGATGGTTGTGATTGCT-1452_GAGCCTGAGATTCTAATTAAAAAT-2213_CTTCTGTTCAGATATCTTGTG-2263_CAATTTTTCTTTTAGCTCGACG-2868_ATCTTCACGTGTGCGACTATATCT-2884_AATTTGTGGTTCTAAATTAAAGTT-2956_ATTGTTGGTGTTTTTGTTGATT-3116_ACATCAGCGACACCGGAGGTTCA-3513_AAAGAAGATTTTTAAATTATGTGG-4384									0
Bcin14g04330	15	ATCATGTGATTGAGAAGACGA-75_ATCATGTGATTGAGAAGACGA-75_GAAAACATCTTGTAGAATCCCACA-618_GAAAACATCTTGTAGAATCCCACA-618_AGTTCTTCGATGGAGGTAGGCTAT-1633_AGTTCTTCGATGGAGGTAGGCTAT-1687_TATCTGCTACTCTAATATCTCTGC-896_TATCTGCTACTCTAATATCTCTGC-896_AAACATCTTGTAGAATCCCACA-618_AAACATCTTGTAGAATCCCACA-618_ATAGCATTTTGTTGTTGATTATGG-660_ATAGCATTTTGTTGTTGATTATGG-660_TTTGGTATGAAGGAAAATATT-1048_AAAACATCTTGTAGAATCCCACA-618_AAAACA…	7	ATCATGTGATTGAGAAGACGA-75_AAAACATCTTGTAGAATCCCACA-618_ATAGCATTTTGTTGTTGATTATGG-660_TATCTGCTACTCTAATATCTCTGC-896_TTTGGTATGAAGGAAAATATT-1048_AGTTCTTCGATGGAGGTAGGCTAT-1633_AGTTCTTCGATGGAGGTAGGCTAT-1687	Bcstp22_similar to yeast STP22, Component of the ESCRT-I complex								0
Bcin13g04920	13	ATCTTGTCTTGGAATTTTCTCTA-299_ATCAACTGTTCTCTTTCCACGCGA-1930_AAGACATACAGACACCATCAAAGT-2081_AAACAACATCTGACTATTAATTTC-1478_AACTGTTCTCTTTCCACGCGAAGC-1927_TACTCTTCTTCCTCTTCCTCTG-229_ATTTCTCTCTATCTATCTATCTAT-462_AACAACATCTGACTATTAATTTC-1478_AACAACATCTGACTATTAATTTCA-1477_TATCTCTCCATCTCGTTCGTCTCT-453_TTGGTTTCTCTCTTTCTCTCTCT-464_TTTCTCTCTATATCTGTATTTCTC-461_TCTTCCTCTTCCTCTAGTTTTT-223	6	TCTTCCTCTTCCTCTAGTTTTT-223_ATCTTGTCTTGGAATTTTCTCTA-299_TATCTCTCCATCTCGTTCGTCTCT-453_AACAACATCTGACTATTAATTTCA-1477_AACTGTTCTCTTTCCACGCGAAGC-1927_AAGACATACAGACACCATCAAAGT-2081									0
Bcin01g01790	14	AAATGAATCGAGGAAAATCGCAGG-2599_AACAGTTGGTACCAGAGTAGGTC-1099_AACAGTTGGTACCAGAGTAGGTCA-1098_CTACTTGTAAACTAATGACTCA-764_TTTCGCATTTCGACTTTCAAACAA-410_CGAGAATTTGAAGAAGAGAGACGA-1484_AGGATGTGTATGTATATTTGTACA-131_CTACTTGTAAACTAATGACTCACA-762_CGACAAGACTGTTTAGATTTGAGT-1224_AAAGGATCTGCCGAGATGACAAGC-1559_GATCTAATGTCGAATTGATGGATA-1989_ACGACAAGACTGTTTAGATTTGAG-1225_CGACAAGACTGTTTAGATTTGAG-1225_ATAAGATGGATAAGATA…	10	ATAAGATGGATAAGATATGGGT-12_AGGATGTGTATGTATATTTGTACA-131_TTTCGCATTTCGACTTTCAAACAA-410_CTACTTGTAAACTAATGACTCACA-762_AACAGTTGGTACCAGAGTAGGTCA-1098_CGACAAGACTGTTTAGATTTGAGT-1224_CGAGAATTTGAAGAAGAGAGACGA-1484_AAAGGATCTGCCGAGATGACAAGC-1559_GATCTAATGTCGAATTGATGGATA-1989_AAATGAATCGAGGAAAATCGCAGG-2599									0
Bcin04g02470	20	TAGTGTGACTGATCAATGAAGTAT-2753_ATTTCGACTTTAATTTTATGACAG-1267_GATAGTGTGACTGATCAATG-2759_GATAGTGTGACTGATCAATGA-2758_GATAGTGTGACTGATCAATGAAG-2756_GATAGTGTGACTGATCAATGAAGT-2755_AAGTAGGAGGATCCAAATTGTAGT-2338_AGACGAGACATGAAAATTTGAGAA-2723_ATTTCGACTTTGAATTTATTTGAA-1267_ACGACTGATGAAATGTGTCAAAGG-2957_ATAATCATCACTATCGTCAAT-940_ATAATCATCACTATCGTCAATCAC-932_AGGAATGTATGAAATCAAAAGAAT-3203_ATAGTGTGACTGATCAATGAAG…	10	ATGAAGCCAAGTTAAAGAACACGT-29_TGCCTCAAATTCCTCAACCGG-766_ATAATCATCACTATCGTCAATCAC-932_ATTTCGACTTTGAATTTATTTGAA-1267_AAGTAGGAGGATCCAAATTGTAGT-2338_AGACGAGACATGAAAATTTGAGAA-2723_TAGTGTGACTGATCAATGAAGTAT-2753_ACGACTGATGAAATGTGTCAAAGG-2957_ATTTATAAAAGAGTGTCGAGCGAG-3066_AGGAATGTATGAAATCAAAAGAAT-3203									0
Bcin08g03490	32	GATGCGTGTGTATATATATATATA-172_GTGTGTGTATATATATGATGAACG-169_GGCAAAAGGATCTGATATATTTC-35_ATGCGTGTGTATATATATATATA-172_TTGTGTGGAGAAGTCACAGAGTGT-232_TTATGTATGTGTATAAATAGAGG-80_ATCGCATCTTAAAACACTCTA-979_GTATTCGATTTTAGAAAAGTGTGC-1177_AGATGTGTGTGTATATATATATA-174_ATGTTATATGTTGTTATCTTGA-122_GTGTGTGTCTGTGTGTGTGCGTGC-202_ATGTATATGTATGTATCTGGAGTG-2351_ATGTATATGTATGTATCTGGAGTA-2351_ATTGTGTGGAGAAGTCACAGAGTG-233_A…	18	GGCAAAAGGATCTGATATATTTC-35_ATCTTGTTGGGAGAAACCTTG-58_TTATGTATGTGTATAAATAGAGG-80_AGTATAAGTGTGACTATGAGATTT-100_ATGTTATATGTTGTTATCTTGA-122_GTGTGTGTATATATATGATGAACG-169_GTGTGTGTGTGTGTCTACGTGAAC-194_TGTGTGGAGAAGTCACAGAGTGTG-231_ATAGTGTCGGTATGTCTTTATC-296_ATATAGATGTATAATGTGAACCCT-316_TTTTTGTGGAGTTTTGGACT-561_GGTAGATCAAATGGAGGAGGATT-633_ATCGCATCTTAAAACACTCTA-979_GTATTCGATTTTAGAAAAGTGTGC-1177_AAAACTCTTACG…	Bcldb19_similar to yeast LDB19, Alpha-arrestin involved in ubiquitin-dependent endocytosis								0
Bcin06g06490	7	ATGATATGGTTGTTGATGAAAGT-704_ATGATGATATGGTTGTTGATGAAA-706_AAGATGTCCAAATGAATTATGTGG-362_ATGATATGGTTGTTGATGAAA-706_ATGATATGGTTGTTGATGAAAAT-704_GATGATATGGTTGTTGATGAA-707_AGATTGACTTGAAACGACGAAGT-525	3	AAGATGTCCAAATGAATTATGTGG-362_AGATTGACTTGAAACGACGAAGT-525_ATGATATGGTTGTTGATGAAAAT-704									0
Bcin07g00710	11	ACGTGTGTTCCAATAGTTCTTTAT-426_ACGTGTGTTCCAATAGTTCTTTA-427_ACGGTTTTTTAGATAAGTGTAAA-1760_ACGGTTTTTTAGATAAGTGTAAAA-1759_AGCTGGAGAGTTTGTACATGACAA-1185_GCTGGAGAGTTTGTACATGACAAA-1184_TTATCGATGATTCGATGGAGTTC-1195_AACGTGTGTTCCAATAGTTCTTT-428_ATGAATGTGGTGTACGATAGTGAT-24_TGTATGTTTGTTTGTGTTTTCTCT-2295_TCAAAGAGAGGAGGATTGTCCAAG-1070	6	ATGAATGTGGTGTACGATAGTGAT-24_ACGTGTGTTCCAATAGTTCTTTAT-426_TCAAAGAGAGGAGGATTGTCCAAG-1070_GCTGGAGAGTTTGTACATGACAAA-1184_ACGGTTTTTTAGATAAGTGTAAAA-1759_TGTATGTTTGTTTGTGTTTTCTCT-2295									0
Bcin07g02650	11	ATGACATTCCTTCATAGACTCCGT-529_ATTCATTCCTGACTTTTAACTTTT-524_ATTTCGAGACGTGATTATCAT-777_ATAAGTATCTCCAGACTATAACTG-827_AGGATTTTTGAAAACTACATTGTG-289_TTTCGAGACGTGATTATCAT-777_TTCGAGACGTGATTATCATTC-775_AAAAATCGATGTAGGCACCACACT-599_ATGACATTCCTTCATAGACTCCG-530_TTTCGAGACGTGATTATCATT-776_ATGTCGAGTAAACAGGTGTAAAAG-1335	6	AGGATTTTTGAAAACTACATTGTG-289_ATTCATTCCTGACTTTTAACTTTT-524_AAAAATCGATGTAGGCACCACACT-599_TTCGAGACGTGATTATCATTC-775_ATAAGTATCTCCAGACTATAACTG-827_ATGTCGAGTAAACAGGTGTAAAAG-1335	Carbohydrate-Active enZYme			1					1
Bcin16g02700	16	ATTTGTCCATGATTCGAGGGCCGT-476_TTCGATCGAATCTATAATGAACAT-866_ATATTTTAATTAGGAAGAAGACGT-295_ACTATCATCAATGGTATGTAGATA-1460_CTTGTAGATCTATGAAACTT-2547_GCATACTCAAAGTTGTAGACTTG-2122_GGTGTCTCTCTGCGATTTCTGTC-2153_GTGTCTCTCTGCGATTTCTGTCAT-2154_GCCTTGTAGATCTATGAAACTTAC-2545_GCCTTGTAGATCTATGAAACTT-2547_GCCTTGTAGATCTATGAAACTTA-2546_ATTTATTCATGATTCGAGGGCCGT-476_ATTTATTCATGATTCGAGGGTCGT-476_ATTTATTCATGATTCGAGGGTTG…	7	ATATTTTAATTAGGAAGAAGACGT-295_ATTTATTCATGATTCGAGGGTCGT-476_TTCGATCGAATCTATAATGAACAT-866_ACTATCATCAATGGTATGTAGATA-1460_GCATACTCAAAGTTGTAGACTTGT-2121_GGTGTCTCTCTGCGATTTCTGTC-2153_GCCTTGTAGATCTATGAAACTTAC-2545									0
Bcin13g01390	107	AGACTTCTTAGTGAAAATTTCTGA-2903_AGACTTCTTAGTGAAAATTTCTGA-3129_AGACTTCTTAGTGAAAATTTCTGA-3186_ATGAATTTAATGGGCTGAATTTG-4015_ATGAATTTAATGGGCTGAATTTG-4241_ATGAATTTAATGGGCTGAATTTG-4298_ATGAATTTAATGGGCTGAATTTGG-4013_ATGAATTTAATGGGCTGAATTTGG-4239_ATGAATTTAATGGGCTGAATTTGG-4296_TAAGTAGTCATCGTAGAACTATT-5576_TAAGTAGTCATCGTAGAACTATT-5802_TAAGTAGTCATCGTAGAACTATT-5859_ATAATTTGTGGATCATAAGATTGG-2963_ATAATTTGTGGATCA…	58	CTGTCGACTTCCTTCTTCATCAAC-145_TCCTTTTAAATATTGTTGGCTGAT-173_TGGAGCTACCGCTGCAGATGG-404_TGGAGCTACCGCTGCAGATGG-461_ATAATATTTCTGTTAGACTTTCTG-513_ATAATATTTCTGTTAGACTTTCTG-739_ATAATATTTCTGTTAGACTTTCTG-796_AAAGATTGTTTTCGATAGACCTTG-923_AAAGATTGTTTTCGATAGACCTTG-1149_AAAGATTGTTTTCGATAGACCTTG-1206_TTGATATAATGTTTGGATAGACTG-1634_AATTGTTGCTCTCGATAGAATCCT-1844_TTGATATAATGTTTGGATAGACTG-1860_TTGATATAATGTTTGGATAGACT…	Bcufd4_similar to yeast UFD4, Ubiquitin-protein ligase (E3)								0
Bcin02g05600	12	TCATGATTGGATGAAGTAGAAG-987_TTAGGATGTTGAAAGAAATCACT-78_GTTCCGATTGTGAGATTTTTCGAC-1821_ATAGAACAGAGGTGAATTGTATA-167_GACTCGGACTCGAATAATTTTG-1485_AACTGTAAAAGACTGGAACCTAAC-132_AATAGAACAGAGGTGAATTGTATA-167_GAGAGAGAATAAGAGCCTGTTTGG-100_AGAGACTACTTGTGAAGATATTT-90_AGAGACTACTTGTGAAGATATTTG-89_AAGAAAACAATGTGAATAAGGAAC-1577_AGAGAAAGTGTAAAAAAGACGAGC-144	8	TTAGGATGTTGAAAGAAATCACT-78_GAGAGAGAATAAGAGCCTGTTTGG-100_AACTGTAAAAGACTGGAACCTAAC-132_AATAGAACAGAGGTGAATTGTATA-167_TCATGATTGGATGAAGTAGAAG-987_GACTCGGACTCGAATAATTTTG-1485_AAGAAAACAATGTGAATAAGGAAC-1577_GTTCCGATTGTGAGATTTTTCGAC-1821									0
Bcin12g05870	6	AGGATGATAATGAGAATGACGATG-1220_ATATTAATAAATGTCGGGTCGATG-1808_TGACGATGATGATGATGATGATGC-1222_ATATGGACCCCATTTAGAAGTGTT-775_AAGGATCGTTAGGTGTGAGGGATG-1722_AAAATTTTGAGAGCAACGTGAGGT-1736	4	ATATGGACCCCATTTAGAAGTGTT-775_AGGATGATAATGAGAATGACGATG-1220_AAGGATCGTTAGGTGTGAGGGATG-1722_ATATTAATAAATGTCGGGTCGATG-1808									0
Bcin07g00780	3	TTGATGTAGCATTTATGATAGCT-837_AATACTTGATAGCCGACATGCTGG-1145_ATATCTGAAACTTGAATTCGAAAT-1100	3	TTGATGTAGCATTTATGATAGCT-837_ATATCTGAAACTTGAATTCGAAAT-1100_AATACTTGATAGCCGACATGCTGG-1145									0
Bcin08g05870	17	TAGACGCATACAATACCTGAACGT-594_TGAAGATTTTGAAGAAGTGAT-696_ACTCTTAATTCTGCATCTGCCTCT-2100_TTGAAGATTTTGAAGAAGTGA-697_AGACTTTTGATCATGTGATCTCA-842_AGACTTTTGATCATGTGATCCTG-842_AGACTTTTGATCATGTGATCCTA-842_AGACTTTTGATCATGTGATTCTAA-841_AGACTTTTGATCATGTGATTCTA-842_AAAGTGAACATCTATTTTTAATAT-640_TGATTGTAGAGGAAAGATAGTT-955_GAGTGTGAAACTGTCCTTTAATTT-1036_ATTTTTGGAGAGTCCGATCAACT-1779_AGACTTTTGATCATGCGGTCCTA-842_CATG…	9	TAGACGCATACAATACCTGAACGT-594_AAAGTGAACATCTATTTTTAATAT-640_CATGATGATTTGATCTAAGACTAG-680_TGAAGATTTTGAAGAAGTGAT-696_AGACTTTTGATCATGTGATTCTAA-841_TGATTGTAGAGGAAAGATAGTT-955_GAGTGTGAAACTGTCCTTTAATTT-1036_ATTTTTGGAGAGTCCGATCAACT-1779_ACTCTTAATTCTGCATCTGCCTCT-2100	Carbohydrate-Active enZYme			1					1
Bcin05g03770	63	TTTATACCCTTTAGGCTCTGGACT-1521_TTTATACCCTTTAGGCTCTGGACT-1039_AATATTTTATACCCTTTAGACTGC-1526_AATATTTTATACCCTTTAGACTGC-1044_AATATTTTATACCCTTTAGACTCT-1526_AATATTTTATACCCTTTAGACTCT-1044_AATATTTTATACCCTTTAGGCTCT-1526_AATATTTTATACCCTTTAGGCTCT-1044_TCATAGGAGAAGATACTTCGCACT-388_ATTTTATACCCTTTAGACTCC-1526_ATTTTATACCCTTTAGACTCC-1044_ATTTTATACCCTTTAGACTCCAAA-1523_ATTTTATACCCTTTAGACTCCAAA-1041_ATTTTATACCCTTTAG…	6	AAACGAAGTGTATAAAACAAGAAA-327_AGACAAACAGATATGGAGGAAGTC-387_AAACGAAGTGTATAAAACAAGAAA-809_AGACAAACAGATATGGAGGAAGTC-869_TTTATACCCTTTAGGCTCTGGACT-1039_TTTATACCCTTTAGGCTCTGGACT-1521	Bcerg12_similar to yeast ERG12, Mevalonate kinase								0
Bcin09g02320	8	TTGAATACCGATCGAGTTCAGGCT-183_ATATATATTCTCGATCTGCCACAT-335_ATCTGACGTCATCAACTTTTAAAA-1388_TGAATACCGATCGAGTTCAGGCTT-182_AGGTTTCTCGATCGCAACTCTTGC-682_ACAAAGAGTTACGATATTGGAGTT-74_AATAGCCTGATCGAACTTATTTCT-722_ATCTAGTAGAGTGTCATGTAGAAT-167	7	ACAAAGAGTTACGATATTGGAGTT-74_ATCTAGTAGAGTGTCATGTAGAAT-167_TTGAATACCGATCGAGTTCAGGCT-183_ATATATATTCTCGATCTGCCACAT-335_AGGTTTCTCGATCGCAACTCTTGC-682_AATAGCCTGATCGAACTTATTTCT-722_ATCTGACGTCATCAACTTTTAAAA-1388									0
Bcin05g03310	9	ATATCAGATCTCGAATTTTCA-811_ATGTGAAATAATTTTAAGACTGAT-19_GAAATAATTAATATATGTGACGTG-34_TTTTCTTGTAGTGTAATCAGTGGC-580_TTTTATTGTAGCGTAATCAAAAGG-578_ACTGGGTATGTTATTGTTGAGCAC-1020_ACTGGGTATGTTATTGTTGAGCA-1021_GTTCAGAGAGTCGATTTCAGCACC-1661_ATTCTGACGTCAGTGCTCTTCAAT-1788	6	ATGTGAAATAATTTTAAGACTGAT-19_TTTTATTGTAGCGTAATCAAAAGG-578_ATATCAGATCTCGAATTTTCA-811_ACTGGGTATGTTATTGTTGAGCAC-1020_GTTCAGAGAGTCGATTTCAGCACC-1661_ATTCTGACGTCAGTGCTCTTCAAT-1788									0
Bcin11g01020	7	TCTCTATCTTCTTTCACATGGGCT-1147_TCTCTATCTTCTTTCACATGGGCT-1077_AATATGTATACAGAAGAATTCAGT-195_AAGGTCTAAAAACATGTTTCATTT-838_AAGGTCTAAAAACATGTTTCATTT-768_TTTATATCTCTCTTCTTTCTGAAT-1149_TTTATATCTCTCTTCTTTCTGAAT-1079	5	AATATGTATACAGAAGAATTCAGT-195_AAGGTCTAAAAACATGTTTCATTT-768_AAGGTCTAAAAACATGTTTCATTT-838_TCTCTATCTTCTTTCACATGGGCT-1077_TCTCTATCTTCTTTCACATGGGCT-1147									0
Bcin15g04470	8	ATATATATATAAAATGTCAGGCGG-2844_AAAAAACACTGAACACCATTTTCT-456_AAAAAACACTGAACACCATTTTC-457_AGGTAGAAGGAACATGTCTCTATT-1694_TCCTAATCTTGATAAATGAACACT-905_ATATATATGTATTTGTGTATCTGG-3044_ATTTGACTGGTTGTGATTGAAAGA-701_TTTCTGTCTGGAGACCTACTTTC-64	7	TTTCTGTCTGGAGACCTACTTTC-64_AAAAAACACTGAACACCATTTTCT-456_ATTTGACTGGTTGTGATTGAAAGA-701_TCCTAATCTTGATAAATGAACACT-905_AGGTAGAAGGAACATGTCTCTATT-1694_ATATATATATAAAATGTCAGGCGG-2844_ATATATATGTATTTGTGTATCTGG-3044									0
Bcin15g05170	14	GTTCTGTAAAATCACTGTCACAAC-2731_AAGGTCATTGAACATTACTTAACC-3453_AAGATCATTGAACATTGCTTGTCC-3452_AGAAAGACGATTAGACAGAAAATA-3899_ATTCATCTTTATCGGTCTTTTCAA-658_AACTTTGACAAACGTTTGCTATGG-1502_ATCGGTCTTTGACATGCTACATCG-650_ACCACTCTGATCTAAGTTATTCTT-2497_ACATGTATCTAGGTTATCTGACTT-1868_ACATGTATCTAGGTTATCTGACT-1871_AATCACAACTGGTGAGAAGGG-3829_TTTTGATGTAAGATCTACTTGGGT-821_AAGACTTGCAACTAGATCTAGAAC-1952_AAGTTAGCGTGTTGCA…	11	ATCGGTCTTTGACATGCTACATCG-650_TTTTGATGTAAGATCTACTTGGGT-821_AACTTTGACAAACGTTTGCTATGG-1502_ACATGTATCTAGGTTATCTGACTT-1868_AAGACTTGCAACTAGATCTAGAAC-1952_ACCACTCTGATCTAAGTTATTCTT-2497_GTTCTGTAAAATCACTGTCACAAC-2731_AAGATCATTGAACATTGCTTGTCC-3452_AATCACAACTGGTGAGAAGGG-3829_AGAAAGACGATTAGACAGAAAATA-3899_AAGTTAGCGTGTTGCAAAAAAAGG-4843									0
Bcin12g05120	12	TGCCTGATCAAAGTTAAACTGTT-2997_AAATTGTAGAGTCCTAAGTTAACT-52_AAGATCCAACGTCTCTATAGGCTT-398_ATTTTGAATTCAAGAGATAGCTGT-2864_TTTGGATAAATCTTTGGTCAGGCT-3140_ACATTTGGCATAGCAACTTCAACA-2718_ACATTTGGCATAGCAACTTCAGCA-2718_TCGTGCATAGGTTGAGGAGATACT-120_CAAGATCCAACGTCTCTATAGGCT-399_ATTTTTCTCGTTCTCAATAGCTCG-3105_ATTATTGTCTTGACTTTTGTTAGT-264_ATCCAATTACATGATGAGAAAGTG-82	10	AAATTGTAGAGTCCTAAGTTAACT-52_ATCCAATTACATGATGAGAAAGTG-82_TCGTGCATAGGTTGAGGAGATACT-120_ATTATTGTCTTGACTTTTGTTAGT-264_AAGATCCAACGTCTCTATAGGCTT-398_ACATTTGGCATAGCAACTTCAGCA-2718_ATTTTGAATTCAAGAGATAGCTGT-2864_TGCCTGATCAAAGTTAAACTGTT-2997_ATTTTTCTCGTTCTCAATAGCTCG-3105_TTTGGATAAATCTTTGGTCAGGCT-3140									0
Bcin06g04140	1	TGATCTGATACTGTGGATAAAATT-1626	1	TGATCTGATACTGTGGATAAAATT-1626	Transporter		1						1
Bcin04g00660	29	ATGTGAGCTCTTTTTGTAACGATA-1756_AACAATTTCAGACCAGGCTCGGGC-298_TGATATGTGAGCTCTAGATGAT-475_TGTGTCTGGATGCTAATGTTTACA-2836_TGTGTCTGGATGCTAATGTTTACA-3214_TGTGTCTGGATGCTAATGTTTACA-3844_TGTGTCTGGATGCTAATGTTTACA-4222_ATGATCTGTCCAATTTTGTGAGCG-459_ATGATCTGTCCAATTTTGTGAGC-460_ATGATCTGTCCAATTTTGTGAGCA-459_GTATGTGAGCTCATTTTGTAACGG-1760_ATATGTGAGCTCTTTTTGTAACGA-1758_TGTGTCTGGATGCTAATGTTTAC-2837_TGTGTCTGGATGCTAATG…	12	GGATAAGATTATGAAACGTGTAGG-271_AACAATTTCAGACCAGGCTCGGGC-298_ATGATCTGTCCAATTTTGTGAGCA-459_TGATATGTGAGCTCTAGATGAT-475_ATGTGAGCTCTTTTTGTAACGATA-1756_CCGTCGTCTTCAAATTCTGAGTT-1893_TCGATAGGTAGTCTGGTGCATT-1992_AAGATGCACTAGTCGCTGAGCT-2153_TGTGTCTGGATGCTAATGTTTACA-2836_TGTGTCTGGATGCTAATGTTTACA-3214_TGTGTCTGGATGCTAATGTTTACA-3844_TGTGTCTGGATGCTAATGTTTACA-4222									0
Bcin02g00850	51	AACACATCTTGTAGAATTCAACA-403_AACACATCTTGTAGAATTCAACA-403_AACGCATCTTGTAGAATTCCATA-403_AACGCATCTTGTAGAATTCCATA-403_GTTGAGGTGCACTGGTTTGGACT-3343_GTTGAGGTGCACTGGTTTGGACT-3421_GCTGTTGAATGCGTTGTTCCAC-3191_GCTGTTGAATGCGTTGTTCCAC-3269_AAAAACGGATTGGGTCTTGACCCA-65_AAAAACGGATTGGGTCTTGACCCA-65_GCATGTAATGTAGGCTTAGC-1043_GCATGTAATGTAGGCTTAGC-1043_ATGCATATTCTAAGGTCTTGGAAT-116_ATGCATATTCTAAGGTCTTGGAAT-116_TGTTGTT…	16	AAAAACGGATTGGGTCTTGACCCA-65_ATGCATATTCTAAGGTCTTGGAAT-116_CCAAATGACAAAGTTGAGGAGT-222_AACCCATCTTGTAGAGTTCCACAA-402_GCATGTAATGTAGGCTTAGC-1043_GTATTCCAGATCTTAATCTCTTA-2172_GCTGTTGAATGCGTTGTTCCAC-3191_GTTGTTGTTGTTTCTGTTTTCTTT-3228_GCTGTTGAATGCGTTGTTCCAC-3269_GTTGTTGTTGTTTCTGTTTTCTTT-3306_AGTTGAGGTGCACTGGTTTGGACT-3343_AGTTGAGGTGCACTGGTTTGGACT-3421_AATTCCTGTCAAACTTAAACTGTT-3905_AATTCCTGTCAAACTTAAACTGTT-…	Bcsla1_similar to yeast SLA1, Cytoskeletal protein binding protein								0
Bcin07g06210	8	AAGCATTAGTGGCTGATTCAACGG-2009_TACTGTCGTTGAGTGGTTCGATG-792_AGTGTGCGGTCTGAATTTAGTCA-1773_AGTGTGCGGTCTGAATTTAGTCAG-1772_AACTAGATCTTCTGGAATCATATT-647_GAAGGTGACTCTGTATATAAG-1455_AATAAAAGCTTGTGGAATGCA-515_ATAAAAGCTTGTGGAATGCATG-513	6	ATAAAAGCTTGTGGAATGCATG-513_AACTAGATCTTCTGGAATCATATT-647_TACTGTCGTTGAGTGGTTCGATG-792_GAAGGTGACTCTGTATATAAG-1455_AGTGTGCGGTCTGAATTTAGTCAG-1772_AAGCATTAGTGGCTGATTCAACGG-2009									0
Bcin06g05210	1	ATGGTATTTTGGAGCCATAGGTGG-271	1	ATGGTATTTTGGAGCCATAGGTGG-271	Zn2/Cys6 transcription factor							1	1
Bcin06g06510	3	GTTCTGAAGAGAGTAGGGTGT-52_AACACAATATCATCATCGTCGAAA-850_ATGGAAGGATATTCTCTCAAAT-132	3	GTTCTGAAGAGAGTAGGGTGT-52_ATGGAAGGATATTCTCTCAAAT-132_AACACAATATCATCATCGTCGAAA-850									0
Bcin04g00820	8	TGATGTCCCGAACTCTTTGGTAG-860_ATTCTATTCGGAAAACAAGTTTGG-942_TGATGTCCCGAACTCTTTGGTA-861_ATCTAATCGTTGTATTTCATT-35_CTGATGTCCCGAACTCTTTGGTAG-860_AGATCTTGATGTATAAATCTGAA-683_AATTGTGTCTTGTAGTAAAATATT-172_AAGAATGATCTTGTTGGGAAGAAA-684	5	ATCTAATCGTTGTATTTCATT-35_AATTGTGTCTTGTAGTAAAATATT-172_AGATCTTGATGTATAAATCTGAA-683_CTGATGTCCCGAACTCTTTGGTAG-860_ATTCTATTCGGAAAACAAGTTTGG-942									0
Bcin12g04520	3	TTGTTCTTGATAGGGTATCGGG-1858_ATCAGTGGACTTATTTTCTCGGAT-313_TTCTCTCTAATGGCGGACTCAGAG-198	3	TTCTCTCTAATGGCGGACTCAGAG-198_ATCAGTGGACTTATTTTCTCGGAT-313_TTGTTCTTGATAGGGTATCGGG-1858									0
Bcin06g06480	25	ATATATTGTGAAGTAGACAAATCA-414_ATATATTGTGAAGTAGACAAAT-416_CTAAGACGCAGTGCTCACAAAA-1226_GGTCTCGTCCTTCTATCTTTCTCT-3229_AATGTAGTGATTTCAGACGCCTG-2170_AAAAGAACCAAATGAATCACGTGT-2004_TAAAAAGTGTGCACTCTCTGACAA-154_ATCGGATGAGACGGGCCCTACTCT-4214_ATATATTGTGAAGTAGACGAAGCA-417_AAATATAACGGAAGGCATAGACGT-3476_AAAAAGAACCAAATGAATCACGTG-2010_ATAAAAAGTGTGCACTCTCTGACA-155_ATGTAGTGATTTCAGACGCCTGAA-2168_ATGTAGTGATTTCAGACGC…	12	TAAAAAGTGTGCACTCTCTGACAA-154_ATATATTGTGAAGTAGACAAATCA-414_TAAGACGCAGTGCTCACAAAAT-1225_AAAAGAACCAAATGAATCACGTGT-2004_ATGTAGTGATTTCAGACGCCTGAA-2168_CTTCATCTGTTTCGTTATTATC-2882_GGTCTCGTCCTTCTATCTTTCTCT-3229_AAATATAACGGAAGGCATAGACGT-3476_AGTTTGATTTTGAAGTTCTCA-3800_ATCGGATGAGACGGGCCCTACTCT-4214_TTTGATTTGTTGATGAGAAC-4408_ATTCCTGATCAAAGGTCGACGATG-4455	Bchox2_Cys2His2 transcription factor							1	1
Bcin02g01730	16	GCTTCGATCTGTTAGATATTTCAC-1286_TGCTCTGATGTTGCATACCGA-4_TGCTCTGATGTTGCATACCGAC-3_TCCTTTTGTCCGTCGCTTTTATGC-917_TAAATGTTGCATCTGAGCCT-728_AATTTCGTCTCAATCATTTTCGTT-905_AATTTTTCACTATAGAGCTTTCCA-105_GTGGACATCATAAATATTGCATC-941_GTGGACATCATAAATATTGCATA-941_TTTCTGGAAATGGTCTAATCAAG-126_AAAATGTTGCATCTGAGCCT-728_TTTCTGGAAATGGTCTAATCAAGT-126_TTTCTGGAAATGGTCTAATCA-129_AAATGTTGCATCTGAGCCTC-727_TGCTCTGATGTTGCATACC…	7	TGCTCTGATGTTGCATACCGAC-3_AATTTTTCACTATAGAGCTTTCCA-105_TTCTGGAAATGGTCTAATCAAGTC-125_AAATGTTGCATCTGAGCCTC-727_AATTTCGTCTCAATCATTTTCGTT-905_GTGGACATCATAAATATTGCATA-941_GCTTCGATCTGTTAGATATTTCAC-1286									0
Bcin07g05560	38	TGGGATGGAGGAAAACGCGAT-1464_TGGGATGGAGGAAAACGCGAT-1464_TGGGATGGAGGAAAACGCGAT-1415_TGGGATGGAGGAAAACGCGAT-1415_TCGTGGAAGAGAAAGAAGTGACTC-39_TCGTGGAAGAGAAAGAAGTGACTC-39_TCGTGGAAGAGAAAGAAGTGACTC-39_TCGTGGAAGAGAAAGAAGTGACTC-39_AACTAGACCATCCTTTTGAAGCGA-390_AACTAGACCATCCTTTTGAAGCGA-390_AACTAGACCATCCTTTTGAAGCGA-390_AACTAGACCATCCTTTTGAAGCGA-390_TATCATAAGTACTACTCCCTCTGT-522_TATCATAAGTACTACTCCCTCTGT-522_TATCA…	9	TCGTGGAAGAGAAAGAAGTGACTC-39_AACTAGACCATCCTTTTGAAGCGA-390_TATCATAAGTACTACTCCCTCTGT-522_GATTGGTCGTAGGTTCGAAT-614_AGGATCGTATAAATAAAATTTATA-869_AAGACTAGTAACTATAAAAGCAGA-1147_TGGGATGGAGGAAAACGCGAT-1415_ATTCACACAAGAGCTTATCCGAAA-1455_ATTCACACAAGAGCTTATCCGAAA-1504									0
Bcin01g06910	9	TTGATGCTGAATGATGATCAACT-731_AAAGATGTTGTTGGTGCTGCTGCA-740_AGCTCGATTATCGGTTGCAACACC-659_AATTCTGGACATAATGTATTACCC-1170_ATGATTTGATGCTGAATGATGATC-735_TTTGATGCTGAATGATGATC-735_TACGAAAAACTGTGAATTATATGG-13_TTTGATGCTGAATGATGATCA-734_AAAGACTGTGAGTTCGAAGCACCA-9	4	AAAGACTGTGAGTTCGAAGCACCA-9_AGCTCGATTATCGGTTGCAACACC-659_TTGATGCTGAATGATGATCAACT-731_AATTCTGGACATAATGTATTACCC-1170									0
Bcin06g03510	25	GATTTTGAAGTTTTGTTTGGACAT-212_GATTTTGAAGTTTTGTTTGGACAT-212_GATTTTGAAGTTTTGTTTGGACAT-212_TTATTAATTTGATCGAACAGACGT-1682_TTATTAATTTGATCGAACAGACGT-1727_GAGAAAGAGTTTTTACAAAAGG-2254_GAGAAAGAGTTTTTACAAAAGG-2299_TTCTGTTGATCCCTTTGATTCTC-1578_TTCTGTTGATCCCTTTGATTCTC-1533_CTTGTACTGTGACCTTGTGTATG-106_CTTGTACTGTGACCTTGTGTATG-106_CTTGTACTGTGACCTTGTGTATG-106_AGTTTTGATCAAATGAGAATCGTG-2245_AGTTTTGATCAAATGAGAATCGTG…	12	CTTGTACTGTGACCTTGTGTATG-106_GATTTTGAAGTTTTGTTTGGACAT-212_ATATTCTGACTCGACCAATCTTAA-562_ATATTCTGACTCGACCAATCTTAA-597_TTCTGTTGATCCCTTTGATTCTC-1533_TTCTGTTGATCCCTTTGATTCTC-1578_TATTAATTTGATCGAACAGACGTG-1681_TATTAATTTGATCGAACAGACGTG-1726_TTGTGATTGAAGATTAGTAGGTA-1831_TTGTGATTGAAGATTAGTAGGTA-1876_AGTTTTGATCAAATGAGAATCGTG-2245_AGTTTTGATCAAATGAGAATCGTG-2290	Bzip transcription factor							1	1
Bcin02g02010	10	ATGTTTCTTCTTACAAATCGCTGG-3443_AATCTCGTTCGTCTCTTTCTTCCT-1640_GTGATTCTGAGATTTTTGTCATA-2679_ACATGATGAAAGTCCCCTCGATC-3483_TTGTAGAGCTATCAAAATAGGTT-662_AAATTCTGGGGTTGAGTTAGATT-1693_ATTGTAGAGCTATCAAAATAGGT-664_ATTGTAGAGCTATCAAAATAGGTT-662_TAAATTCTGGGGTTGAGTTAGATT-1693_ATTGATCTCGTACGTGTCAACA-1648	6	ATTGTAGAGCTATCAAAATAGGTT-662_AATCTCGTTCGTCTCTTTCTTCCT-1640_TAAATTCTGGGGTTGAGTTAGATT-1693_GTGATTCTGAGATTTTTGTCATA-2679_ATGTTTCTTCTTACAAATCGCTGG-3443_ACATGATGAAAGTCCCCTCGATC-3483									0
Bcin10g05330	26	TTCATCTGAACTTGTTACTTT-823_ATCTGAACTTGTTACTTTGACT-819_ATCTGAACTTGTTACTTTGACTGG-817_ATCTGAACTTGTTACTTTGACTG-818_AAAGTAATATATATTGGACCCCTG-644_AAGAGTTGTGATTGTGACGGAGTG-221_CATCTGAACTTGTTACTTTGACT-819_GGATGAGTGTGACTCTTTTAGTGT-2438_AAGAAAAAGAGTGAAGATTGGTG-2697_ATAGACCAGAAGAAAAAACGACTG-2673_TCATCTGAACTTGTTACTTTGACT-819_ACTATTTTGTGGGCTCATTGTTG-1556_AGGTTGATGAGGATACTGAGATG-1753_AGGTTGATGAGGATACTGAGATGG-17…	12	AAGAGTTGTGATTGTGACGGAGTG-221_ATGATAAGATACGAGGGCTGTATC-548_AAAGTAATATATATTGGACCCCTG-644_GAACTTGTTACTTTGACTGGATGA-813_ACTATTTTGTGGGCTCATTGTTG-1556_ACTTTGAGTGCGTACAAATAGACA-1578_AGGTTGATGAGGATACTGAGATGG-1752_GGATGAGTGTGACTCTTTTAGTGT-2438_ATAGACCAGAAGAAAAAACGACTG-2673_AAGAAAAAGAGTGAAGATTGGTG-2697_AACAATGTACATCGAATCGGAGCT-2748_TAAGAAATGCGATCGATCAGGAGC-2829									0
Bcin15g03860	13	AGGATACGTGTGTGAAGTCAAATC-1378_CTGATGTATTGTTGATTTTGATGG-611_AATCGTCTTTCTGATGTATCAGTT-623_AACTCCATCTCCTCAACTCGAA-159_ATAGATTTGTAAACCACATAAAAC-425_ACTCCATCTCCTCAACTCGAAA-158_ACTCTGCTTTGAATTTATCTGCTT-706_ACTGATGTATTGTTGATTTTGATG-612_CGAGTAGTTTGGCAAGCAAGTG-230_ATACGTGTGTCAATTCAAAAGTGG-1375_GTGTACTGTTAACTATATTCTAAT-407_AACTCCATCTCCTCAACTCGAAA-158_AAGAGCTCTGGTTGTCTTTTCGAA-57	8	AAGAGCTCTGGTTGTCTTTTCGAA-57_AACTCCATCTCCTCAACTCGAAA-158_CGAGTAGTTTGGCAAGCAAGTG-230_GTGTACTGTTAACTATATTCTAAT-407_ATAGATTTGTAAACCACATAAAAC-425_CTGATGTATTGTTGATTTTGATGG-611_ACTCTGCTTTGAATTTATCTGCTT-706_ATACGTGTGTCAATTCAAAAGTGG-1375									0
Bcin05g04130	6	ACGAACTCGCCGATCAACTTT-732_ATTAAATAAATTGATGACGTGACC-47_ATTAAATAAATTGAAGACGTGACC-47_AAAACTCGCCTTGGACTCAATACA-499_ATTAAATAAATTGATGACGTG-50_TTAAATAAATTGATGACGTGG-49	3	ATTAAATAAATTGAAGACGTGACC-47_AAAACTCGCCTTGGACTCAATACA-499_ACGAACTCGCCGATCAACTTT-732									0
Bcin14g01390	3	ATATGTGACTCTAGATCAAAGTCT-450_ATAAATAAATAATATTGTCGATGG-1438_ATCTTTCGAACTACTTCCTTGATT-1047	3	ATATGTGACTCTAGATCAAAGTCT-450_ATCTTTCGAACTACTTCCTTGATT-1047_ATAAATAAATAATATTGTCGATGG-1438									0
Bcin11g00800	24	ATATTAGAGTTCGGTTTAATTTGG-180_TGACTGGTAATGTGATTGAGC-1045_TGACTGGTAATGTGATTGAGC-1191_TGACTGGTAATGTGATTGAGCT-1044_TGACTGGTAATGTGATTGAGCT-1190_TGGGATTCTAGGCTGGCTTTGT-297_TGGGATTCTAGGCTGGCTTTGT-443_ATCTCGAAGGATATTGTGAGTCG-440_ATCTCGAAGGATATTGTGAGTCG-586_TCTCGAAGGATATTGTGAGTCGTG-438_TCTCGAAGGATATTGTGAGTCGTG-584_TTATGAGTTGTGACACAAAGACGA-61_ATTACTGTATCAGTTTGAAGAATT-840_ATTACTGTATCAGTTTGAAGAATT-986_AAGGGT…	14	TTTGGATTTGAGCTCTGACTC-61_CGCAATTCTGGTACCTTCGTTG-108_ATATTAGAGTTCGGTTTAATTTGG-180_TGGGATTCTAGGCTGGCTTTGT-297_TCTCGAAGGATATTGTGAGTCGTG-438_TCTCGAAGGATATTGTGAGTCGTG-584_ATTACTGTATCAGTTTGAAGAATT-840_ATTACTGTATCAGTTTGAAGAATT-986_TGACTGGTAATGTGATTGAGCT-1044_TGACTGGTAATGTGATTGAGCT-1190_ATGTGATGTGTAGATTGAAGGTGT-1493_ATGTGATGTGTAGATTGAAGGTGT-1639_AAGGGTGGAACAATTATATTACTG-1941_AAGGGTGGAACAATTATATTACTG-2087	Zn2/Cys6 transcription factor							1	1
Bcin03g07230	14	TATTTGAAAAACGATGTGGAAAA-1680_TATTTGAAAAACGATGTGGAAA-1681_TATTTGAAAAACGATGTGGAAAAG-1679_TATTTGAAAAACGATGTGGAA-1682_TATTTGAAAAACGATGTGGA-1683_ATCTTGATCGACACAAACACCT-1064_ATCTTGATCGACACAAACACCTA-1063_ATCTTGATCGACACAAACACCTAG-1062_AATAAACTCAAAATATCTTCTG-1951_ATCTCTCCTCAATATCTTTTGAAT-1750_TTTTCTTTCATACTTGAGCTCGAA-1406_ACGCGTCTGATGTTTTTACTGTT-612_CGAAATCTTGAGACTTCTTTGTGA-550_ATTTTCTTTCATACTTGAGCTCGA-14…	7	CGAAATCTTGAGACTTCTTTGTGA-550_ACGCGTCTGATGTTTTTACTGTT-612_ATCTTGATCGACACAAACACCTAG-1062_TTTTCTTTCATACTTGAGCTCGAA-1406_TATTTGAAAAACGATGTGGAAAAG-1679_ATCTCTCCTCAATATCTTTTGAAT-1750_AATAAACTCAAAATATCTTCTG-1951	Protease				1				1
Bcin10g03660	3	TTTGTGAGATCTAATCGTTATGTT-628_AAACTTTAACTCCAGACATCTGAT-1158_ATTTGGATTTTATGTAGTGTGTT-377	3	ATTTGGATTTTATGTAGTGTGTT-377_TTTGTGAGATCTAATCGTTATGTT-628_AAACTTTAACTCCAGACATCTGAT-1158									0
Bcin14g04770	41	TTATAGACTTGCTGATGATGTGA-4970_TTATAGACTTGCTGATGATGTGAC-4969_TTACCCAATCTCTGTTTTCCGTAG-5585_CTGTCTGTCTGTCTATCTATATGT-1024_CTGTCTGTCTGTCAGTCTGTCAGT-1029_TCTTGGGCCTAACTCACATCCTA-68_TGGATTGATTCGCTGACAGTAGAG-2829_TGGATTGATTCGCTGACAGT-2833_AGAGTAGCTATTGTTTGATTTAAT-3624_TCTCTGATCAAATTGTAATCC-5297_TCTCTGATCAAATTGTAATCCA-5296_AATAATTAGATCTCGTGTAACACA-1066_AGGTATTAGTTGTGCAGAGCT-1553_ATATCAATGGAGTTCTGTATAGTT-…	22	TCTTGGGCCTAACTCACATCCTA-68_GAAGGATAAGGAGAAAGAACTCA-155_ATCTAGAGAGAGAAAGAGAAAAC-410_ATAGGACTGTGTGTATATTCGTT-586_CTGTCTGTCTGTCTATCTATATGT-1024_CGATTTGGGGTAAAATATATGAGT-1060_AGACAAGAGAGAATAAAATGTATC-1260_TTGTGATTTTGGAATAGATGTT-1515_AGGTATTAGTTGTGCAGAGCT-1553_GGAGAGAAGAATGTAAAGAATAAC-1590_TTCTCTGTCTCAATTTATGTGTAG-1829_TTTCTGTTTATCTGTTTTACTAAC-1892_TGGATTGATTCGCTGACAGTAGAG-2829_AACTGTTAGTACTCTATCAACTT…									0
Bcin03g03880	14	AAAAACTGTGTCTTTTCTAAAGGG-716_AGACTGTCGTTCCATATTCGATA-1250_AGACTGTCGTTCCATATTCGAT-1251_ATGGACTTTTTCAAACTTGGAT-2425_TTTTGGGGAATAATAGATGTTGAA-354_ATTCAGTAGAATCTAACAGTAATT-2387_CGCGGTCAAAACGGAAAAAGTG-2695_ATTTTGGGGAATAATAGATGTTGA-355_ATTTTGGGGAATAATAGATGTTG-356_TGTCACTGGAAGAAGTCAGATC-62_TGGGGAATAATAGATGTTGAATT-353_TTGTTTGAATACAATGACGGATT-1264_ATCGAAGCTGAAATTACTGAGC-552_GACGTTGATTCTAGTGGCACT-342	8	TGTCACTGGAAGAAGTCAGATC-62_GACGTTGATTCTAGTGGCACT-342_ATCGAAGCTGAAATTACTGAGC-552_AAAAACTGTGTCTTTTCTAAAGGG-716_AGACTGTCGTTCCATATTCGATA-1250_ATTCAGTAGAATCTAACAGTAATT-2387_ATGGACTTTTTCAAACTTGGAT-2425_CGCGGTCAAAACGGAAAAAGTG-2695	Bcdoa1_similar to yeast DOA1, WD repeat protein required for ubiquitin-mediated protein degradation								0
Bcin02g05740	9	CTAACGATAGTTATGGTGAAGTGG-1483_AATAAAATCCAACATCTATCCTGT-886_TGTGGACGATGTGCAGATGTG-1264_ATGAAGCTTAAGAACGATATGAGT-1705_ACTGGAATAACTCTTTTCAACACC-328_GAAGGATATTGATAGAGGATACAT-1729_AGAATTTGTAGAACTGTTTACACT-204_GTGGACGATGTGCAGATGTGTGTT-1260_AATGGACACCACTCTCTATGTCAG-984	8	AGAATTTGTAGAACTGTTTACACT-204_ACTGGAATAACTCTTTTCAACACC-328_AATAAAATCCAACATCTATCCTGT-886_AATGGACACCACTCTCTATGTCAG-984_GTGGACGATGTGCAGATGTGTGTT-1260_CTAACGATAGTTATGGTGAAGTGG-1483_ATGAAGCTTAAGAACGATATGAGT-1705_GAAGGATATTGATAGAGGATACAT-1729	Bcdal1_similar to yeast DAL1, Allantoinase								0
Bcin05g03780	9	ATATCTTTTTGACTGTAAGTTTTT-623_TCTTGCAGCTCGAATTCATGACA-1011_GTAAACTGGCTCAGACATCACG-265_CGTAAACTGGCTCAGACATCACGA-264_GTAAACTGGCTCAGACATCACGAT-253_TGAAAATAAGCATAGATCCGG-546_TGAAAATAAGCATAGATCCGGA-545_GAAAATAAGCATAGATCCGG-546_GAAAATAAGCATAGATCCGGA-545	4	GTAAACTGGCTCAGACATCACGAT-253_GAAAATAAGCATAGATCCGGA-545_ATATCTTTTTGACTGTAAGTTTTT-623_TCTTGCAGCTCGAATTCATGACA-1011									0
Bcin01g09180	3	TTGTTCATTTTCTATGCTGTAT-1278_TTGTTCATTTTCTATGCTGTATGG-1276_ATTGTCTCTGAAAGATCCTCGGTT-739	2	ATTGTCTCTGAAAGATCCTCGGTT-739_TTGTTCATTTTCTATGCTGTATGG-1276									0
Bcin06g00580	11	TTCCAATCCCAAATGAAGCTGT-1217_AGGCGCGTCGAAGATATTTGGATG-2151_AGTAAAGCGGTATAGTGTGAAGT-1064_CTTGACATAAGAGGTTGTTAGAGG-1871_GTTAAGCAGGATTGACAGACTTTC-3071_ATTTCTGCAGCTTTGGAATT-1262_AAGTAAAGCGGTATAGTGTGAAGT-1064_AGAGCGGTTATTTTTGAAAGACTC-1293_ATTCTGAGGATGTGTCGTGAAATT-137_ATGGATCTACGTATTTAATTTACA-681_ATGGAACTTGAAAAGTGGACGG-33	10	ATGGAACTTGAAAAGTGGACGG-33_ATTCTGAGGATGTGTCGTGAAATT-137_ATGGATCTACGTATTTAATTTACA-681_AAGTAAAGCGGTATAGTGTGAAGT-1064_TTCCAATCCCAAATGAAGCTGT-1217_ATTTCTGCAGCTTTGGAATT-1262_AGAGCGGTTATTTTTGAAAGACTC-1293_CTTGACATAAGAGGTTGTTAGAGG-1871_AGGCGCGTCGAAGATATTTGGATG-2151_GTTAAGCAGGATTGACAGACTTTC-3071	Carbohydrate-Active enZYme			1					1
Bcin04g00270	7	GTTCGATTTTCTAGACCTATGATT-876_TTCATCGACTCTCCAGATCCATCC-771_TTCATCGACTCTCCAGATCCATC-772_ATTCATCGACTCTCCAGATCCATC-772_ATTCATCGACTCTCCAGATCCACC-772_AAAATAATTTCATCTGAAAGACTG-46_TCGAAAATATTTGAGAATCTAGGG-1	4	TCGAAAATATTTGAGAATCTAGGG-1_AAAATAATTTCATCTGAAAGACTG-46_TTCATCGACTCTCCAGATCCATCC-771_GTTCGATTTTCTAGACCTATGATT-876									0
Bcin09g01080	15	AAAAACTGAATCAGATAACGAGAA-2811_TTGTTGATTAAGTCGAATACCTCT-1388_TTTGACACAAACGCTGGAAGATG-866_AAGAACACACGAACTTTTAAGAGA-1192_ATTCAATTGATCTGTAATACAAAT-3126_ATTGATAAGGGTTGGATTTAAGCA-2055_GGGATGAATATGAATGATTAAGAT-1361_TTTGACACAAACGCTGGAAGATGG-865_AGACGGAATGATCTAAAAGACCTC-2805_AGACGGAATGATCTAAAAGACCT-2804_CTTGAATGTGTTGAGATTGAACC-124_CTTGAATGTGTTGAGATTGAACCT-123_CTTGAATGTGTTGAGATTGAACTC-123_AGCTTGAATGTGTTGAG…	9	CTTGAATGTGTTGAGATTGAACTC-123_AGAACGTGTTGGCTGAGTTGC-337_TTTGACACAAACGCTGGAAGATGG-865_AAGAACACACGAACTTTTAAGAGA-1192_GGGATGAATATGAATGATTAAGAT-1361_TTGTTGATTAAGTCGAATACCTCT-1388_ATTGATAAGGGTTGGATTTAAGCA-2055_AGACGGAATGATCTAAAAGACCT-2804_ATTCAATTGATCTGTAATACAAAT-3126									0
Bcin16g00330	3	ATAACTCTATCCATCAAAAATATG-944_AACTCTGTCAATCAAAATTTAAGC-942_AGGTTTATCCATTGTTGACGTGTG-429	2	AGGTTTATCCATTGTTGACGTGTG-429_AACTCTGTCAATCAAAATTTAAGC-942	Protease				1				1
Bcin14g01230	18	ATGACTCGATCCTGGAGAGACTAA-5024_ATTTAGATTGTACTCATTCCA-81_ATTTAGATTGTACTCATTCCAA-80_ATTTAGATTGTACTCATTCC-82_AGAAGATGTATAGATTACTAGATA-4461_GATTTAGATTGTACTCATTCC-82_TAGAGCCAGAATTTTCATTAAGG-4228_TTTCAGATTTATGTCCTCCCGTT-2914_ACAGAGTGATTAATGAACCCT-5195_GCAACAGAGTGATTAATGAACCCT-5195_AGAATTATCGTGGATTTCATAGAT-5265_AGAGCCAGAATTTTCAATGACGGG-4226_TAGCAACAGAGTGATTAATGAACC-5197_AGATGATTTTGAAGTTTTGTTTGG-2105_ATTA…	10	ATTTAGATTGTACTCATTCCAA-80_ATTATACTTGTAGAGTTGCACAGT-1884_AGATGATTTTGAAGTTTTGTTTGG-2105_TTTTCTTGAACTCCATGTCA-2493_TTTCAGATTTATGTCCTCCCGTT-2914_AGAGCCAGAATTTTCAATGACGGG-4226_AGAAGATGTATAGATTACTAGATA-4461_ATGACTCGATCCTGGAGAGACTAA-5024_GCAACAGAGTGATTAATGAACCCT-5195_AGAATTATCGTGGATTTCATAGAT-5265	Transporter		1						1
Bcin10g05800	23	TCTCTCGAGGTTTGCTTTGCTAGC-4331_CTGCGGTATAAGTTGTACAGACT-4495_TGTGATGTGATGCGATGAATGAGA-1343_TGTGATGTGATGCGATGAATGAG-1344_ATATTTCTCGTTGTCTTTCATACT-3319_AGAAAAGCTTGTTGAATCTGG-4546_ATTTGGAAATATCTGGGAAAAGAC-2096_ATTTGAATACACATCTGAATATT-2913_AATAAGGATATATGTGAATCGCTT-1209_AGAACTTCAGACCAACGTAAAATT-570_ATCAGCACTATGGCTTTCAACC-3625_TTGTAAAAGATAAAAGTTTGG-4555_TTGTAAAAGATAAAAGATTGGGGT-4550_TTGTAAAAGATAAAAGATTGG…	16	AGCTTCAGATCAACGTAAAATTGT-568_ATAAGGATATATGTGAATCGCTT-1209_TGTGATGTGATGCGATGAATGAGA-1343_ATTTGGAAATATCTGGGAAAAGAC-2096_CAAATATTAAATATCGGTGCTCAT-2190_ATTTGAATACACATCTGAATATT-2913_ATCTTCTGTCTCAACTTATATGAC-3064_ATATTTCTCGTTGTCTTTCATACT-3319_ATTTCACTTCTGGAGGATCAATTC-3399_ATCAGCACTATGGCTTTCAACC-3625_TCTCTCGAGGTTTGCTTTGCTAGC-4331_ACTGCGGTATAAGTTGTACAGACT-4495_AGAAAAGCTTGTTGAATCTGG-4546_AATAGTCGAGGTGGGAA…									0
Bcin10g05240	17	AAGCTCTGGGCGTTAGATTTATGG-2068_ATAAGGTTAATAAATGTTGGGACG-553_AATTAATGTATAAGTCGAGAGTGG-867_GAGAATGGAGAGTGGCGAGCG-471_GAGAATGGAGAGTGGCGAGCGAG-469_GAGAATGGAGAGTGGCGAGC-472_AGAGTGCAGACTGCAGACTACAGG-125_GAAAGAGGAGGAGGAGGGGAGG-197_ACTGTTCTTGTTATGTGAAGGGAC-1204_AATTATTGTCAAAGAAGGAAAGGG-2580_AGGAGAAGAGAAAAGAAGAAGA-2493_ATTGAAAGACGTAAATATAAAATG-2310_ATCCTTATTCACCTGTCGGTCGT-956_ATCCTTATTCACCTGTCGGTCGTA-955_G…	12	AGAGTGCAGACTGCAGACTACAGG-125_GAAAGAGGAGGAGGAGGGGAGG-197_ACAAGAGAGAGTTGTTCAGATGGT-435_GAGAATGGAGAGTGGCGAGCGAG-469_ATAAGGTTAATAAATGTTGGGACG-553_AATTAATGTATAAGTCGAGAGTGG-867_ATCCTTATTCACCTGTCGGTCGTA-955_ACTGTTCTTGTTATGTGAAGGGAC-1204_AAGCTCTGGGCGTTAGATTTATGG-2068_ATTGAAAGACGTAAATATAAAATG-2310_GAGGAGAAGAGAAAAGAAGAAGA-2493_AATTATTGTCAAAGAAGGAAAGGG-2580									0
Bcin07g03050	57	TAGATTTTGGCATGGGAACG-2922_AAAATCTGTGAGATACACTCGTCC-4956_AAAAATCTGTGAGATACACTCGTC-4957_TTTCTTGTCTACTTTTGAACTGAT-2389_AAATTTGTTCGTGGACGTCCGTCA-3253_AAATTTGTTCGTGGACGTCCGTC-3254_TGTCTGTTTGTTCATTATGAAAG-5418_ATCGATTTGTAGAAATATTAAATT-3632_AACTCGAGATCTCCTAATTAAAAG-687_ATATGTCGTCCTTATTAAAAAATA-2750_ATATGTCGTCCTTATTAAAAATA-2751_ATATGTCGTCCTTATTAAAAATAA-2750_TTTTTGGCACTTGAAACTCTGTCA-4491_GTTAACCCGTTAAGAAA…	29	AAAGAACTATTGGAATTCGCGTTT-303_GTTAACCCGTTAAGAAAAGAACTT-359_AACTCGAGATCTCCTAATTAAAAG-687_AGCTGTAACCTTTTAGACAAGACA-1075_ACTTCTGAATCGATCGTACTGTAC-1167_ACTCTTCTTCCTCTTCCTCTG-2099_ATGCTCGTCGGACTCACTCTAGAT-2215_TTTCTTGTCTACTTTTGAACTGAT-2389_TCTCCTTGCTCAACTAAGACTG-2558_TGACAACTAAATTTGATGACTGAT-2619_ATATGTCGTCCTTATTAAAAATAA-2750_TAGATTTTGGCATGGGAACGAA-2920_TCAGCTATTGGAATGTCAGTGG-2981_ATCTAATTTGACTTGACTCGG…									0
Bcin11g02180	17	TATATGATCTTGGATAATTCTCCT-1995_ATAATAATAAGATCTGTATAAAT-1096_AATTCGTCTCTCTTTAATTTTAG-1687_GATCTGGACAATTCTTCTCTCT-1697_GATCTGGACAATTCTTCTCTCTTT-1695_AAGATGACTTCAAAGTAAATGTGA-1909_CGAGATTTAGGGTGTATTTCACT-2147_TTAATACTGTATATACATATGATG-2404_TTAATACTGTATATACATATG-2407_ATTTTGAATACTCTTAACATAATA-79_GATCTGGACAATTCTTCTCTC-1698_ATATGATCTTGGATAATTCTC-2000_TATTTTGTTTTCTTGTGTCGG-3330_TATTTTGTTTTCTTGTGTCGGC-3329_…	9	ATTTTGAATACTCTTAACATAATA-79_TTAGTGGTGAGAATTCCACGTT-967_ATAATAATAAGATCTGTATAAAT-1096_TTCGTCTCTCTTGAATCTCGCTCG-1684_AAGATGACTTCAAAGTAAATGTGA-1909_TATATGATCTTGGATAATTCTCCT-1995_CGAGATTTAGGGTGTATTTCACT-2147_TTAATACTGTATATACATATGATG-2404_TATTTTGTTTTCTTGTGTCGGC-3329	Carbohydrate-Active enZYme			1					1
Bcin01g06020	26	GGCTATGATGTGACAAGTGAGAAA-115_GAGGACGTGATCTTAATGCACTA-2676_TTTTCGTCGTTGAATTTCAGAGTG-194_ATCTCTCAAGTATGACTTAAACCT-4678_TTTATGTTTGTTCTGGTTGTTAAC-5436_AGAAGATGGTGATTGACAGTAATG-3762_TTATGTATGTTGTTGTTGGTGGGC-5435_GATGATTGATGATGATGATGATT-4854_TATGTATGTTGTTGTTGGTGGGCT-5434_TCTTATGTATGTTGTTGTTGGTGG-5437_ATGGCTATGATGTGACAAGTGAGA-117_ATGGCTATGATGTGACAAGTG-120_ATGGCTATGATGTGACAAGTGAG-118_CATGGCTATGATGTGACAAG…	14	GGCTATGATGTGACAAGTGAGAAA-115_TTTCGTCGTTGAATTTCAGAGTGG-193_ACTTTTTAGGTGACATTTGTGAGG-501_CGCGCGAGAGATATTGAATAACA-558_CAATTTGTGGACTCATGTGCATA-1506_GAGGACGTGATCTTAATGCACTA-2676_AGGCGACTTGTAATATTTTTGTG-3680_AGAAGATGGTGATTGACAGTAATG-3762_ATCTCTCAAGTATGACTTAAACCT-4678_GATGATTGATGATGATGATGATT-4854_CCCTTTTCGATTTAGTAGCACT-5233_TATGTATGTTGTTGTTGGTGGGCT-5434_ATTATTATAATTATACTCGACTGC-5460_GATAATGATATGTAATAGAC…									0
Bcin11g05150	16	ATAAGTCTTTCCAATTTTGTGGTC-415_TATTGGTAGAAATATAGCTGG-3571_ATTCGAGCTAGTAATTAATGTATC-3681_GAATCTGACTTGACTTTTTTAGGC-1353_AAGAAAGAGATATAGTTCACGTG-4230_AAGAAAGAGATATAGTTCACGTGA-4230_AAGAAAGAGATATAGATCACGTGA-4230_AAGAAAGAGATATAGTTCACATGA-4230_AAGAAAGAGATATAGATCACGTG-4230_CTATGAAAGTGACTAAAGGGTC-4268_TTTCAAGCTCTGATACCAAGTGAG-2636_CGATATTTTTCTTAAGAGCTCAAC-795_TTGGTAGAAATATAGCTGGGA-3569_ATTCGAGCTAGTATTTAATGT…	9	ATAAGTCTTTCCAATTTTGTGGTC-415_ATTTAATCGAGACTTTAATATGGA-661_CGATATTTTTCTTAAGAGCTCAAC-795_GAATCTGACTTGACTTTTTTAGGC-1353_TTTCAAGCTCTGATACCAAGTGAG-2636_TTGGTAGAAATATAGCTGGGA-3569_ATTCGAGCTAGTATTTAATATATC-3681_AAGAAAGAGATATAGATCACGTG-4230_CTATGAAAGTGACTAAAGGGTC-4268	Bcatg11_similar to yeast ATG11, Adapter protein for pexophagy and the Cvt targeting pathway								0
Bcin11g01200	13	ATGAAATGGAGTGTCTAAAATGAA-1991_AAGATTTGATGTGACTTTCTGAGC-3783_ACCAAACTTGTAGAAATGCTTCAT-513_ACCAAACTTGTAGAAATGCTTCA-514_ATCTGCTTGTCTTATTTCTTTC-2220_GTCCGATCAAATTCAAATACGCGT-1229_GTTCGATCAAATTCAATAACTTT-1227_TTAAAGGTATATATGTGAACACGT-3090_AAACTGTTCCACCGATACTTGGAC-1215_AAATTTGTATTGAATTGAACGAGT-1954_AATTTAATTCGGCTCAATCC-784_AGAAGAAGATCAACAGACTTACTG-1936_TTGATGTGGACTTTAGGAGGCTA-3780	9	ACCAAACTTGTAGAAATGCTTCAT-513_AATTTAATTCGGCTCAATCC-784_AAACTGTTCCACCGATACTTGGAC-1215_AGAAGAAGATCAACAGACTTACTG-1936_AAATTTGTATTGAATTGAACGAGT-1954_ATGAAATGGAGTGTCTAAAATGAA-1991_ATCTGCTTGTCTTATTTCTTTC-2220_TTAAAGGTATATATGTGAACACGT-3090_TTGATGTGGACTTTAGGAGGCTA-3780									0
Bcin09g07140	18	TTAACTGTTTAATTCTTAACGTGT-1456_TTAACTGTTTAATTCTTAACGTGT-1403_ATGGAGAAAATCTTGTTAAATGTA-25_ATGGAGAAAATCTTGTTAAATGTA-25_CAAAATATAATTATTTATGGCTGT-1565_CAAAATATAATTATTTATGGCTGT-1512_ATTATATATATATAGTAGATCTG-1555_ATTATATATATATAGTAGATCTG-1502_ATATATATATATAGAAGATGTCGG-1553_ATATATATATATAGAAGATGTCGG-1500_AAACCATTAAGAACCGATAACACG-125_AAACCATTAAGAACCGATAACACG-125_ATATGAGTATTATAGAGCGAAACC-1380_ATATGAGTATTATAGAG…	8	ATGGAGAAAATCTTGTTAAATGTA-25_AAACCATTAAGAACCGATAACACG-125_ATATGAGTATTATAGAGCGAAACC-1380_TTAACTGTTTAATTCTTAACGTGT-1403_ATATGAGTATTATAGAGCGAAACC-1433_TTAACTGTTTAATTCTTAACGTGT-1456_ATATATATATATAGAAGATGTCGG-1500_ATATATATATATAGAAGATGTCGG-1553									0
Bcin01g11550	40	TCTTCTACTAGAAAATAGGATTCT-306_TTTGGATGTTCCATTATGATGG-6104_CTTTGTTTGAAAATGGACCAA-4864_AATTTAACGTAGTCCGATCAATAG-8082_AATTTAACGTAGTCCGATCAATA-8085_TTGGATGTTCCATTATGATGGA-6103_TTGGATGTTCCATTATGATGG-6104_GATCTGGTTCAGTTCGGTTCTGAT-8737_TTTCTTCGTCTCTTTTTACTTG-7932_TCTAATGTCATGTCGTCACCTCTT-6846_AGTGATGGAAGGGAGAATATCCA-12077_AGTGATGGAAGGGAGAATATCC-12078_ATATAATCGAGGTGCGTGAAAGC-12061_ACATGACCACAGACGAGAAGCTTT…	22	GTTGATCGTGTGGTATTTGAATT-67_TCTTCTACTAGAAAATAGGATTCT-306_ACATGACCACAGACGAGAAGCTTT-839_GTCTTTCCGTCTTCGTTTACACTT-921_ACTCTTGAGGATCTTCTGATG-1076_TCTTGAATCCGCTTCTGCCAGAAC-3895_CTTTGTTTGAAAATGGACCAA-4864_AAACTTCTGACTCGTATAAAAAAT-4982_TTGGATGTTCCATTATGATGGA-6103_ACGAAAAATGATGTATGACGTAAG-6151_TCTAATGTCATGTCGTCACCTCTT-6846_ATAGAGTGAAGAAGTTCAGATACC-6938_TAGTTGTGCTTGCCATCTGGCA-7287_ATCTTGTCCTTAACCTCGTTCATT-…	Bcpks5_Polyketide synthase (PKS-NRPS)					1			1
Bcin16g01550	33	GTGTGATTTGCTTGTATCTGAGAA-1673_GTGTGATTTGCTTGTATCTGAGAA-1673_TTAGGATTCTATAAATACAGGCAT-4002_TTAGGATTCTATAAATACAGGCAT-4122_GTTAGGATACTATAAATAGAGACT-4004_GTTAGGATACTATAAATAGAGACT-4124_ACTAGAATCTTCTGAAAAATCAGG-1841_ACTAGAATCTTCTGAAAAATCAGG-1841_AGTGTGATTTGCTTGTATCTGAG-1675_AGTGTGATTTGCTTGTATCTGAG-1675_AGTGTGATTTGCTTGTATCTGAGA-1674_AGTGTGATTTGCTTGTATCTGAGA-1674_TTTTATCGGTTTCAATTTGTTTG-2134_TTTTATCGGTTT…	12	AAATACGACGTCGAAAATGCTCTC-196_GTTGGAATATGTAATAGCAAGATA-426_TTTACTTGTGTCTGACTCTCTTGT-1667_AATCTTCTGAATCACTTTTTG-1839_TTTTATCGGTTTCAATTTGTTTG-2134_AAACATTGTCTCTGAATCTGAACA-2753_TTTCGGATCAAATTCAAGAGAATT-2770_ATTTTAATGTTAAGGCTACGGG-3765_CTTCCAACCCTTGTAGAATCATG-3849_CTTCCAACCCTTGTAGAATCATG-3969_TTAGGATTCTATAAATACAGGCAT-4002_TTAGGATTCTATAAATACAGGCAT-4122									0
Bcin08g01000	9	AGACTATAGCAAGAACTTCTTTCT-1580_AGACTATAGCAAGAACTTCTTT-1582_TAATTCTGTATCTCGTTCTGATT-1397_ATAATTCTGTATCTCGTTCTGATT-1397_ATATAAATATGCTCTTTAGGTTGG-484_AGACTATAGCAAGAACTTCTT-1583_ATTTGGAAATTCTGACTCGTTC-1621_AAAGTAATAACTTTTTTAGGACGT-744_TTTGTGTATTGTGTGTTTCAAAC-289	6	TTTGTGTATTGTGTGTTTCAAAC-289_ATATAAATATGCTCTTTAGGTTGG-484_AAAGTAATAACTTTTTTAGGACGT-744_ATAATTCTGTATCTCGTTCTGATT-1397_AGACTATAGCAAGAACTTCTTTCT-1580_ATTTGGAAATTCTGACTCGTTC-1621	Carbohydrate-Active enZYme			1					1
Bcin07g00510	65	ACAAATCAAATGAAAGACGTGTGA-152_ACAAATCAAATGAAAGACGTGTGA-152_ATGATATCGACGTGAAGAAAATA-3739_ATGATATCGACGTGAAGAAAATA-3739_AACTCTTCTGCTTTTCTCTGTGGT-3522_AACTCTTCTGCTTTTCTCTGTGGT-3522_GGATCTAGAATTTGAAGTTT-1553_GGATCTAGAATTTGAAGTTT-1553_CGGATCTAGAATTTTAAGGTT-1553_CGGATCTAGAATTTTAAGGTT-1553_CGGATCTAGAATTTGAAGTTTCTG-1550_CGGATCTAGAATTTGAAGTTTCTG-1550_ATAATGAGATCCTACATAAAGTGT-501_ATAATGAGATCCTACATAAAGTGT-501…	20	GTTTCTGTATTTCTGATTTATC-68_TCATGTTGTGAGACAGTTTGG-84_AAATCAAATGAAAGACGTGTGACA-150_ATAATGAGATCCTACATAAAGTGT-501_AAGGATTGTGGTGGAGTGGTAAGT-704_GGCGGAGGGATTGTTGTCGTG-865_ATTCACGTGACACTATAGAGAACT-985_TTTATGTATATCCAAAGTTGGAGG-1026_GGAGTAGAGTGTGATGTAGACAGT-1537_CGGATCTAGAATTTGAAGGCC-1553_GTTGAACTTTGGTTGTGTGCGAGT-2124_AACTCTTCTGCTTTTCTCTGTGGT-3522_CTTGATTGATCAACTCTTCA-3720_ATGATATCGACGTGAAGAAAATA-3739_TGAT…									0
Bcin05g01430	10	ATGATCTTAAACTCTCTCGATATA-1707_AATTTTAAGATTGTGAGTTC-1628_AATTTTAAGATTGTGAGTTCG-1627_AATTTTAAGATTGTGAGTTCGAAT-1623_AACTAGTTGGTATACCTTTAGACT-1700_GCTGTTGTTTTTATTGTAAGCCTC-252_AATTTTAAGATTGTGAGTTCGAGT-1624_AATTTTAAGATTGTGAGTTCGAG-1625_TACCTTTCTTCTCTTTTGTCGA-1687_TTTCAGATTTGAATCTTTCAGAGT-878	5	GCTGTTGTTTTTATTGTAAGCCTC-252_TTTCAGATTTGAATCTTTCAGAGT-878_AATTTTAAGATTGTGAGTTCGAAT-1623_TACCTTTCTTCTCTTTTGTCGA-1687_ATGATCTTAAACTCTCTCGATATA-1707	Bcglr2_Glutathione reductase 2								0
Bcin06g00550	2	GTGTATGTATGAATTCGATCCTAA-224_TTCAACAAATTGTTCTCTGCA-741	2	GTGTATGTATGAATTCGATCCTAA-224_TTCAACAAATTGTTCTCTGCA-741									0
Bcin08g06320	6	ATCTTTCATCTAACTCCTTTT-2050_AATTTGGATTTAGTCGAGTTTCAA-1672_ATATACAGATACATAAAGAGAAGG-2003_ATTTGGATTTAGTCGAGTTTCAAT-1669_ATAAAACTAGTATCTGCACACGTG-1653_ATTGCTTATCTCCTTTGTGGACGT-118	5	ATTGCTTATCTCCTTTGTGGACGT-118_ATAAAACTAGTATCTGCACACGTG-1653_ATTTGGATTTAGTCGAGTTTCAAT-1669_ATATACAGATACATAAAGAGAAGG-2003_ATCTTTCATCTAACTCCTTTT-2050									0
Bcin01g05710	74	AGGCGTGCTTCCGAAAAACTCTGT-2564_ATCGTGTAAAAATCAAGGAGTGTC-885_ATGAAGCTAATAGATTAATGAAGG-728_ATTTCTCTGCTTCAAATGACTTGA-2069_ATTTCTCTGCTTCAAATGACTTG-2070_AGACCAAAGTTTTCTCGAGCAATC-8257_TTTGAGGGGCTTGAGAAATATCG-5123_TTTGAGGGGCTTGAGAAATATCA-5123_ATCTGTTTTTAAATCTTTTGAAAT-6117_CAATCTAAACGATCTCTGAGACAA-7242_ATCTGTTTTAAAATCTTTTGAAA-6118_AAAGATTTTTGAGCAGTTTAAA-8630_GCTTTGATCTCTTCAACTAATCTG-4695_GCTTTGATCTCTTCAAC…	28	CAAGATTTTCATTAAGGGGGTTC-47_AATGTGATAGTTCGGAGTGAGTGC-446_ATGAAGCTAATAGATTAATGAAGG-728_ATCGTGTAAAAATCAAGGAGTGTC-885_ATCGAGAAGATGAAGCGATGTTGT-1715_ATTTCTCTGCTTCAAATGACTTGA-2069_AGGCGTGCTTCCGAAAAACTCTGT-2564_TTGATCTCTTCAACTAATCTGGA-4693_AGGGATTTGAGAAATTCAGGAAGA-5117_AACGAAGGTACCAGAATTGCGG-5367_AAAATCTGCTGTCACTCTTATTCA-5497_ATCTGTTTTAAAATCTTTTGAAAA-6117_AGTGACTCATATATATCTGTATTG-6450_CTGACTCTGAAATCATAT…	Carbohydrate-Active enZYme			1					1
Bcin12g06400	7	ATCGATAGACTTATCGGACTTCTG-1136_AAGCGATCGATAAACCTCTGCATC-1139_CACGTAGAAAACCACGTAGGACGA-1220_CTCCATCTTGAAGAACAAGCTCA-1681_GAAAACTGAACCGACCGACAAACC-1088_TCGTGAGAGACTGACAATTGCTCT-625_TCGATAGACTTATCGGACTTCTG-1136	5	TCGTGAGAGACTGACAATTGCTCT-625_GAAAACTGAACCGACCGACAAACC-1088_TCGATAGACTTATCGGACTTCTG-1136_CACGTAGAAAACCACGTAGGACGA-1220_CTCCATCTTGAAGAACAAGCTCA-1681	Bcbot3_Cytochrome P450 monooxygenase, in botrydial biosynthesis gene cluster,					1			1
Bcin03g07510	12	ATTTATCCGCTTTGAAGAATTTTC-1043_GTGTGTGTGTAGATTCGATCCTA-283_TATTGGATTGATGAAAATTGGT-383_TATTGGATTGATGAAAATTGGTA-382_TGTGTGTGTAGATTCGATCCTAA-282_TTTGCATAAAAACTGGGTATC-885_ACCCGAATTATTGAGAGCTTGAAT-1321_ATGAGAACTAACATGGGTTGTAGT-2104_ATCTGTTTAATTTTATGCAAATTC-176_TTGCATAAAAACTGGGTATCTC-883_GTGTGTGATTGGATCGATCGGTG-388_ATTGATCTAAGTGAGTTGTCTGTT-153	8	ATTGATCTAAGTGAGTTGTCTGTT-153_ATCTGTTTAATTTTATGCAAATTC-176_TGTGTGTGTAGATTCGATCCTAA-282_TATTGGATTGATGAAAATTGGTA-382_TTGCATAAAAACTGGGTATCTC-883_ATTTATCCGCTTTGAAGAATTTTC-1043_ACCCGAATTATTGAGAGCTTGAAT-1321_ATGAGAACTAACATGGGTTGTAGT-2104									0
Bcin12g02660	13	TCATCCAATCTTAACTAGTAGTC-900_TCATCCAATCTTAACTAGTAGTCA-899_ATGTTTGACATAACAACTTCAGC-258_TGGGCTCAAGATAATTTTGAATT-625_ATCAACTTTGTCTTTACGTAGAAA-678_AATTTTATAATTAGACGTAGAAAA-91_TAGGTCAAACTCATAAACAGATT-1096_AATGAAATGAAGACTTGGTGGTT-229_ATTCACCTCTTTCCCACTCTCTGC-834_TGGGCTCAAGATAATTTTGAATTG-624_AAGATATTTTTGACTCGAGCTTGG-618_GATAGACTTGTTTGAAATACGAAA-265_TTCAAACTCATAAACTTTAAATT-1093	8	AATTTTATAATTAGACGTAGAAAA-91_AATGAAATGAAGACTTGGTGGTT-229_ATGTTTGACATAACAACTTCAGC-258_AAGATATTTTTGACTCGAGCTTGG-618_ATCAACTTTGTCTTTACGTAGAAA-678_ATTCACCTCTTTCCCACTCTCTGC-834_TCATCCAATCTTAACTAGTAGTCA-899_TTCAAACTCATAAACTTTAAATT-1093									0
Bcin11g03300	6	AAAGACTGCGATAGAAATTGAAGT-606_ATAAGGATTGCGATGAAATGATA-703_TCCATGTCGATGGATGAGATTGTG-56_ATAACTCAACATCTCTGAACAAGA-1563_AAAAATAGAAGTAAAGAACGGTC-1580_AGACGATCCTTGGTGACTCGAACT-510	6	TCCATGTCGATGGATGAGATTGTG-56_AGACGATCCTTGGTGACTCGAACT-510_AAAGACTGCGATAGAAATTGAAGT-606_ATAAGGATTGCGATGAAATGATA-703_ATAACTCAACATCTCTGAACAAGA-1563_AAAAATAGAAGTAAAGAACGGTC-1580									0
Bcin06g04800	22	AATCAGAGGTCTTAGATTCGAGCT-937_AATCAGAGGTCTTCGATTTGAATC-936_AATCAGAGGTCTCGGATTCAAGCC-933_ATCAGAGGTCTTCGATTTGAATCT-937_AAAGTATTGTGTCTCTTATTTACC-985_GATCTTATTACCCACTGAACTTA-1615_GATCTTATTACCCCCTGAACTTA-1615_GATCTTATTACCCCTTGAACTTA-1615_ATATTTAAATATAGATGTGTGAAC-1554_AATCAGAGGTCTCGGATTCGA-939_AATCAGAGGTCTCGGATTCGAACT-937_AATCAGAGGTCTTAGATTCAAGTA-933_AATCAGAGGTCTCAGATTCGAGCT-937_ATATATGTGTGTGTTTAACTTGTG…	7	TTTGACATTGTTGTTGGGAGGTC-53_AATCAGAGGTCTTAGATTCAAGTA-933_AAGTATTGTGTCTCTTATTTACCT-984_AAAATGTGACAATTAAAAGTGAAC-1282_AAATACTGGAGATCTTGATATACA-1447_ATATATGTGTGTGTTTAACTTGTG-1549_ATTACCCCTTGAACTTATTTTATA-1608									0
Bcin05g04880	11	TTTGATGTTTGATGTGCAATTC-3302_AATAGAATACTGTACTAAAAATC-2821_TATTGTTTCCGTGTCTGTTTCTTC-372_ATAAATCTGATCCGGTTCATCTCG-3172_AGAGACTGACAGACTGACAGACAG-732_AGACTGACAGACTGACAGACAGAC-730_AAGAATATATTTGATTGAAGGGTG-2432_GTTGCTCTCTGATTTTCTCTCA-383_GTTGCTCTCTGATTTTCTCTC-384_TTTATTTTTTACGTGTGTGCTTC-374_ATAATACCGTACTTGAAATGATA-2818	6	TATTGTTTCCGTGTCTGTTTCTTC-372_AGACTGACAGACTGACAGACAGAC-730_AAGAATATATTTGATTGAAGGGTG-2432_ATAATACCGTACTTGAAATGATA-2818_ATAAATCTGATCCGGTTCATCTCG-3172_TTTGATGTTTGATGTGCAATTC-3302	Transporter		1						1
Bcin08g02020	15	AAGAAGAAGAACCTGAAGACGA-2047_AAGAAGAAGAACCTGAAGACGAGT-2045_GAATTGTTGGTTAGTCAAGAACGT-2981_ATCTTGATTGAGGATGAAAGAGTA-1421_GAAGAAGAAGAACCTGAAGACGAG-2046_ATATGAAAAGAAATATTGCGATGG-3408_AGCGATTTTGAAATTTTGACCTCA-437_AATCTCTGCATTACTAATCCCTG-2723_AAAAACGAATCTTGAATCTAACT-949_ATTTCGAGTGTTGAAATGATCTCT-22_ACTTCTTGATTAAGGATAAAAGA-5_AATCTCTGCATTACCAATCCCTGC-2722_AATCTCTGCATTATCAATCTCTGC-2722_AATCTCTGCATTACTAATCCC…	10	ACTTCTTGATTAAGGATAAAAGA-5_ATTTCGAGTGTTGAAATGATCTCT-22_AGCGATTTTGAAATTTTGACCTCA-437_AAAAACGAATCTTGAATCTAACT-949_ATCTTGATTGAGGATGAAAGAGTA-1421_ATTATTGTGATTTATGAGTAACTT-1868_AAGAAGAAGAACCTGAAGACGAGT-2045_AATCTCTGCATTACTAATCCCTGC-2722_GAATTGTTGGTTAGTCAAGAACGT-2981_ATATGAAAAGAAATATTGCGATGG-3408	Zn2/Cys6 transcription factor							1	1
Bcin01g07040	6	CAGGGGCTTATATAGACGCAAAGT-1238_TAGCTATAAAGAAAATCATGTTGG-1965_AGATGTTTTTCTGTGGATATCAGA-1513_AGACTTAATTAGATTAGATAGA-2192_GTGAAACTGACTTTCGAAAAGAGC-348_CACCTGGACAGAAAGACCCTATG-1759	6	GTGAAACTGACTTTCGAAAAGAGC-348_CAGGGGCTTATATAGACGCAAAGT-1238_AGATGTTTTTCTGTGGATATCAGA-1513_CACCTGGACAGAAAGACCCTATG-1759_TAGCTATAAAGAAAATCATGTTGG-1965_AGACTTAATTAGATTAGATAGA-2192									0
Bcin07g02740	12	ATCTGCCGTCTTTTAACTTCCGGA-169_ATTATGTCCTCCATCTTTGAATGT-678_AAAAATGAGATAAGTTATTGTTGG-1188_ATTATGTCCTCCATCTTTGAATG-679_TAATTAATGGTCATCAGATTGTGT-1177_ACAGAAATGAGATAAAATACGTGT-1191_AGGCCGTGATCTTTCCAAAGAATT-246_ACTGTGTTGATACTTTTTGCTGAC-338_AATTAATGGTCATCAGATTGTGTA-1176_TATGTCCTCCATCTTTGAATGTA-677_AATTATGTCCTCCAACTTTGAATG-679_TCCATCTGAAAAATCAACTC-120	6	TCCATCTGAAAAATCAACTC-120_ATCTGCCGTCTTTTAACTTCCGGA-169_AGGCCGTGATCTTTCCAAAGAATT-246_ACTGTGTTGATACTTTTTGCTGAC-338_TATGTCCTCCATCTTTGAATGTA-677_AATTAATGGTCATCAGATTGTGTA-1176	Carbohydrate-Active enZYme			1					1
Bcin16g03500	7	TATCTATGTCTTTCAATTTTGAAT-2183_ATTGTATGATTCGCTGGCCTA-1133_GGTGATTGCTGTCGTAATGATTG-279_AGGGATGAAATCGAAACAGACAGG-1160_ATCTATGTGTTTTAATTTTGAATA-2182_TGGTGATTGCTGTCGTAATGATT-278_ATTGTATGATTCGCTGGCCTATTT-1130	4	TGGTGATTGCTGTCGTAATGATT-278_ATTGTATGATTCGCTGGCCTATTT-1130_AGGGATGAAATCGAAACAGACAGG-1160_ATCTATGTGTTTTAATTTTGAATA-2182	Bccys4_similar to yeast CYS4, Cystathionine beta-synthase								0
Bcin10g00300	46	AAGGACATGTATGATAAAACC-1967_GTTTGACTAGACTGTATTGTTTG-236_GTTTGACTAGACTGTATTGTTT-239_GTTTGACTAGACTGTGTTGTTTG-236_ATTTAAATTTAGTCGAACTTCAGT-2268_ATTTAAATTTAGTCGATCTCCAAA-2273_ATTTAAATTTAGTCGAGCTCCAAT-2273_ATTAGACTGTGTTGATGATGAAAT-232_ACATTTTTAAGATTATAAGACTAA-2419_TTTTGATACCATGTAGAATTAGGT-2391_TTTTGATACCATGTAGAATT-2395_CATGTAGGATGACATATAGGACA-1958_TTGAGTGAGACTGAATGTTCATT-640_ATGTAGGATGACATACAGGATATG-19…	13	ATTGATGGTATTCGTGAACCTGT-128_ATTAGACTGTGTTGATGATGAAAT-232_ATCTTGTTGAGAGCATCGCTCACG-293_TTGAGTGAGACTGAATGTTCATT-640_AGTGAAGAATGATCTAGTTTGACT-690_GTTGATCTTTGACACGCTCACTCA-719_AAAACACGACGAAATTATAGATTC-1184_CATGTATGATGACGTGTAGGACAC-1957_GCAACCTTCTACTTCAACTGT-2030_ATTTAAATTTAGTCGAACTTCAGT-2268_TAATAACATGTGGAATTAAGATG-2386_ACCTCATGTATCTCGAAATGTATG-2402_ACATTTTTAAGATTATAAGACTAA-2419									0
Bcin02g09250	10	TTCTAACTCGAGACCTCTGGTT-560_ATAAAATTGAATAAGTAGAAACGT-1624_ATAAAATTGAATAAATAGTAGACA-1625_ATTGAACTTCTGTTTGTATAAAGC-282_ACTCTATTGGTCTTTGCAAGTTA-249_ATCGATGATGATTGTTGAATGCTT-20_AAGTTGCAGTTGTGGAATTACACT-772_TTGTGGTTTTTCGAGTTGAGGA-497_TCGATGATGATTGTTGAATGCTTT-20_TCGATGATGATTGTTGAATGCTT-20	7	TCGATGATGATTGTTGAATGCTT-20_ACTCTATTGGTCTTTGCAAGTTA-249_ATTGAACTTCTGTTTGTATAAAGC-282_TTGTGGTTTTTCGAGTTGAGGA-497_TTCTAACTCGAGACCTCTGGTT-560_AAGTTGCAGTTGTGGAATTACACT-772_ATAAAATTGAATAAGTAGAAACGT-1624									0
Bcin02g05690	26	AGTCTCAAGTTTAAATCTCCTGGA-1987_AGTCTCAAGTTTAAATCTCCTGG-1988_TTATGTGTGGTTCAATGATCAATA-2_ATATAGACAAGTAAATAGAGACA-99_AGATCTCTGAACTCTTTATAGTTA-1480_AAATAGACAAGTAATTAGGGACA-99_TTATGTGTGGTTCAATGATTCAAT-1_ATCTCTTCTACCTCTCTGTAGAGT-1489_AAATGGACAAGTAATTAGAGACA-99_AAATGGACAAGTAAATAGAGAC-100_AAATGGACAAGTAAATAGAGACA-99_GATCTCTGAACTCTTTATAGTTAT-1477_AAAATAGACAAGTAAATAGGGACA-99_AAAATAGACAAGTAATTAGGGACG-99_AAAAT…	7	TTATGTGTGGTTCAATGATTCAAT-1_AATAGACAAGTAATTAGGGACAAC-97_ATAATCCGAACTATCATAAATGAC-497_AAAGTCGAGTCTCGGATCGGGGTT-967_CTCGTGATTTTATAGGTAGAATG-1308_GATCTCTGAACTCTTTATAGTTAT-1477_AGTCTCAAGTTTAAATCTCCTGGA-1987	Carbohydrate-Active enZYme			1					1
Bcin10g05690	21	AAACTCTGATAGAAACATAAATTC-4052_TTGATGCTGGTCTACGGAACACA-1757_TTGATGCTGGTCTACGGAACA-1759_ATTTTTGTGAATGAACTTGTG-2132_TTGATGTTGGTCTACGGAACA-1759_GTGTGTGTCTGTGTGTGTGCGTGC-399_TTTCCACTGAACAATCTATGACGG-3173_AAACTGCTCTTTGATCTTGTGACT-1767_ATGTAGGATAACATGTAGGAAGTG-185_ATGTAGGATAACATGTAGGACATG-185_AAGACGTCCGTTGGATTCATCAGA-57_AAGACGTCCGTTGGATTCATC-58_AATCATAAACTGGAGTAGGAAAGT-2036_TTCGTCTTGGTTGTTTATATT-3139_AT…	12	AAGACGTCCGTTGGATTCATCAGA-57_ATGTAGGATAACATGTAGGACATG-185_ACATGTGGATTATACTGAATATGT-358_AGTGTGTGTGTGTGTTGTAAACGT-391_TTGATGCTGGTCTACGGAACACA-1757_AATCATAAACTGGAGTAGGAAAGT-2036_ATTTTTGTGAATGAACTTGTG-2132_ACTGTACCGATCCGAGACGACACG-2261_TTCGTCTTGGTTGTTTATATT-3139_TTTCCACTGAACAATCTATGACGG-3173_ATCATTATAGTCAGAAGACGG-3832_AAACTCTGATAGAAACATAAATTC-4052									0
Bcin04g02370	15	CTTCATAACTTTGAATCTTCTCAA-857_TCGATAGCCTCACCAACCTTGACT-1538_AAATTTGATATGACGAGCTCGATC-3072_TATTTCATGGTAACGTTTTAGG-2285_GATTCCGTGAAACCTTGTTTGAGC-38_ATATTCGTAACAACAGGAACTATG-1210_ATTTCATGGTAACGTTTTAGG-2285_CTGGTTTTTAGAGACATGAGCACC-2165_TCTTCACAAACACGTTATAGCTCT-984_ATTGATTCGTTCGATTTTTGAAT-1849_TTTCTATTTCTGATCACTCAAG-2099_TTTCTATTTCTGATCACTCA-2101_ATTTCTATTTCTGATCACTC-2102_ATTTCTATTTCTGATCACTCA-2101_AT…	10	GATTCCGTGAAACCTTGTTTGAGC-38_CTTCATAACTTTGAATCTTCTCAA-857_TCTTCACAAACACGTTATAGCTCT-984_ATATTCGTAACAACAGGAACTATG-1210_TCGATAGCCTCACCAACCTTGACT-1538_ATTGATTCGTTCGATTTTTGAAT-1849_ATTTCTATTTCTGATCACTCAAGT-2098_CTGGTTTTTAGAGACATGAGCACC-2165_ATTTCATGGTAACGTTTTAGG-2285_AAATTTGATATGACGAGCTCGATC-3072									0
Bcin14g01770	15	AATATCTCCAACTTTAACTCAACC-2257_ATATGTATGTATGTATGAAAGACG-2183_CATTATTTCTATCTGATTGTTGAT-2410_CATTATTTCTATCTGATTGTTG-2410_TTGTTCTTCTTTCTCTCTTGTACT-660_ATTATTTCTATCTGATTGTTGA-2409_ATTATTTCTATCTGATTGTTGAT-2410_ATTATTTCTATCTGATTGTTG-2410_AAGTCGTTGTTTGGCTGCTGGATA-572_AAGTCGTTGTTTGGCTGCTGG-575_ATTCTAAGGGTCGTTTAGACATT-56_ATATCTCCAACTTTAACTCAACCC-2256_ATATCTTCAAACCATGTGCTCTGA-327_TTCTACCAAAGAGTTCGGGACA-931_…	9	GTGTGCGATTGAAAGTTTAACTTT-22_ATTCTAAGGGTCGTTTAGACATT-56_ATATCTTCAAACCATGTGCTCTGA-327_AAGTCGTTGTTTGGCTGCTGGATA-572_TTGTTCTTCTTTCTCTCTTGTACT-660_TTCTACCAAAGAGTTCGGGACA-931_ATATGTATGTATGTATGAAAGACG-2183_ATATCTCCAACTTTAACTCAACCC-2256_ATTATTTCTATCTGATTGTTGA-2409	Transporter		1						1
Bcin05g07400	106	AGATTGATATATGTTACTCAC-1545_AGATTGATATATGTTACTCAC-1545_AGATTGATATATGTTACTCAC-1545_AGATTGATATATGTTACTCAC-1545_AGATTGATATATGTTACTCACAGT-1542_AGATTGATATATGTTACTCACAGT-1542_AGATTGATATATGTTACTCACAGT-1542_AGATTGATATATGTTACTCACAGT-1542_AGATTGATATATGTTACTCAGAGT-1542_AGATTGATATATGTTACTCAGAGT-1542_AGATTGATATATGTTACTCAGAGT-1542_AGATTGATATATGTTACTCAGAGT-1542_ACCGATCATCAATTTAGAAACCCC-2403_ACCGATCATCAATTTAGAAAC…	11	AAAATCACGGTCAAAGATAAACTT-275_AATGTTGTCACATGAAACGGAGGG-731_AGATTGATACATGTTACTCAGAGT-1542_ATAATTTTCCGTTGAATGAGGTTC-1707_ATTGAGGGTAAAGCGTTTTCTAAC-1874_ACCGATCATCAATTTAGAAACCCC-2403_AAAAGACTGTGAGACACCTCATT-2875_ATGTCAGCTGAAAGTGTCAAAATG-3110_TATGGGGTCGCTTCTGTAACTGGA-3288_ATTTGAACTGGAGATCTTTGATTT-3308_ATTTGAACTGGAGATCTTTGATTT-3389	Zn2/Cys6 + fungal trans transcription factor							1	1
Bcin10g00670	10	AACTGTCCATATCACCCGTTGAAC-1921_ACGAAATAAAGCTGGAGGCCGGAG-1474_TTTAATCTACGTGATATACTCTGT-2318_AACAAAGCTGGATGATGATCGAAA-1469_AAATCCTACAGCTCTGATACCATG-974_AACATCCTGCCGGTTGACTTGG-1723_AACATCCTGCCGGTTGACTTGGG-1722_CAGAATTCCAGCACTTTGCCGA-729_ATATATTTCTGAACCATCATAAAT-2051_ACTCCACACTATAGTTCTGACTT-2065	7	CAGAATTCCAGCACTTTGCCGA-729_AAATCCTACAGCTCTGATACCATG-974_AACAAAGCTGGATGATGATCGAAA-1469_AACATCCTGCCGGTTGACTTGGG-1722_AACTGTCCATATCACCCGTTGAAC-1921_ATATATTTCTGAACCATCATAAAT-2051_TTTAATCTACGTGATATACTCTGT-2318									0
Bcin06g03650	17	ATATGGATATGAAACTGGATATGC-122_TTAATCATAAGTCTCGAATTCGCG-889_ATATGGATATGAAACTGGATATG-123_GCGATTCCAATAACTCTCTTGT-878_ATTGGAGTTCGACTAAATCTGGAT-52_ACAGATCAATGATGTAAGTTGAGC-180_AATATGGATATGAGTGTGAAACA-123_TTTCCCTTTTCCAGATCTCGCTCG-1259_ATATGATGCGAGTTCAGATAGCTA-193_TGGAACAAAGTCGGCACATGT-1282_ATTGGAGTTTGACTAATGACGTAG-48_ATTGGAGTTTGACTAATGACGTA-56_ATTGGAGTTTGACTAATGACGT-57_TGGAGTTCGACTAAATCTGAATT-51_TTGGAGT…	6	ATTGGAGTTTGACTAATGACGTAG-48_ATATGGATATGAAACTGGATATGC-122_ACAGATCAATGATGTAAGTTGAGC-180_CGATTCCAATAACTCTCTTGTT-877_TTTCCCTTTTCCAGATCTCGCTCG-1259_TGGAACAAAGTCGGCACATGT-1282									0
Bcin15g02090	44	TGATCAAGTTGGATATCTCTAGCA-1075_TGATCAAGTTGGATATCTCTAGCA-1079_ACGTTACTGTGAACCACGTTTATA-1847_ACGTTACTGTGAACCACGTTTATA-1843_AATCTGTGTTTAAAGAATCTTACT-1117_AATCTGTGTTTAAAGAATCTTACT-1113_CAAACTCGTAGTTCCGGTTCGC-1621_CAAACTCGTAGTTCCGGTTCGC-1617_AAACTCGAGATTTATATTAGTCTG-3153_AAACTCGAGATTTATATTAGTCTG-3149_ATTTTCCTTCTCCAATATATGTAG-3175_ATTTTCCTTCTCCAATATATGTAG-3171_AGTCTTGACATAACTGTATGAGCT-2490_AGTCTTGACATAA…	14	AATGCTTCCACTTCTGCAACAC-548_AGTAGTTGCCAGTTCCTTTCTGAA-1007_TGATCAAGTTGGATATCTCTAGCA-1075_AATCTGTGTTTAAAGAATCTTACT-1113_ATAGAGATCTTAAATTTGAATATA-1402_AAACTCGTAGTTCCGGTTCGCTGC-1614_ATGAACTCCTTGTATGAAGATAGC-1634_ACGTTACTGTGAACCACGTTTATA-1843_AGTCTTGACATAACTGTATGAGCT-2490_GTGTTGGATTGAAATTGGAGATAC-2865_ATTCTTTCGAACCCATGAACCACC-2962_AAACTCGAGATTTATATTAGTCTG-3149_AATCTGTGGGTCATAAGCTTGATA-3165_ATCTATTTTTTT…	Bcglc3_similar to yeast GLC3, Glycogen branching enzyme, involved in glycogen accumulation								0
Bcin12g00970	6	CAGCTTGAGATCTATTAGAAAC-35_AAGAGAGTGAGTTCAGAGCTACA-286_ATTGAGAGAGTTCGGATGTGACA-582_ATTTAAATGTTGGATCCGTCTCTG-419_ATTGAGAGAGTTCAGATGTGACTT-583_ATTGAGAGAGTTCAGATGTAAACT-584	4	CAGCTTGAGATCTATTAGAAAC-35_AAGAGAGTGAGTTCAGAGCTACA-286_ATTTAAATGTTGGATCCGTCTCTG-419_ATTGAGAGAGTTCGGATGTGACA-582	Bcgst19_Glutathione S-transferase								0
Bcin08g06620	42	GGGAAAAAGACAAAAGAGACTTG-29_AGTTGTTAGGACCTTAATTAATT-700_ATGTGTTTGTATTTGGTGTACT-642_AAAGGTGTGCTTCTGATAAACAAT-2360_ATGAAAGATAGAGAGAAACTTACC-2211_AAAGTCGAGAGAAGTATTGAAAAC-2746_GGTAGATATTTTTGAGTGAGCTTG-1380_GGTAGATATTTTTGAGTGAGCT-1382_GGTAGATATTTTTGAGTGAGC-1383_GGTAGATATTTTTGAGTGAG-1384_TAATGTGTTTGTATTTGGTGTA-644_TGCACGAGTCTCTGCCATCTAAAG-588_TGTGTTTGTATTTGGTGTACTT-641_AAGTTGTTAGGACCTTAATTAATT-700_AAAG…	19	AGGGAAAAAGACAAAAGAGACTTG-29_AAGAAAGACAAGAGAGAACTGTGC-142_ATGTAAATCTGAATTTAATCGAAC-209_AAAGAGTGTTAAATGGACGAGTTG-350_GTGTGTAGATTTTGATAGATATTT-411_AAAAGGGTCTTTTGGTACATTTGA-503_TGCACGAGTCTCTGCCATCTAAAG-588_GTATGTAGTGTAGTGAACGAGATT-627_TAATGTGTTTGTATTTGGTGTA-644_ACTTTCCTCTGTTCCTAGTTATTC-676_AAGTTGTTAGGACCTTAATTAATT-700_TGATTCTTTTGTTGTTGTGATGAA-844_GGTAGATATTTTTGAGTGAGCTTG-1380_ATGTTGGTGTTATTGATCTTAAAA…	Bchox8_Homeobox transcription factor							1	1
Bcin07g06060	11	ATAAAATTGAGACTTTCTAACGTG-1553_AAAATGTATAACTAAGCGAGAGAT-36_ACGTGATGCTTTAGATATGTGAA-92_ACGTGATGCTTTAGATATGTGAAG-91_TACGTGATGCTTTAGATATGTGAA-92_TAGAATGTCTAGCTGAAAGATGAT-1549_ATAAAACTTTGGATTAAATGCTGA-1679_GTGTGTTTGGTATGAAGAAAAAT-753_GTGTGTTTGGTATGAAGAAAA-755_CGTGATGCTTTAGATATGTGAAGA-90_ACGTGATGCTTTAGATATGTGA-93	5	AAAATGTATAACTAAGCGAGAGAT-36_CGTGATGCTTTAGATATGTGAAGA-90_GTGTGTTTGGTATGAAGAAAAAT-753_TAGAATGTCTAGCTGAAAGATGAT-1549_ATAAAACTTTGGATTAAATGCTGA-1679									0
Bcin13g03360	111	AGAGAGAAAGACAAAACAGAACTG-1328_AGAGAGAAAGACAAAACAGAACT-1329_GTGAGAAAGAAAAAAGAGACTTGG-1327_GAGAGAAATAAAAAAGAGAACTGG-1327_AGAGAGAAAGACAAAAGAGAACC-1329_AGAGAGAAAGACAAAAGAGAACTG-1328_AGAGAGAAAGACAAAAGAGAACT-1329_AGGAGAAAGAAAAAAGAGACTTGG-1327_GAGAGAAAGATAAAAAAGAACTGG-1327_GAGAGAAAGATAAAAGAAAATTGG-1327_AAGAGAGAAAGACAAAAGAAAAGT-1329_AGAGAAAGACAAAAGAGACTTG-1328_AGAGAAAGACAAAAGAGACTTGG-1327_AGAGAAAGACAAAAG…	3	TTTGCTAGAAGTAGGAGATGAG-875_ATTAAATTCGAATCGCGTACTACA-1058_AGAGAGAAAGACAAAAGAGACTTA-1319	Cys2His2 transcription factor							1	1
Bcin04g00940	27	GCAGAGTGGCCTTGCTGCCACG-2854_GCAGAGTGGCCTTGCTGCCACG-3232_TTTCGTAATGCAAGGAATTAAGGG-2642_ATTTATATCCTTCAACTTGAGACA-2035_GAAGAAGAGAAGAGATGTAGATA-3841_TTCAAGACATGTGCCTAGTAAAC-2000_GACAAAAATTAAAGATCGACCTGT-3998_GTTCAAGACATGTGCCTAGTAAAC-2000_CAGAGTGGCCTTGCTGCCAC-2855_CAGAGTGGCCTTGCTGCCAC-3233_CAGAGTGGCCTTGCTGCCACG-2854_CAGAGTGGCCTTGCTGCCACG-3232_AACTTCGATCTCAAACTCCTTTGA-2124_ATTATTATTAAAACATGGAAAGGG-1694…	19	ATCAACTTCGTTGGACATGTTTCA-509_GTTTATCAGGCTAGGAAGAGGG-804_ATTAGATCTGATGAAATTCTCGAT-1086_AATCTGTTTGATTCTCAAAAAATA-1141_GATATACGTGTTGAAACTCTACGT-1579_ATTATTATTAAAACATGGAAAGGG-1694_GTTCAAGACATGTGCCTAGTAAAC-2000_ATTTATATCCTTCAACTTGAGACA-2035_AACTTCGATCTCAAACTCCTTTGA-2124_TTTCGTAATGCAAGGAATTAAGGG-2642_CAGAGTGGCCTTGCTGCCACGATC-2845_CTTTCGTAATGCAAGGAATTAAGG-2894_CAGAGTGGCCTTGCTGCCACGATC-3223_TACCTGTCTTCTG…									0
Bcin09g05930	31	GCAGTCTTTCATCTTTTACAGTT-1488_GTTTATCGGTTGGCTTATTGGTT-3161_GGTGACTTTTGGAGTGATTTCTCG-3901_AAGGGAGTTCGAATAACAAGATA-3635_TTGAGATCTCTAATTAAAAATAAA-2416_CTCCAATCGATCTCTCCAAAAGGC-5169_TGAGATCTCTAATTAAAAATAAAG-2415_TCTAAATCCGTCACTACTAGTAGT-4339_TTGAGATCTCTAATTAAAGAAGA-2417_TCCAATCGATCTCTCCAAAAGGCC-5168_ATTGAGATCTCTAATTAAGAATAA-2417_TTGAGATCTCTAATTAAAAATA-2418_TTTCATATCTAATTTTGTGTCTGG-4268_ATCAAAGATAAGGTA…	11	CTTTGAAGTTTGAAGTGTGAACTG-311_ATCAAAGATAAGGTATGTCGTAGG-1463_GCAGTCTTTCATCTTTTACAGTT-1488_TGAGATCTCTAATTAAAAATAAAG-2415_GTTTATCGGTTGGCTTATTGGTT-3161_AAGGGAGTTCGAATAACAAGATA-3635_GGTGACCTTTGGAGTGATTTCTT-3896_TTTCATATCTAATTTTGTGTCTGG-4268_TCTAAATCCGTCACTACTAGTAGT-4339_GTGATAGTGGCGGAGACAGAATTT-4762_TCCAATCGATCTCTCCAAAAGGCC-5168	Transporter		1						1
Bcin12g03190	32	ACTAAGTTGATCTGAGTCGTTGCT-1272_ACTAAGTTGATCTGAGTCGTTGCT-1510_AAATATATATATCTATGTAGAAAT-1_TTCCACTTTCTGTAGTTGTC-4574_TTCCACTTTCTGTAGTTGTC-4336_TTCCACTTTCTGTAGTTGTCCT-4572_TTCCACTTTCTGTAGTTGTCCT-4334_TTCCACTTTCTGTAGTTGTCCTTC-4570_TTCCACTTTCTGTAGTTGTCCTTC-4332_AGCGATCAGTGACAGAATCAGAAT-1365_AGCGATCAGTGACAGAATCAGAAT-1603_ACATTTATCGTATCTAGAACTCT-6249_ACATTTATCGTATCTAGAACTCT-6011_ATACAATAATCTTATCAACTGAGC-8…	25	AAATATATATATCTATGTAGAAAT-1_ATGCTTGAGAGAAGGATCATCGTC-99_ACGTTCTGACGCGCTGAATGGATG-200_ACTAAGTTGATCTGAGTCGTTGCT-1272_AGCGATCAGTGACAGAATCAGAAT-1365_ACTAAGTTGATCTGAGTCGTTGCT-1510_AGCGATCAGTGACAGAATCAGAAT-1603_ATCTCGTTTCTTTCTGTCAACTCG-3220_ATCTCGTTTCTTTCTGTCAACTCG-3458_CAGGACAATCTTCAGGTCAAGACT-3968_CAGGACAATCTTCAGGTCAAGACT-4206_TTCCACTTTCTGTAGTTGTCCTTC-4332_TTCCACTTTCTGTAGTTGTCCTTC-4570_ATCTAATCGTTATGT…	Bctao3_similar to yeast TAO3, Component of the RAM signaling network								0
Bcin05g01640	19	AGGACAATCTCTTCCGTAAATATA-958_AGTAAACTTGGAAAGATCAGAACT-2693_AAGGACAATCTCTTCCGTAAATAT-959_CTGGTTGATATCTGTATTGAAATC-524_ATTAAGCGATTTTTCGTCTCACGG-2438_TCTCTTGTCTTCTTCTCTTTATGA-4114_TCTCTTGTCTTCTTCTCTTTATA-4115_ATCATCACTTTCATATTCACTGAA-2213_ATCTATTAATAACATCTTCTGAAT-1325_TCGTGATGTGGCTATATATAT-412_TCGTGATGTGGCTATATATATT-411_AGACTGTTTTCGAAAGACGTTCGA-2495_TTATGTTCTTCTCTTGATTCTTCT-3926_AACCAATCTATGTATCCTCG…	15	TCGTGATGTGGCTATATATATT-411_CTGGTTGATATCTGTATTGAAATC-524_AGGACAATCTCTTCCGTAAATATA-958_TGCGATCCAGATTTAATTGAAACT-1027_ATCTATTAATAACATCTTCTGAAT-1325_AGAGAGCTCTTTCTCTGAAATGGG-1341_GTTTCGGGCTTGAGACTTTCGTGT-1958_ATCATCACTTTCATATTCACTGAA-2213_ATTAAGCGATTTTTCGTCTCACGG-2438_AGACTGTTTTCGAAAGACGTTCGA-2495_AGTAAACTTGGAAAGATCAGAACT-2693_GATGAGTCAGTATGAACAGG-3443_TTATGTTCTTCTCTTGATTCTTCT-3926_TCTCTTGTCTTCTTCTCT…	Carbohydrate-Active enZYme			1					1
Bcin07g06150	49	AAAGTGAAGTGTGAATTGAAGACT-1211_AAAGTGAAGTGTGAATTGAAGACT-1310_AATTTGCGAGTGAGATATGAGTG-377_AATTTGCGAGTGAGATATGAGTG-278_AAGACTTTTAAAACTTGTGGTTCA-2177_AAGACTTTTAAAACTTGTGGTTCA-2276_ATGTGCATTTTCAAAGTTGGAGTA-3564_ATGTGCATTTTCAAAGTTGGAGTA-3663_ATCCGTCTCTGCAGGTACTGTTGA-1519_ATCCGTCTCTGCAGGTACTGTTGA-1618_ATCCGTCTCTGCAGGTACTGTTG-1520_ATCCGTCTCTGCAGGTACTGTTG-1619_AATCTGGTCTGTGAAACTTAGACT-2109_AATCTGGTCTGTGAA…	25	ATGGTCCGATCCTTCCTCAAACAA-171_AATTTGCGAGTGAGATATGAGTGA-277_AATTTGCGAGTGAGATATGAGTGA-376_AATATGTCTGTCTTATATAACTGA-419_AATATGTCTGTCTTATATAACTGA-518_TATTGATGTGATTCTCTTCTG-595_TATTGATGTGATTCTCTTCTG-694_AAGTGAAGTGTGAATTGAAGACT-1211_AAGTGAAGTGTGAATTGAAGACT-1310_ATCCGTCTCTGCAGGTACTGTTGA-1519_AATCTGAGATAGTTCGGACACGTG-1574_ATCCGTCTCTGCAGGTACTGTTGA-1618_AATCTGAGATAGTTCGGACACGTG-1673_ATGTGACACTCTTTTTTAAACTGA…	Bcbro1_similar to yeast BRO1, Cytoplasmic class E vacuolar protein sorting (VPS) factor								0
Bcin04g01210	3	ATCAACTTTATAGACTATCCATTC-16_TTTTCTTACTCTAAAACTCACA-712_ATCTAATTCTAATTCTAACATT-696	3	ATCAACTTTATAGACTATCCATTC-16_ATCTAATTCTAATTCTAACATT-696_TTTTCTTACTCTAAAACTCACA-712									0
Bcin05g02050	6	TTTTTCCGTCAGGTATCTTAACT-861_AATTAGTAGTAAAACAAAGTAAGG-1400_ATGACCTTAGCTTGAAATTTCTGG-621_GATCTTGACTTCGAGCTTTGCTGG-812_TAGTAAAAGAAAGATTGAGTAC-1396_TTGAAGACACTTGCTGCAGACA-773	5	ATGACCTTAGCTTGAAATTTCTGG-621_TTGAAGACACTTGCTGCAGACA-773_GATCTTGACTTCGAGCTTTGCTGG-812_TTTTTCCGTCAGGTATCTTAACT-861_TAGTAAAAGAAAGATTGAGTAC-1396	Bcalo1_AMID-like oxidoreductase 1								0
Bcin01g07650	358	ATTTCTGGCGTTCTTTCTGTTGTT-13684_ATTTCTGGCGTTCTTTCTGTTGTT-13531_ATTTCTGGCGTTCTTTCTGTTGTT-13531_ATCTTGATCTTGATCTTGGACTTA-7098_TTGGCTCAATTGAGGATTCTCTTT-15126_TTGGCTCAATTGAGGATTCTCTTT-15126_TTGGCTCAATTGAGGATTCTCTTT-15279_TGATACGTCATCACTTGTGTGAAC-16904_TGATACGTCATCACTTGTGTGAAC-17260_TGATACGTCATCACTTGTGTGAAC-17413_TTTAAGTGTCTGCTTGTGCTCGCA-16445_TTTAAGTGTCTGCTTGTGCTCGCA-16292_ATGGCTTAGATTTTTTTAATGAGA-864…	132	CGACTTTGGTTCTAATGACACTA-12_AGATGGTAGCTTGTGATTGAC-235_AATGGTAAAATTGTCTATGTGTGG-294_CTGTTGAAATGAAACTCTCCT-774_TAATTGTGTTTTCTGTATCGTCAC-1134_TTTTTATTTTTAGAGTCAGATTAT-1393_CTCTTCTTTCTGTCTCTTAGATC-1500_TAGCGTCTTTTTTGTTATGAGC-1712_GTAGGCTATGGTTTCTCTTCTT-1958_CATTTCTGAGAGTACCTTGGTT-2926_ATCTTTGTTGGAACCTTCGAATAA-3143_CTTCTTCTGACTCCACCTTGTGAC-3522_AACCTTGTATCGCTTGTTGCC-3673_CTTGTGATCGATCTGAAGAGACA-4027_TC…									0
Bcin05g02460	9	TTGAAGGACATAATTGTGATTTA-208_TTGTTTCTGTTTTTGTTTGAG-136_AGTCATGTTTTGTGATCAGGATTG-194_GATAAAGGTATCGTTGCGGTAGTG-568_AATCCAACTCGAATTAAATGCATG-1158_TTGTTTCTGTTTTTGTTTGAGT-135_TTTCCGTTCTTGTTGTATTTGATG-127_TTTCCGTTCTTGTTGTATTTGAT-128_ATGTTTTGTGATCAGGATTGTGGT-189	5	TTTCCGTTCTTGTTGTATTTGATG-127_ATGTTTTGTGATCAGGATTGTGGT-189_TTGAAGGACATAATTGTGATTTA-208_GATAAAGGTATCGTTGCGGTAGTG-568_AATCCAACTCGAATTAAATGCATG-1158									0
Bcin05g04910	15	AGTCTTCTTCCTTTTTTAAACTCT-104_AAAAAGCTTCAGGTTCAGGGGTG-1607_AAAAAGCTTCAGGTTCAGGGGTGT-1606_ATCAGTGACGGCCTGAGTGATG-566_AGACGTGTAAGAAAATAAAGGAAT-2253_GCGTAAGAAAAAGAACATGGA-2252_GCGTAAGAAAAAGAACATGGAAGC-2246_TTGTCGCTGGACTTCTTGTGA-808_ATCTTGAAGTAAACAAAGTACGTG-247_CAGTCTTATCTTCCATCTTACTC-1340_CAGTCTTATCTTCCATCTTACTCC-1341_AAAAATGAGTCGTATAAATTGAGA-2215_AAGTATCTGTAAGTGAACAACTTT-243_AGTGTGATTGTGACCATGGATA-9…	9	AGTCTTCTTCCTTTTTTAAACTCT-104_AAGTATCTGTAAGTGAACAACTTT-243_ATCAGTGACGGCCTGAGTGATG-566_TTGTCGCTGGACTTCTTGTGA-808_GTGTGATTGTGACCATGGATA-908_CAGTCTTATCTTCCATCTTACTC-1340_AAAAAGCTTCAGGTTCAGGGGTGT-1606_AAAAATGAGTCGTATAAATTGAGA-2215_GCGTAAGAAAAAGAACATGGAAGC-2246									0
Bcin03g03310	33	CGTTGATATGCTGACTTGACGTG-2377_CGTTGATATGCTGACTTGACGTG-2672_AATTAATTTGATCGTATTGCAATT-358_TATTGTGACATGTAGGACTCA-2499_TATTGTGACATGTAGGACTCA-2794_TATTGTGACATGTAGGACTCATGT-2498_TATTGTGACATGTAGGACTCATGT-2793_TATTGTGACATGTAGGACTCATG-2794_TATTGTGACATGTAGGACTCATG-2499_TGATCTATGTTTGACTTGGCACAC-2922_TGATCTATGTTTGACTTGGCACAC-3217_TTGTGACATGTAGGACTCGTATG-2495_TTGTGACATGTAGGACTCGTATG-2790_TTGTGACATGTAGGACTCGTAT…	11	AATTAATTTGATCGTATTGCAATT-358_AGGGATGACAAACAGTTTGCTATG-1223_AGGGATGACAAACAGTTTGCTATG-1518_ATTGTTGTCTCATCTGATGTCCGA-1740_ATTGTTGTCTCATCTGATGTCCGA-2035_TCGTTGATATGCTGACTTGACGTG-2377_TTGTGACATGTAGGACTCGTATGT-2490_TCGTTGATATGCTGACTTGACGTG-2672_TTGTGACATGTAGGACTCGTATGT-2785_ATTTATGTTTGACTGAGAATTTTC-2920_ATTTATGTTTGACTGAGAATTTTC-3215									0
Bcin01g09200	11	ATTTTATGTGGCAATATTTGACGG-922_ATTTTATGTGGCAATATTTGATGG-922_ATTTTATGTGGCAATATTTGATG-923_ACATCCTACATCAAGAATTCT-383_TTCTTCTTCTTTCTCTCTTGTAGT-1579_ATATTATTATTACAGTGACGGAGC-2302_TCTTGATCGTCTGTTATCGCAGCT-909_ATCCTCTTCAGACTTTACATATAC-1469_ATCCTCTTCAGACTTTACATATA-1470_ATCTTCTTCAGACTTTACATATA-1470_CCTCTTCAGACTTTACATTTACA-1468	5	ACATCCTACATCAAGAATTCT-383_TCTTGATCGTCTGTTATCGCAGCT-909_CCTCTTCAGACTTTACATTTACA-1468_TTCTTCTTCTTTCTCTCTTGTAGT-1579_ATATTATTATTACAGTGACGGAGC-2302									0
Bcin05g01830	24	AAAATTATGGACAACTTTCACATA-48_AATATCGGTAGGGCCAGACGTGGG-125_CCATCATTCTGATTCTGATTCTGA-1656_TTTTGATTTTGTGGTCTTTAACAT-664_AAAAACTCTCAAAACCTTTAAGAC-2314_AAAAACTCTCAAAGCCTTTAAGAC-2314_AGTTCCTTTCTGAATTGTCGTC-254_AGTTCCTTTCTGAATTGTCGTCA-253_AGTTCCTTTCTGAATTGTCGTCAA-252_AAAAAACTCTCAAAACCTTTAAGA-2315_CTTGTGTTGCTGAAATCTTTTAAA-1157_ATCTTCCTCTGACCAGTTTTCATT-1326_TGTGTTGCTGAAATCTTTTAAAAC-1155_ACTTCCATGACTCTGATGC…	12	AAAATTATGGACAACTTTCACATA-48_GTTCGATTTGGAAGTACTAATTCT-102_AATATCGGTAGGGCCAGACGTGGG-125_AGTTCCTTTCTGAATTGTCGTCAA-252_TATTCTTCGTCTCGTTTTATATGA-593_TTTTGATTTTGTGGTCTTTAACAT-664_AATCTTGTGGTGCTAAACATGTCA-734_ATTGTCTCTTCCTTTGGATGTCTG-815_TGTGTTGCTGAAATCTTTTAAAAC-1155_ATCTTCCTCTGACCAGTTTTCATT-1326_CCATCATTCTGATTCTGATTCTGA-1656_AAAAACTCTCAAAGCCTTTAAGAC-2314	Bcngg1_similar to yeast NGG1, Subunit of chromatin modifying histone acetyltransferase complexes								0
Bcin04g05050	185	TTCTTACGATTAGTGGCGGAGTC-7625_TTCTTACGATTAGTGGCGGAGTC-7625_TTCTTACGATTAGTGGCGGAGTC-7625_GAACTTGAAGAACATTGGAAGATA-12521_GAACTTGAAGAACATTGGAAGATA-12572_GAACTTGAAGAACATTGGAAGATA-12695_AGATGAGAGCTTTTCTTATTCAGG-2091_AGATGAGAGCTTTTCTTATTCAGG-2091_AGATGAGAGCTTTTCTTATTCAGG-2091_AAGATGTAACATGTGAATTCAAGT-10859_AAGATGTAACATGTGAATTCAAGT-10910_AAGATGTAACATGTGAATTCAAGT-11033_AGATCGATATTGTAGGTTCACTCA-1410_AGATCG…	63	AAAAGAAGTTGGAGATCTGATTGT-154_TATTATGTTGTGAAGGACGTG-266_TTTGAATTTTGAAAGTTAAGACGA-310_GTACATGGTCGGGTTGGTTCAGGT-527_GTGCGATCGATATTGTAGTGAGGT-1404_AGATGAGAGCTTTTCTTATTCAGG-2091_AATTAGCCATGTTTGTAATGAAGG-2155_AGGGAGTTCATAATCTGTAGAATA-2804_TGGATTTGTTGTTGTAGAAAACTC-2820_AATAATTGCAAAACTCCGAATGCA-3047_ATTGATTGTCTCTTGTGTTGTTA-3366_AGAATGAACGCAGACTATCAATA-3451_AATGTAGGGTGTCATGTAGGACGA-3837_AATTCACTACGAATACAT…									0
Bcin02g00880	87	ATGCATGGTATTGAGTCTGATCC-40_ATGCATGGTATTGAGTCTGATCC-40_ATGCATGGTATTGAGTCTGATCC-40_TTCTGATCCTGATCCTGATC-889_TTCTGATCCTGATCCTGATC-838_TTCTGATCCTGATCCTGATC-787_TTCTGATCCTGATCCTGATCCTGA-783_TTCTGATCCTGATCCTGATCCTGA-834_TTCTGATCCTGATCCTGATCCTGA-885_TTGTGATGAAAGATTAAAGAAC-508_TTGTGATGAAAGATTAAAGAAC-508_TTGTGATGAAAGATTAAAGAAC-508_ATTCTGACCCTGATCCTGATACTG-886_ATTCTGACCCTGATCCTGATACTG-835_ATTCTGACCCTGATCCT…	23	ATGCATGGTATTGAGTCTGATCC-40_TGGATGGGATTTGCGAAATGTT-141_TTGTGATGAAAGATTAAAGAAC-508_TTGTTGTTGTCATGTGATCAGGAG-645_AATTATTATTATTATTGTTGGCTG-663_TTGTTGTTGTCATGTGATCAGGAG-696_AATTATTATTATTATTGTTGGCTG-714_TTGTTGTTGTCATGTGATCAGGAG-747_AATTATTATTATTATTGTTGGCTG-765_TGATCCTGATTCTGATCCTAATC-781_AATTCTGATTCTGCTTTTGTGGCC-824_AATTCTGATTCTGCTTTTGTGGCC-875_AATATCCAAAGTTTAAACTCGAAT-897_AATATCCAAAGTTTAAACTCGAAT-948_…									0
Bcin03g03360	6	CTTCTTCTTTTCTCTTCTCCTCA-207_CTTCTTCTTTTCTCTTCTCCT-209_CTTCTTCTTTTCTCTTCTCCTC-208_ATCAAGATGCGGGCTTTGTTGAAA-1094_CTTCTTCTTTTCTCTTCTCCTT-208_ACAGTTATTGTGTTGATGGAGGT-154	3	ACAGTTATTGTGTTGATGGAGGT-154_CTTCTTCTTTTCTCTTCTCCTCA-207_ATCAAGATGCGGGCTTTGTTGAAA-1094									0
Bcin08g04900	14	AACTCCAGATCTCTAATTAAAAAT-1901_AGTGTGTATCTGAAATTTCGGACA-1949_AGGTGTGAGTTGCGATTTTTATGA-192_ATGTGTGTATCTGAAATTTTGGAC-1950_GTGTGAGTTGCGATTTTTATGAA-191_ATCTAAACTCCAGACCTCTGATT-1908_GTGTGAGTTGCGATTTTTATGA-192_GTGTGTATCTGAAATTTTGGACGT-1948_AGGTGTGAGTTGCGATTTTTATG-193_GTATTGTTTGTATAATTCACGTG-26_GTATTGTTTGTATAATTCACGTGT-25_AAAACTCAAGATCTCTATTTAAGA-1904_AAAACTCAAGATCTCTATTTAAG-1905_AAACTCTGTGTATTTGAAAATAAG…	4	GTATTGTTTGTATAATTCACGTGT-25_GTGTGAGTTGCGATTTTTATGAA-191_AACTCCAGATCTCTAATTAAAAAT-1901_GTGTGTATCTGAAATTTTGGACGT-1948									0
Bcin03g06610	7	GTAAAGCTGAAGATCTCATTTC-473_AACGTATCAAGCTTGTGAACCATA-534_AAGATAAGAAAAGCAACACTGAGA-1682_TCTAAATCTGTCTATGCAACTAAC-195_TTGTGAATGTTAGTAATTTGATC-336_AAGCAAGCAAGAACGACGAAAAAG-1709_GTAAAGCTGAAGATCTCATTTCTC-471	6	TCTAAATCTGTCTATGCAACTAAC-195_TTGTGAATGTTAGTAATTTGATC-336_GTAAAGCTGAAGATCTCATTTCTC-471_AACGTATCAAGCTTGTGAACCATA-534_AAGATAAGAAAAGCAACACTGAGA-1682_AAGCAAGCAAGAACGACGAAAAAG-1709									0
Bcin10g05610	11	AGCAAAGAAAAAAGAAAGACGAGC-2008_ACTGTTCCCTCTCTTTCCGTGGAC-3068_GACTTTCTGATAGAATAACTATT-2626_CTAGCGAGAATTGAGATTGACGAG-2571_ATGATATTTTTTTTGACTAAG-1226_ATATCTCAAAAGTATAAAGAAGGG-2273_ATTGTTGTTCTTGTTGTTTGTT-1947_GTCAACGATCAGCTGTTAACTACT-325_TGATTGTTGTTCTTGTTGTTTG-1949_GTAAGATTCAATCTCAAGACATGT-2716_TAGCGAGAATTGAGATTGACGAGC-2570	9	GTCAACGATCAGCTGTTAACTACT-325_ATGATATTTTTTTTGACTAAG-1226_ATTGTTGTTCTTGTTGTTTGTT-1947_AGCAAAGAAAAAAGAAAGACGAGC-2008_ATATCTCAAAAGTATAAAGAAGGG-2273_TAGCGAGAATTGAGATTGACGAGC-2570_GACTTTCTGATAGAATAACTATT-2626_GTAAGATTCAATCTCAAGACATGT-2716_ACTGTTCCCTCTCTTTCCGTGGAC-3068									0
Bcin09g03640	32	TTCTCTTTCTCTCTCTAGATCTC-1789_TTCTCTTTCTCTCTCTAGATCTC-1587_CTCTTTCTCTCTTTAGATCTCTC-1787_CTCTTTCTCTCTTTAGATCTCTC-1585_ATCTTATTGAAAATTCTGACTCTG-2079_ATCTTATTGAAAATTCTGACTCTG-1877_CTCTCTTTCTCTTTCTAGATCTCT-1788_CTCTCTTTCTCTTTCTAGATCTCT-1586_ATCTTATTGAAAACACTGCATCC-2080_ATCTTATTGAAAACACTGCATCC-1878_TTTCTCTTTCTCTCTCTAGATCTC-1789_TTTCTCTTTCTCTCTCTAGATCTC-1587_TTCTCTTTCTCTCTTTAGATCTCT-1788_TTCTCTTTCTCTCTT…	7	CTCTTTCTCTCTTTAGATCTCTC-1585_CGTCTTCTTCTTTGTCTTCATCAA-1670_CTCTTTCTCTCTTTAGATCTCTC-1787_CGTCTTCTTCTTTGTCTTCATCAA-1872_TTTCCTCTCATGTACCTCAACTAC-1962_ATCTTATTGAAAACACTGCATCCA-2079_TTTCCTCTCATGTACCTCAACTAC-2164									0
Bcin10g01580	8	ATACGATGAATGAAATGAATTTC-1615_ATGATGAATGTAGGACATGTGTC-759_AATACGATGAATGAAATGAATTTC-1615_AAGATCTCGCTCTCTTTTAGGAGA-1096_AACTTGAAGAACATTAGAAGATA-164_ATTTGTAAAAGCGAGAAAGGCTGG-306_GAGGTGTGCACAAACTGACT-198_GAGGTGTGCACAAACTGACTTGTA-194	6	AACTTGAAGAACATTAGAAGATA-164_GAGGTGTGCACAAACTGACTTGTA-194_ATTTGTAAAAGCGAGAAAGGCTGG-306_ATGATGAATGTAGGACATGTGTC-759_AAGATCTCGCTCTCTTTTAGGAGA-1096_AATACGATGAATGAAATGAATTTC-1615	Zn2/Cys6 transcription factor							1	1
Bcin14g02490	20	ATTGGATATGTTGTTGTTGTATT-373_ATTGGATATGTTGTTGTAGGTGC-373_ACAAGCCGGGGAAAGCGCATGTGG-261_GAGAGAAAGGTAAAAGAGACTTGG-345_GTTATTGTTGTTGTTGTAGTGTT-367_TTTCTCTCTTCTCTCGATCGTTCT-1921_TGGATATGTTGTTGTTGTTAACGC-370_TGGATATGTTGTTGTTGTTGTAGT-370_AAGCCGGGGAAAGCGCATGTGG-261_ATATAGAGAAAAAAAGACAGTCTG-1706_GGATTGGATATGTTGTTGTAATC-375_CTGTTGAAGAAGAAAGAAGCTGAC-275_TGGATATGTTGTTGTTGTTCGGGT-370_AGAGGTTGATTTAGTAGTTGAAGG-5…	10	AGAGGTTGATTTAGTAGTTGAAGG-58_AGGTGAATGGAAAGCGTACTTTGG-128_AAGCCGGGGAAAGCGCATGTGG-261_GAGAGAAAGGTAAAAGAGACTTGG-345_ATTGTTGTTGTTGTTGTTGACTG-364_AGAGAGATTGGAGGAGAGTGGTG-753_AAAACTTGAACTACGTCCTTATGT-1518_ATATAGAGAAAAAAAGACAGTCTG-1706_TTCGTAGAAAGTGTAGTAATGG-1739_TTTCTCTCTTCTCTCGATCGTTCT-1921									0
Bcin15g05270	21	TAACAGTATAAGACAAGAGGACAG-1235_ATCCGATAAACTTCAAAACCGAAC-1116_ATCCGATAAACTTCAAAACCGAAC-1344_AAAGGAGAGAGAAGAGAGAGACTG-17_AGGTCACAACTCTTGAAAAAAAGA-607_AGGTCACAACTCTTGAAAAAAAGA-835_AAGGTCACAACTCTTGAAAAAAAG-612_AAGGTCACAACTCTTGAAAAAAAG-840_TTGACTGTATAAGATGATTTATC-5_ATCTATTGTCTCTTGTACTTCGAT-313_TGAAGTGGGTTTATATAGAAA-535_GTGACGTGTACAAGCTTCTAAAGG-779_GTGACGTGTACAAGCTTCTAAAGG-1007_AGGAGAGAGAAGAGAGAGACTGAC-…	16	ATTGACTGTATAAGATGATTTATC-5_ATGATTGTGATTGTCCGAAGATG-147_AATCTGAGAGAATTTGAATGAACC-163_ATCTATTGTCTCTTGTACTTCGAT-313_TGAAGTGGGTTTATATAGAAA-535_AGGTCACAACTCTTGAAAAAAAGA-607_GTGACGTGTACAAGCTTCTAAAGG-779_AGGTCACAACTCTTGAAAAAAAGA-835_ATTTGAATCGATGTTTTTCCAGAA-930_GTGACGTGTACAAGCTTCTAAAGG-1007_ATCCGATAAACTTCAAAACCGAAC-1116_ATTTGAATCGATGTTTTTCCAGAA-1158_TAACAGTATAAGACAAGAGGACAG-1235_ATCCGATAAACTTCAAAACCGAAC…	Bcpie2_Gene induced inEarly infection stage								0
Bcin01g01920	9	ATGTATGATGTCTGACGTGTGTTT-15_TAGAACCAGAATTTGAGACAAGT-1246_ATTGTAGCATGACTAGTCGTATCT-1599_TCATCTAAAATCTTACGTCGTTA-562_AAAATGATGTATGACGTAAGAATG-22_AATATTTCGATCGTGTTGTGACAT-322_ATTGAACCGAGGATCTTTCAGAGA-1438_ATTGTAGGTATTTATAAGACGTAG-2117_AATAATGGAAGTAGACTTATC-70	8	ATGTATGATGTCTGACGTGTGTTT-15_AATAATGGAAGTAGACTTATC-70_AATATTTCGATCGTGTTGTGACAT-322_TCATCTAAAATCTTACGTCGTTA-562_TAGAACCAGAATTTGAGACAAGT-1246_ATTGAACCGAGGATCTTTCAGAGA-1438_ATTGTAGCATGACTAGTCGTATCT-1599_ATTGTAGGTATTTATAAGACGTAG-2117									0
Bcin09g05090	15	ATCTGAATCTTAATACAAATATTA-1575_ATCTGAATCTTAATACAAATCTTA-1576_ATTAACTATGGAAAAAACTGGAGC-242_AATTTAGAACTCTCAAACTCCT-911_TTTTGATTTTTGGACAAAGCCATA-625_TTCGGATAGTGCCTTTGGATGT-800_TCTGACTCTTCAAACATACTGTT-1575_TCTGACTCTTCAAACATACTGTTT-1574_TGAGTGATTTGTCTGTTTTGATT-1992_TCGAATAGAGATGGAGTCAGAATT-141_ATGTGTTTGATTTTTGGAATAA-158_ATGTGTTTGATTTTTGGAATA-158_TTTCCGTGTGTTTGATTTATGAAT-159_ATTTTCCGTGTGTTTGATTTATGA-161…	8	TCGAATAGAGATGGAGTCAGAATT-141_ATGTGTTTGATTTTTGGAATA-158_ATTAACTATGGAAAAAACTGGAGC-242_TTTTGATTTTTGGACAAAGCCATA-625_TTCGGATAGTGCCTTTGGATGT-800_AATTTAGAACTCTCAAACTCCT-911_CTGACTCTTCAAACATACTGTTT-1574_TGAGTGATTTGTCTGTTTTGATT-1992									0
Bcin10g03370	15	AGTATTGAAAACATCTCTGATATT-2382_ACGACTGACTCATATCTAGAGTTC-2355_AGTGTGGACCATCTCAATTCTCAT-2204_TTCATCATCTGCATTCTCTCCTGT-1873_TCGATGTGTTTTGTTCTTGC-3236_TCGATGTGTTTTGTTCTTGCA-3235_TTTCCTTTCGACTATTCTATGTGT-2904_TCGATGTGTTTTGTTCTTGCATGG-3233_ATGTTTTGATCTGACATAAAATT-3229_TCGATGTGTTTTGTTCTTGCATG-3234_TCATCATCTGCATTCTCTCCTGTT-1869_AGACATGTCGTGATTTTCTTCTCC-3726_AGCGAGATTTGGAGAGAGACGAGC-2423_ATACGAGTAGACACTTTG…	9	ATACGAGTAGACACTTTGACTTGT-328_TCATCATCTGCATTCTCTCCTGTT-1869_AGTGTGGACCATCTCAATTCTCAT-2204_ACGACTGACTCATATCTAGAGTTC-2355_AGTATTGAAAACATCTCTGATATT-2382_AGCGAGATTTGGAGAGAGACGAGC-2423_TTTCCTTTCGACTATTCTATGTGT-2904_ATGTTTTGATCTGACATAAAATT-3229_AGACATGTCGTGATTTTCTTCTCC-3726									0
Bcin06g02360	31	GTGACTCTTGATTCAAATTCTGGT-804_GTGACTCTTGATTCAAATTCTGG-805_CATGTGTAAGTATGAACAAA-7815_ATTTGTTGATCTGTCATTTTGAAT-5745_AGATAAAGATATGTAGGTCGAGGT-3612_CTGAAATAGTTTGTGTGCATCTC-1940_GCATGTGTAAGTATGAACAA-7816_GCATGTGTAAGTATGAACAAA-7815_TTTGGGCATCTAGATAAGTGGG-3625_ATTGAACTTCTGTTATATATGAC-8306_ATTGAACTTCTGTTATATATGACT-8305_AATTTCAGAGATCTCCCTTCAGGT-5946_CTATTTTATCAAGAGTTGTGATGG-570_ATATTCTATGGGAAATGATGG-3261_T…	21	ATATTGTTTTCGATAGACCTTGGT-304_CTATTTTATCAAGAGTTGTGATGG-570_GTGACTCTTGATTCAAATTCTGGT-804_TTGAAAGTTGGATAGTTAAAGTGT-894_TATGGAGGAAAGTTCAGACAACT-1477_AACACTCTTTGTAAATGTCCTCAG-1843_ATGAAATAGTCTGTATGCAACGAC-1939_TTGATAAGAGTTCAAATGTGA-2860_ATATTCTATGGGAAATGATGG-3261_AGATAAAGATATGTAGGTCGAGGT-3612_ATAGGATTTTAGTTTAGTATAAGT-4159_AATCCTGAATTCCTTTGAACCGCG-4786_ATTTGTTGATCTGTCATTTTGAAT-5745_AATTTCAGAGATCTCCCTTC…	Bcfab1_similar to yeast FAB1, 1-phosphatidylinositol-3-phosphate 5-kinase								0
[truncated: 981 more rows]

## Sheet: Bc_down-DEGs_LFC_pvalue
Target	log2FoldChange_I12	padj_I12	log2FoldChange_I16	padj_I16	log2FoldChange_I24	padj_I24		transporters	CAZymes	proteases	SM biosynthesis	signaling	TF	SUM
[truncated: 314 more rows]

[truncated: 1 more sheets: legend]
